# Supplementary material for: 3-(4-Methyl­phen­yl)-4H-chromen-4-one
Source: IUCrdata. 2021 Jun 15;6(Pt 6):x210590. doi: 10.1107/S2414314621005903 (PMC9462352; doi:10.1107/S2414314621005903)
Supplement: Supplementary file 1 [file x-06-x210590-sup1.cif]

##############################################################################
#                                                                            #
# This CIF contains the data for a data article accepted for                 #
# publication in IUCrData. It conforms to the requirements of                #
# Notes for Authors for IUCrData, and has been                               #
# peer reviewed under the auspices of IUCrData.                              #
#                                                                            #
# Full details of the Crystallographic Information File format               #
# are given in the paper "The Crystallographic Information File (CIF):       #
# a New Standard Archive File for Crystallography" by S. R. Hall, F. H.      #
# Allen and I. D. Brown [Acta Cryst. (1991), A47, 655-685].                  #
#                                                                            #
# The current version of the core CIF dictionary is obtainable from          #
# ftp://ftp.iucr.org/pub/cif_core.dic.                                       #
#                                                                            #
# Software is freely available for graphical display of the structure(s)     #
# in this CIF. For information consult the CIF software page                 #
# http://www.iucr.org/resources/cif/software.                                #
#                                                                            #
# This file may be used for bona fide research purposes within the           #
# scientific community so long as proper attribution is given to the data    # 
# article from which it was obtained.                                        #
#                                                                            #
##############################################################################
data_I
_database_code_depnum_ccdc_archive 'CCDC 2088523'
_audit_creation_method     'SHELXL-2014/7'
_journal_date_recd_electronic     2021-06-02
_journal_date_accepted     2021-06-07
_journal_name_full     'IUCrData'
_journal_year     2021
_journal_volume     6
_journal_issue      6
_journal_page_first     0
_journal_page_last     0
_journal_paper_category     HO
_journal_paper_doi     10.1107/S2414314621005903
_journal_coeditor_code     HB4386
_publ_contact_author_name     'Dongsoo Koh'
_publ_contact_author_address
;
Department of Applied Chemistry,
Dongduk Women's University,
Seoul 136-714, Republic of Korea
;
_publ_contact_author_email     'dskoh@dongduk.ac.kr'
_publ_contact_author_fax     '82-2-940-4512'
_publ_contact_author_phone     '82-10-3999-4512'
_publ_section_title
;
3-(4-Methylphenyl)-4<i>H</i>-chromen-4-one
;
loop_
    _publ_author_name
    _publ_author_footnote
    _publ_author_address
    'Yoo, Miri' .
;
Department of Applied Chemistry,
Dongduk Women's University,
Seoul 136-714, Republic of Korea
;
    'Koh, Dongsoo' .
;
Department of Applied Chemistry,
Dongduk Women's University,
Seoul 136-714, Republic of Korea
;
_publ_section_synopsis
;
In the title compound, the dihedral angle formed between the plane of the
chromenone ring system (r.m.s. deviation = 0.031 \%A) and the pendant benzene
ring is 31.09 (5)\%. In the crystal, weak C---H...O hydrogen bonds link the
molecules into C(6) chains propagating along the <i>a</i>-axis direction.
;
_chemical_name_systematic
;
3-(4-Methylphenyl)-4<i>H</i>-chromen-4-one
;
_chemical_name_common     ?
_chemical_formula_moiety     'C16 H12 O2'
_chemical_formula_sum     'C16 H12 O2'
_chemical_formula_iupac     'C16 H12 O2'
_chemical_formula_weight     236.26
_chemical_melting_point     ?
_space_group_crystal_system     triclinic
_space_group_name_H-M_alt     'P -1'
_space_group_name_Hall     '-P 1'
loop_
    _space_group_symop_operation_xyz
    'x, y, z'
    '-x, -y, -z'
_cell_length_a     6.4514(3)
_cell_length_b     7.0785(4)
_cell_length_c     13.3144(7)
_cell_angle_alpha     78.906(2)
_cell_angle_beta     85.276(2)
_cell_angle_gamma     79.628(2)
_cell_volume     586.19(5)
_cell_formula_units_Z     2
_cell_measurement_reflns_used     7663
_cell_measurement_theta_min     2.97
_cell_measurement_theta_max     28.27
_cell_measurement_temperature     223(2)
_exptl_crystal_description     block
_exptl_crystal_colour     colourless
_exptl_crystal_size_max     0.557
_exptl_crystal_size_mid     0.308
_exptl_crystal_size_min     0.124
_exptl_crystal_density_diffrn     1.339
_exptl_crystal_density_meas     ?
_exptl_crystal_density_method     ?
_exptl_crystal_F_000     248
_exptl_absorpt_coefficient_mu     0.088
_exptl_absorpt_correction_type     multi-scan
_exptl_absorpt_process_details
;
(SADABS; Bruker, 2012)
;
_exptl_absorpt_correction_T_min     0.6656
_exptl_absorpt_correction_T_max     0.7457
_diffrn_ambient_temperature     223(2)
_diffrn_source     ?
_diffrn_radiation_type     MoK\a
_diffrn_radiation_wavelength     0.71073
_diffrn_measurement_device_type     'Bruker PHOTON II M14 CCD'
_diffrn_measurement_method     '\f and \w scans'
_diffrn_detector_area_resol_mean     ?
_diffrn_reflns_number     18172
_diffrn_reflns_av_R_equivalents     0.0316
_diffrn_reflns_av_unetI/netI     0.0196
_diffrn_reflns_theta_min     2.975
_diffrn_reflns_theta_max     28.325
_diffrn_reflns_theta_full     25.242
_diffrn_measured_fraction_theta_max     0.991
_diffrn_measured_fraction_theta_full     0.991
_diffrn_reflns_limit_h_min     -8
_diffrn_reflns_limit_h_max     8
_diffrn_reflns_limit_k_min     -9
_diffrn_reflns_limit_k_max     9
_diffrn_reflns_limit_l_min     -17
_diffrn_reflns_limit_l_max     17
_refine_special_details     ?
_reflns_number_total     2904
_reflns_number_gt     2459
_reflns_threshold_expression     'I > 2\s(I)'
_refine_ls_structure_factor_coef     Fsqd
_refine_ls_matrix_type     full
_refine_ls_R_factor_all     0.0525
_refine_ls_R_factor_gt     0.0444
_refine_ls_wR_factor_gt     0.1176
_refine_ls_wR_factor_ref     0.1241
_refine_ls_goodness_of_fit_ref     1.058
_refine_ls_restrained_S_all     1.058
_refine_ls_number_reflns     2904
_refine_ls_number_parameters     164
_refine_ls_number_restraints     0
_refine_ls_hydrogen_treatment     constr
_refine_ls_weighting_scheme     calc
_refine_ls_weighting_details
              'w=1/[\s^2^(Fo^2^)+(0.0506P)^2^+0.2032P] where P=(Fo^2^+2Fc^2^)/3'
_atom_sites_solution_hydrogens     geom
_atom_sites_solution_primary     direct
_atom_sites_solution_secondary     ?
_refine_ls_shift/su_max     0.000
_refine_ls_shift/su_mean     0.000
_refine_diff_density_max     0.270
_refine_diff_density_min     -0.216
_refine_ls_extinction_method     none
_refine_ls_extinction_coef     .
loop_
    _atom_type_symbol
    _atom_type_description
    _atom_type_scat_dispersion_real
    _atom_type_scat_dispersion_imag
    _atom_type_scat_source
    'C' 'C' 0.0033 0.0016
                         'International Tables Vol C Tables 4.2.6.8 and 6.1.1.4'
    'H' 'H' 0.0000 0.0000
                         'International Tables Vol C Tables 4.2.6.8 and 6.1.1.4'
    'O' 'O' 0.0106 0.0060
                         'International Tables Vol C Tables 4.2.6.8 and 6.1.1.4'
_computing_data_collection
;
APEX2 (Bruker, 2012)
;
_computing_cell_refinement
;
SAINT (Bruker, 2012)
;
_computing_data_reduction
;
SAINT (Bruker, 2012)
;
_computing_structure_solution
;
SHELXS (Sheldrick, 2008)
;
_computing_structure_refinement
;
<i>SHELXL2014/7</i> (Sheldrick, 2015)
;
_computing_molecular_graphics
;
SHELXTL (Sheldrick, 2008)
;
_computing_publication_material
;
SHELXTL (Sheldrick, 2008) and publCIF (Westrip, 2010)
;
loop_
    _atom_site_type_symbol
    _atom_site_label
    _atom_site_fract_x
    _atom_site_fract_y
    _atom_site_fract_z
    _atom_site_U_iso_or_equiv
    _atom_site_adp_type
    _atom_site_calc_flag
    _atom_site_occupancy
    _atom_site_disorder_assembly
    _atom_site_disorder_group
    C C1 0.56922(19) 0.72771(17) 0.62667(10) 0.0304(3) Uani d 1 . .
    O O1 0.72856(15) 0.67806(17) 0.67655(8) 0.0452(3) Uani d 1 . .
    C C2 0.35627(19) 0.78209(17) 0.67070(9) 0.0290(3) Uani d 1 . .
    C C3 0.19573(19) 0.84130(19) 0.60689(9) 0.0318(3) Uani d 1 . .
    H H3 0.0619 0.8826 0.6365 0.038 Uiso calc 1 . .
    O O2 0.20859(13) 0.84701(14) 0.50433(7) 0.0338(2) Uani d 1 . .
    C C4 0.40159(19) 0.78707(17) 0.45916(9) 0.0294(3) Uani d 1 . .
    C C5 0.4074(2) 0.7839(2) 0.35475(10) 0.0365(3) Uani d 1 . .
    H H5 0.2836 0.8215 0.3182 0.044 Uiso calc 1 . .
    C C6 0.5979(2) 0.7246(2) 0.30617(11) 0.0408(3) Uani d 1 . .
    H H6 0.6040 0.7197 0.2359 0.049 Uiso calc 1 . .
    C C7 0.7824(2) 0.6717(2) 0.36019(11) 0.0416(3) Uani d 1 . .
    H H7 0.9121 0.6326 0.3263 0.050 Uiso calc 1 . .
    C C8 0.7736(2) 0.67708(19) 0.46305(11) 0.0361(3) Uani d 1 . .
    H H8 0.8984 0.6430 0.4989 0.043 Uiso calc 1 . .
    C C9 0.58123(19) 0.73260(16) 0.51535(9) 0.0289(3) Uani d 1 . .
    C C10 0.3097(2) 0.77022(18) 0.78255(9) 0.0319(3) Uani d 1 . .
    C C11 0.4540(2) 0.8019(2) 0.84770(11) 0.0408(3) Uani d 1 . .
    H H11 0.5867 0.8302 0.8209 0.049 Uiso calc 1 . .
    C C12 0.4033(3) 0.7920(2) 0.95158(11) 0.0467(4) Uani d 1 . .
    H H12 0.5035 0.8125 0.9940 0.056 Uiso calc 1 . .
    C C13 0.2093(3) 0.7528(2) 0.99470(11) 0.0450(3) Uani d 1 . .
    C C14 0.0661(2) 0.7211(2) 0.93000(11) 0.0469(4) Uani d 1 . .
    H H14 -0.0672 0.6952 0.9570 0.056 Uiso calc 1 . .
    C C15 0.1159(2) 0.7269(2) 0.82625(10) 0.0400(3) Uani d 1 . .
    H H15 0.0173 0.7012 0.7846 0.048 Uiso calc 1 . .
    C C16 0.1555(3) 0.7426(3) 1.10810(12) 0.0646(5) Uani d 1 . .
    H H16A 0.2235 0.6185 1.1454 0.097 Uiso calc 1 . .
    H H16B 0.0038 0.7546 1.1206 0.097 Uiso calc 1 . .
    H H16C 0.2046 0.8482 1.1310 0.097 Uiso calc 1 . .
loop_
    _atom_site_aniso_label
    _atom_site_aniso_U_11
    _atom_site_aniso_U_22
    _atom_site_aniso_U_33
    _atom_site_aniso_U_12
    _atom_site_aniso_U_13
    _atom_site_aniso_U_23
    C1 0.0281(6) 0.0288(6) 0.0353(6) -0.0060(4) -0.0082(5) -0.0047(5)
    O1 0.0290(5) 0.0644(7) 0.0421(5) -0.0023(4) -0.0131(4) -0.0094(5)
    C2 0.0293(6) 0.0282(6) 0.0307(6) -0.0069(4) -0.0057(4) -0.0047(4)
    C3 0.0274(6) 0.0379(6) 0.0298(6) -0.0038(5) -0.0036(4) -0.0062(5)
    O2 0.0263(4) 0.0444(5) 0.0301(4) -0.0018(4) -0.0074(3) -0.0066(4)
    C4 0.0288(6) 0.0273(6) 0.0328(6) -0.0054(4) -0.0038(5) -0.0058(4)
    C5 0.0398(7) 0.0375(7) 0.0338(6) -0.0075(5) -0.0081(5) -0.0068(5)
    C6 0.0504(8) 0.0404(7) 0.0335(6) -0.0100(6) 0.0016(6) -0.0106(5)
    C7 0.0389(7) 0.0401(7) 0.0460(8) -0.0056(6) 0.0061(6) -0.0133(6)
    C8 0.0296(6) 0.0344(6) 0.0446(7) -0.0040(5) -0.0030(5) -0.0085(5)
    C9 0.0290(6) 0.0249(5) 0.0337(6) -0.0060(4) -0.0046(5) -0.0048(4)
    C10 0.0344(6) 0.0315(6) 0.0304(6) -0.0056(5) -0.0066(5) -0.0047(5)
    C11 0.0408(7) 0.0481(8) 0.0369(7) -0.0140(6) -0.0080(6) -0.0078(6)
    C12 0.0553(9) 0.0543(9) 0.0347(7) -0.0139(7) -0.0145(6) -0.0088(6)
    C13 0.0572(9) 0.0460(8) 0.0302(7) -0.0050(7) -0.0050(6) -0.0054(6)
    C14 0.0421(8) 0.0615(10) 0.0356(7) -0.0105(7) 0.0009(6) -0.0048(6)
    C15 0.0356(7) 0.0516(8) 0.0341(7) -0.0112(6) -0.0052(5) -0.0058(6)
    C16 0.0831(13) 0.0786(13) 0.0306(8) -0.0110(10) -0.0025(8) -0.0086(8)
_geom_special_details
;
 All esds (except the esd in the dihedral angle between two l.s. planes)
 are estimated using the full covariance matrix.  The cell esds are taken
 into account individually in the estimation of esds in distances, angles
 and torsion angles; correlations between esds in cell parameters are only
 used when they are defined by crystal symmetry.  An approximate (isotropic)
 treatment of cell esds is used for estimating esds involving l.s. planes.
;
loop_
    _geom_bond_atom_site_label_1
    _geom_bond_atom_site_label_2
    _geom_bond_site_symmetry_2
    _geom_bond_distance
    _geom_bond_publ_flag
    C1 O1 . 1.2304(15) ?
    C1 C2 . 1.4638(17) ?
    C1 C9 . 1.4719(17) ?
    C2 C3 . 1.3497(16) ?
    C2 C10 . 1.4840(17) ?
    C3 O2 . 1.3544(15) ?
    C3 H3 . 0.9400 ?
    O2 C4 . 1.3699(15) ?
    C4 C9 . 1.3865(16) ?
    C4 C5 . 1.3919(17) ?
    C5 C6 . 1.376(2) ?
    C5 H5 . 0.9400 ?
    C6 C7 . 1.397(2) ?
    C6 H6 . 0.9400 ?
    C7 C8 . 1.374(2) ?
    C7 H7 . 0.9400 ?
    C8 C9 . 1.4026(18) ?
    C8 H8 . 0.9400 ?
    C10 C15 . 1.3947(18) ?
    C10 C11 . 1.3974(18) ?
    C11 C12 . 1.386(2) ?
    C11 H11 . 0.9400 ?
    C12 C13 . 1.385(2) ?
    C12 H12 . 0.9400 ?
    C13 C14 . 1.388(2) ?
    C13 C16 . 1.512(2) ?
    C14 C15 . 1.3866(19) ?
    C14 H14 . 0.9400 ?
    C15 H15 . 0.9400 ?
    C16 H16A . 0.9700 ?
    C16 H16B . 0.9700 ?
    C16 H16C . 0.9700 ?
loop_
    _geom_angle_atom_site_label_1
    _geom_angle_atom_site_label_2
    _geom_angle_atom_site_label_3
    _geom_angle_site_symmetry_1
    _geom_angle_site_symmetry_3
    _geom_angle
    _geom_angle_publ_flag
    O1 C1 C2 . . 124.34(12) ?
    O1 C1 C9 . . 120.97(12) ?
    C2 C1 C9 . . 114.68(10) ?
    C3 C2 C1 . . 118.45(11) ?
    C3 C2 C10 . . 118.92(11) ?
    C1 C2 C10 . . 122.62(10) ?
    C2 C3 O2 . . 126.36(11) ?
    C2 C3 H3 . . 116.8 ?
    O2 C3 H3 . . 116.8 ?
    C3 O2 C4 . . 118.06(9) ?
    O2 C4 C9 . . 121.22(11) ?
    O2 C4 C5 . . 116.67(11) ?
    C9 C4 C5 . . 122.11(12) ?
    C6 C5 C4 . . 118.67(12) ?
    C6 C5 H5 . . 120.7 ?
    C4 C5 H5 . . 120.7 ?
    C5 C6 C7 . . 120.67(13) ?
    C5 C6 H6 . . 119.7 ?
    C7 C6 H6 . . 119.7 ?
    C8 C7 C6 . . 119.77(13) ?
    C8 C7 H7 . . 120.1 ?
    C6 C7 H7 . . 120.1 ?
    C7 C8 C9 . . 120.98(12) ?
    C7 C8 H8 . . 119.5 ?
    C9 C8 H8 . . 119.5 ?
    C4 C9 C8 . . 117.77(12) ?
    C4 C9 C1 . . 121.04(11) ?
    C8 C9 C1 . . 121.16(11) ?
    C15 C10 C11 . . 117.53(12) ?
    C15 C10 C2 . . 120.11(11) ?
    C11 C10 C2 . . 122.36(12) ?
    C12 C11 C10 . . 120.57(13) ?
    C12 C11 H11 . . 119.7 ?
    C10 C11 H11 . . 119.7 ?
    C13 C12 C11 . . 121.94(13) ?
    C13 C12 H12 . . 119.0 ?
    C11 C12 H12 . . 119.0 ?
    C12 C13 C14 . . 117.48(13) ?
    C12 C13 C16 . . 121.51(15) ?
    C14 C13 C16 . . 121.00(15) ?
    C15 C14 C13 . . 121.28(14) ?
    C15 C14 H14 . . 119.4 ?
    C13 C14 H14 . . 119.4 ?
    C14 C15 C10 . . 121.18(13) ?
    C14 C15 H15 . . 119.4 ?
    C10 C15 H15 . . 119.4 ?
    C13 C16 H16A . . 109.5 ?
    C13 C16 H16B . . 109.5 ?
    H16A C16 H16B . . 109.5 ?
    C13 C16 H16C . . 109.5 ?
    H16A C16 H16C . . 109.5 ?
    H16B C16 H16C . . 109.5 ?
loop_
    _geom_torsion_atom_site_label_1
    _geom_torsion_atom_site_label_2
    _geom_torsion_atom_site_label_3
    _geom_torsion_atom_site_label_4
    _geom_torsion_site_symmetry_1
    _geom_torsion_site_symmetry_2
    _geom_torsion_site_symmetry_3
    _geom_torsion_site_symmetry_4
    _geom_torsion
    _geom_torsion_publ_flag
    O1 C1 C2 C3 . . . . 177.41(13) ?
    C9 C1 C2 C3 . . . . -3.73(16) ?
    O1 C1 C2 C10 . . . . -4.05(19) ?
    C9 C1 C2 C10 . . . . 174.81(10) ?
    C1 C2 C3 O2 . . . . 3.58(19) ?
    C10 C2 C3 O2 . . . . -175.02(11) ?
    C2 C3 O2 C4 . . . . 0.20(19) ?
    C3 O2 C4 C9 . . . . -3.63(17) ?
    C3 O2 C4 C5 . . . . 176.38(11) ?
    O2 C4 C5 C6 . . . . -179.99(12) ?
    C9 C4 C5 C6 . . . . 0.01(19) ?
    C4 C5 C6 C7 . . . . -1.0(2) ?
    C5 C6 C7 C8 . . . . 0.6(2) ?
    C6 C7 C8 C9 . . . . 0.8(2) ?
    O2 C4 C9 C8 . . . . -178.63(11) ?
    C5 C4 C9 C8 . . . . 1.36(18) ?
    O2 C4 C9 C1 . . . . 3.14(18) ?
    C5 C4 C9 C1 . . . . -176.87(11) ?
    C7 C8 C9 C4 . . . . -1.79(19) ?
    C7 C8 C9 C1 . . . . 176.44(12) ?
    O1 C1 C9 C4 . . . . 179.50(12) ?
    C2 C1 C9 C4 . . . . 0.59(16) ?
    O1 C1 C9 C8 . . . . 1.32(18) ?
    C2 C1 C9 C8 . . . . -177.58(11) ?
    C3 C2 C10 C15 . . . . 30.64(18) ?
    C1 C2 C10 C15 . . . . -147.90(13) ?
    C3 C2 C10 C11 . . . . -149.10(13) ?
    C1 C2 C10 C11 . . . . 32.37(19) ?
    C15 C10 C11 C12 . . . . -0.6(2) ?
    C2 C10 C11 C12 . . . . 179.13(13) ?
    C10 C11 C12 C13 . . . . -0.7(2) ?
    C11 C12 C13 C14 . . . . 0.7(2) ?
    C11 C12 C13 C16 . . . . -179.92(16) ?
    C12 C13 C14 C15 . . . . 0.5(2) ?
    C16 C13 C14 C15 . . . . -178.87(15) ?
    C13 C14 C15 C10 . . . . -1.8(2) ?
    C11 C10 C15 C14 . . . . 1.8(2) ?
    C2 C10 C15 C14 . . . . -177.94(13) ?
loop_
    _geom_hbond_atom_site_label_D
    _geom_hbond_atom_site_label_H
    _geom_hbond_atom_site_label_A
    _geom_hbond_site_symmetry_A
    _geom_hbond_distance_DH
    _geom_hbond_distance_HA
    _geom_hbond_distance_DA
    _geom_hbond_angle_DHA
    C15 H15 O1 1_455 0.94 2.49 3.4255(16) 172
_shelx_space_group_comment
;
The symmetry employed for this shelxl refinement is uniquely defined
by the following loop, which should always be used as a source of
symmetry information in preference to the above space-group names.
They are only intended as comments.
;
_shelx_estimated_absorpt_T_min     0.953
_shelx_estimated_absorpt_T_max     0.989
_shelx_hkl_file
;
  -2   0   0  223.46    5.55
  -2   0   0  221.28    5.65
  -2   0   0  226.40    5.66
   2   0   0  213.66    5.74
   2   0   0  222.46    5.64
   2   0   0  226.50    5.68
   2   0   0  224.68    5.57
  -3   0   0   54.63    1.72
  -3   0   0   52.86    1.71
  -3   0   0   54.80    1.58
   3   0   0   51.26    1.66
   3   0   0   53.71    1.68
   3   0   0   54.40    1.61
   3   0   0   53.33    1.47
   3   0   0   54.47    1.74
  -4   0   0    5.13    0.45
  -4   0   0    5.60    0.45
   4   0   0    4.78    0.43
   4   0   0    5.21    0.45
   4   0   0    5.13    0.29
   4   0   0    5.05    0.47
   4   0   0    5.60    0.44
  -5   0   0  135.51    3.93
  -5   0   0  136.01    3.98
   5   0   0  136.57    3.87
   5   0   0  132.63    3.72
   5   0   0  136.56    3.51
   5   0   0  129.54    3.87
   5   0   0  122.68    4.17
   5   0   0  133.99    3.98
   6   0   0   63.19    2.34
   6   0   0   62.91    2.04
   6   0   0   56.64    2.49
   6   0   0   60.00    2.20
   6   0   0   61.76    1.83
   6   0   0   60.24    2.17
   7   0   0    0.44    0.20
   7   0   0    0.34    0.26
   7   0   0    0.72    0.31
   7   0   0    0.33    0.17
   7   0   0    0.57    0.20
   7   0   0    0.53    0.30
   8   0   0    5.73    0.46
   8   0   0    6.01    0.51
   8   0   0    6.17    0.89
   8  -1   0    1.24    0.52
   8  -1   0    0.74    0.22
   7  -1   0   10.89    0.84
   7  -1   0   11.36    1.02
   7  -1   0   10.12    0.75
   7  -1   0   11.03    1.11
   7  -1   0   10.56    0.59
   7  -1   0   10.81    0.77
   6  -1   0    2.08    0.40
   6  -1   0    2.51    0.49
   6  -1   0    1.68    0.36
   6  -1   0    1.97    0.28
   6  -1   0    2.94    0.63
  -6   1   0    2.17    0.48
   5  -1   0   68.20    2.28
   5  -1   0   66.48    2.17
   5  -1   0   68.36    2.26
   5  -1   0   60.16    2.69
   5  -1   0   68.74    1.94
   5  -1   0   61.34    2.58
  -5   1   0   67.91    2.31
   4  -1   0    0.17    0.15
   4  -1   0    0.29    0.24
   4  -1   0    0.27    0.14
   4  -1   0    0.20    0.11
   4  -1   0    0.32    0.17
   4  -1   0    0.75    0.16
  -4   1   0    0.30    0.15
  -4   1   0    0.38    0.17
   3  -1   0  102.59    2.88
   3  -1   0  100.33    2.81
   3  -1   0   99.94    2.92
   3  -1   0  102.74    2.86
  -3   1   0  102.89    2.90
  -3   1   0  100.13    2.91
  -3   1   0  102.85    2.89
   2  -1   0   35.92    1.11
   2  -1   0   36.29    1.23
   2  -1   0   36.61    1.07
   2  -1   0   37.10    1.13
   2  -1   0   36.35    1.17
  -2   1   0   36.71    1.14
  -2   1   0   36.24    1.23
  -2   1   0   36.18    1.19
  -2   1   0   37.63    1.08
  -2   1   0   37.56    1.03
   0  -1   0    5.65    0.28
   0  -1   0    5.88    0.28
   0  -1   0    6.25    0.28
   0  -1   0    5.40    0.28
   0   1   0    6.08    0.29
   0   1   0    6.03    0.27
   0   1   0    5.69    0.35
  -1  -1   0   44.65    1.12
  -2  -1   0   99.69    2.58
  -2  -1   0  103.12    2.55
  -2  -1   0   96.62    2.81
  -2  -1   0  100.16    2.65
   2   1   0   99.66    2.74
   2   1   0   98.95    2.62
   2   1   0  103.24    2.82
   2   1   0  104.50    2.55
   2   1   0  104.03    2.64
  -3  -1   0   53.39    1.44
  -3  -1   0   51.38    1.77
  -3  -1   0   52.70    1.52
   3   1   0   53.43    1.50
   3   1   0   52.78    1.70
   3   1   0   50.34    1.76
   3   1   0   53.13    1.43
   3   1   0   54.51    1.50
   3   1   0   56.74    1.52
  -4  -1   0    8.57    0.62
   4   1   0    7.60    0.59
   4   1   0    8.55    0.56
   4   1   0    8.23    0.39
   4   1   0    8.30    0.37
  -5  -1   0    8.89    0.72
   5   1   0    9.62    0.73
   5   1   0    9.16    0.67
   5   1   0    9.02    0.74
   5   1   0   10.10    0.68
   5   1   0   10.47    0.50
   5   1   0   10.32    0.47
  -6  -1   0   23.40    1.27
   6   1   0   23.18    1.28
   6   1   0   20.25    1.29
   6   1   0   22.57    0.85
   6   1   0   22.28    1.14
   6   1   0   23.09    0.93
   6   1   0   22.89    1.18
  -7  -1   0    2.51    0.48
   7   1   0    2.64    0.58
   7   1   0    2.74    0.55
   7   1   0    2.35    0.27
   7   1   0    3.41    0.57
   7   1   0    3.35    0.29
   7   1   0    3.98    0.65
   8   1   0    8.19    0.92
   8   1   0    9.85    1.06
   8   1   0    8.88    0.54
   7  -2   0    0.10    0.17
   7  -2   0    0.46    0.46
   7  -2   0    0.64    0.28
   7  -2   0    0.42    0.27
   7  -2   0    0.45    0.17
   7  -2   0    0.65    0.34
   6  -2   0    3.69    0.79
   6  -2   0    3.81    0.53
   6  -2   0    3.99    0.54
   6  -2   0    3.36    0.41
   6  -2   0    4.36    0.37
   6  -2   0    3.97    0.63
  -6   2   0    4.48    0.68
   5  -2   0  107.84    3.95
   5  -2   0  116.17    3.38
   5  -2   0  113.88    3.26
   5  -2   0  112.24    3.45
   5  -2   0  111.19    3.11
   5  -2   0  114.44    3.59
  -5   2   0  113.72    3.48
  -5   2   0  114.41    3.51
   4  -2   0  138.94    4.65
   4  -2   0  151.34    4.06
   4  -2   0  149.95    4.40
   4  -2   0  154.94    4.26
   4  -2   0  153.52    4.15
  -4   2   0  152.51    4.34
  -4   2   0  148.97    4.23
  -4   2   0  154.82    4.33
   3  -2   0   40.92    1.48
   3  -2   0   43.73    1.40
   3  -2   0   44.66    1.63
   3  -2   0   44.38    1.35
   3  -2   0   38.66    1.73
   3  -2   0   43.37    1.33
   3  -2   0   44.57    1.50
  -3   2   0   42.87    1.59
  -3   2   0   44.45    1.55
  -3   2   0   44.08    1.30
  -3   2   0   44.24    1.45
  -3   2   0   43.73    1.39
   2  -2   0   71.24    1.88
   2  -2   0   64.72    2.28
   2  -2   0   69.55    2.19
   2  -2   0   68.39    1.99
   2  -2   0   71.97    2.04
   2  -2   0   71.37    2.03
  -2   2   0   69.85    2.06
  -2   2   0   66.58    2.15
  -2   2   0   70.56    2.03
  -2   2   0   68.48    1.98
   1  -2   0  184.09    5.32
   1  -2   0  216.45    5.42
   1  -2   0  191.67    5.49
   1  -2   0  211.11    5.25
  -1   2   0  209.01    5.25
  -1   2   0  205.69    5.31
  -1   2   0  201.50    5.28
  -2  -2   0    9.48    0.31
  -2  -2   0    9.78    0.57
  -2  -2   0    9.46    0.47
   2   2   0    8.99    0.49
   2   2   0    9.85    0.55
   2   2   0   10.04    0.51
   2   2   0   10.24    0.35
  -3  -2   0   13.75    0.58
  -3  -2   0   14.46    0.80
  -3  -2   0   13.46    0.66
  -3  -2   0   13.63    0.55
   3   2   0   16.11    0.80
   3   2   0   14.91    0.79
   3   2   0   13.79    0.70
   3   2   0   13.36    0.64
  -4  -2   0   14.05    0.55
  -4  -2   0   14.63    0.53
  -4  -2   0   13.63    0.67
  -4  -2   0   15.63    0.90
   4   2   0   12.37    0.74
   4   2   0   13.83    0.84
   4   2   0   13.96    0.63
   4   2   0   13.67    0.66
  -5  -2   0    9.30    0.78
  -5  -2   0   10.72    0.45
  -5  -2   0   11.50    0.49
   5   2   0   11.17    0.55
   5   2   0    9.86    0.73
   5   2   0   10.39    0.59
   5   2   0   10.63    0.73
   5   2   0   11.28    0.82
  -6  -2   0  112.45    3.73
   6   2   0  111.81    3.69
   6   2   0  105.57    3.55
  -7  -2   0    3.93    0.68
   7   2   0    4.30    0.58
   7   2   0    1.95    0.37
   7   2   0    2.78    0.55
  -8  -2   0    1.03    0.38
   8   2   0    1.06    0.47
   8   2   0    0.69    0.37
   7  -3   0    2.01    0.46
   7  -3   0    2.44    0.39
   7  -3   0    1.85    0.39
  -7   3   0    2.53    0.55
   6  -3   0    6.63    0.69
   6  -3   0    7.08    1.11
   6  -3   0    6.32    0.56
   6  -3   0    6.01    0.69
   6  -3   0    7.05    0.51
  -6   3   0    6.40    0.66
   5  -3   0   41.38    1.85
   5  -3   0   41.11    1.49
  -5   3   0   41.32    1.79
  -5   3   0   40.00    1.65
  -5   3   0   39.63    1.75
   4  -3   0   39.97    2.01
   4  -3   0   45.20    1.50
   4  -3   0   46.25    1.72
   4  -3   0   45.38    1.46
   4  -3   0   46.07    1.58
   4  -3   0   45.00    1.87
  -4   3   0   43.69    1.53
  -4   3   0   47.19    1.86
  -4   3   0   45.24    1.63
  -4   3   0   42.76    1.41
  -4   3   0   45.09    1.77
   3  -3   0   24.32    0.98
   3  -3   0   23.32    1.02
   3  -3   0   23.75    1.01
   3  -3   0   21.16    1.26
   3  -3   0   24.30    1.20
   3  -3   0   22.84    0.85
  -3   3   0   23.96    0.95
  -3   3   0   24.93    1.02
  -3   3   0   23.08    1.07
  -3   3   0   24.92    0.97
  -3   3   0   23.52    1.16
   2  -3   0    0.09    0.17
   2  -3   0   -0.08    0.12
   2  -3   0   -0.17    0.10
   2  -3   0    0.14    0.15
   2  -3   0    0.19    0.15
  -2   3   0    0.00    0.15
  -2   3   0    0.19    0.14
  -2   3   0    0.07    0.09
  -2   3   0   -0.04    0.11
   1  -3   0  300.16    7.81
   1  -3   0  312.38    7.93
   1  -3   0  283.14    7.88
   1  -3   0  307.62    7.84
  -1   3   0  309.34    7.85
  -1   3   0  303.04    7.82
  -1   3   0  307.19    7.90
   0  -3   0    5.23    0.42
   0  -3   0    5.10    0.39
   0  -3   0    5.58    0.45
   0  -3   0    5.17    0.45
   0   3   0    5.36    0.44
   0   3   0    5.05    0.45
   0   3   0    5.08    0.42
  -1  -3   0    2.06    0.30
  -1  -3   0    1.85    0.24
  -1  -3   0    2.44    0.17
  -1  -3   0    2.08    0.28
  -1  -3   0    1.78    0.31
   1   3   0    1.93    0.33
   1   3   0    2.54    0.33
   1   3   0    2.47    0.26
  -2  -3   0   40.75    1.40
  -2  -3   0   39.58    1.20
  -2  -3   0   40.37    1.47
  -2  -3   0   40.10    1.47
   2   3   0   40.55    1.44
   2   3   0   39.54    1.44
   2   3   0   39.49    1.22
  -3  -3   0    9.98    0.56
  -3  -3   0   10.40    0.71
  -3  -3   0    9.12    0.60
  -3  -3   0    9.17    0.42
   3   3   0   10.48    0.62
   3   3   0   10.49    0.61
   3   3   0   10.06    0.63
  -4  -3   0    0.05    0.07
  -4  -3   0    0.00    0.15
  -4  -3   0    0.13    0.10
  -4  -3   0    0.30    0.19
   4   3   0   -0.08    0.12
   4   3   0    0.01    0.10
   4   3   0    0.10    0.16
  -5  -3   0    0.94    0.27
  -5  -3   0    1.13    0.35
  -5  -3   0    0.55    0.20
  -5  -3   0    0.89    0.17
   5   3   0    0.76    0.25
   5   3   0    0.83    0.27
   5   3   0    0.73    0.29
   5   3   0    0.67    0.26
   5   3   0    0.67    0.20
  -6  -3   0   12.45    0.75
  -6  -3   0   12.15    0.55
  -6  -3   0   12.31    0.98
   6   3   0   12.07    0.80
   6   3   0   12.44    0.76
   6   3   0   12.44    0.68
  -7  -3   0    0.35    0.30
   7   3   0    0.66    0.23
   7   3   0    0.97    0.32
  -8  -3   0    7.20    1.49
   8   3   0    7.09    0.73
   7  -4   0    2.87    0.63
   7  -4   0    1.72    0.36
  -7   4   0    2.60    0.51
   6  -4   0    0.25    0.27
   6  -4   0    0.06    0.16
   6  -4   0   -0.13    0.28
   6  -4   0    0.09    0.21
  -6   4   0   -0.04    0.22
  -6   4   0   -0.05    0.20
   5  -4   0   13.71    0.70
   5  -4   0   11.88    0.87
   5  -4   0   14.71    0.71
   5  -4   0   15.06    1.10
  -5   4   0   14.99    0.78
  -5   4   0   14.83    0.91
  -5   4   0   12.60    0.66
  -5   4   0   14.17    1.01
  -5   4   0   13.41    1.47
   4  -4   0  166.19    5.59
   4  -4   0  174.56    4.51
   4  -4   0  173.29    4.70
   4  -4   0  172.90    4.82
  -4   4   0  166.59    4.97
  -4   4   0  167.81    4.63
  -4   4   0  173.80    4.77
  -4   4   0  171.54    5.17
   3  -4   0    4.78    0.63
   3  -4   0    5.38    0.61
   3  -4   0    4.91    0.49
   3  -4   0    4.93    0.32
  -3   4   0    5.25    0.55
  -3   4   0    5.23    0.52
  -3   4   0    4.78    0.58
  -3   4   0    4.52    0.40
   2  -4   0    7.08    0.68
   2  -4   0    7.55    0.61
   2  -4   0    8.43    0.70
   2  -4   0    7.80    0.62
  -2   4   0    8.35    0.63
  -2   4   0    8.41    0.69
  -2   4   0    8.52    0.45
  -2   4   0    8.67    0.66
  -2   4   0    8.70    0.61
   1  -4   0   88.16    2.91
   1  -4   0   83.47    2.85
   1  -4   0   91.67    2.87
   1  -4   0   90.74    2.84
  -1   4   0   91.05    2.86
  -1   4   0   94.00    2.88
  -1   4   0   94.17    2.92
  -1   4   0   93.84    2.70
   0  -4   0  277.58    7.33
   0  -4   0  274.67    7.27
   0  -4   0  261.73    7.08
   0  -4   0  279.32    7.28
   0   4   0  275.48    7.26
   0   4   0  278.85    7.33
   0   4   0  268.75    7.30
  -1  -4   0 1000.00   24.25
  -1  -4   0  970.72   24.45
   1   4   0  978.49   24.42
   1   4   0  995.42   24.25
  -2  -4   0  392.96   10.42
  -2  -4   0  393.12   10.28
  -2  -4   0  404.87   10.04
  -2  -4   0  393.85   10.31
   2   4   0  405.92   10.41
   2   4   0  403.12   10.37
   2   4   0  409.61   10.08
  -3  -4   0   18.98    1.03
  -3  -4   0   19.10    0.65
  -3  -4   0   19.27    0.93
  -3  -4   0   18.10    1.03
   3   4   0   16.97    0.98
   3   4   0   17.96    0.95
   3   4   0   19.25    0.72
  -4  -4   0    0.80    0.29
  -4  -4   0    0.54    0.24
  -4  -4   0    0.54    0.14
  -4  -4   0    0.84    0.23
   4   4   0    0.68    0.26
   4   4   0    0.58    0.24
   4   4   0    0.93    0.29
  -5  -4   0   10.75    0.90
  -5  -4   0    8.67    0.72
  -5  -4   0    8.81    0.46
   5   4   0    8.76    0.47
   5   4   0    9.04    0.79
   5   4   0    9.44    0.73
   5   4   0    9.67    0.75
  -6  -4   0   41.87    1.34
  -6  -4   0   42.23    1.71
  -6  -4   0   42.99    2.07
  -6  -4   0   41.32    1.41
   6   4   0   36.77    1.43
   6   4   0   42.01    1.73
   6   4   0   42.05    1.84
   6   4   0   43.49    1.63
  -7  -4   0   18.96    0.89
  -7  -4   0   19.73    1.38
  -7  -4   0   20.05    0.79
   7   4   0   17.52    0.95
   7   4   0   18.33    1.05
  -8  -4   0    0.73    0.42
   8   4   0    0.36    0.23
   8   4   0    0.99    0.32
   6  -5   0    5.71    0.55
   6  -5   0    3.27    1.08
  -6   5   0    5.85    0.76
  -6   5   0    4.32    0.63
   5  -5   0    1.28    0.48
   5  -5   0    1.53    0.48
   5  -5   0    2.44    0.45
   5  -5   0    2.87    0.44
  -5   5   0    2.42    0.59
  -5   5   0    2.04    0.52
  -5   5   0    2.50    0.48
   4  -5   0   43.33    1.77
   4  -5   0   43.45    1.71
   4  -5   0   41.67    2.16
   4  -5   0   43.30    2.07
  -4   5   0   45.44    2.06
  -4   5   0   43.82    1.77
  -4   5   0   42.96    1.89
  -4   5   0   40.68    1.64
  -4   5   0   42.51    1.63
   3  -5   0   14.70    0.93
   3  -5   0   14.56    1.06
   3  -5   0   13.68    1.10
   3  -5   0   14.63    0.93
   3  -5   0   14.35    0.57
  -3   5   0   13.85    0.72
  -3   5   0   13.71    0.94
   2  -5   0    0.39    0.26
   2  -5   0    0.52    0.28
   2  -5   0    0.18    0.26
   2  -5   0    0.28    0.24
  -2   5   0    0.36    0.27
  -2   5   0    0.26    0.15
  -2   5   0    0.78    0.31
  -2   5   0    0.08    0.19
   1  -5   0   90.64    3.14
   1  -5   0   98.38    3.16
   1  -5   0   92.77    3.07
   1  -5   0   94.01    3.08
  -1   5   0   91.20    2.89
  -1   5   0   97.73    3.15
  -1   5   0   97.20    3.17
  -1   5   0   94.81    3.12
   0  -5   0    4.00    0.49
   0  -5   0    6.05    0.50
   0  -5   0    4.70    0.55
   0  -5   0    5.93    0.45
   0  -5   0    5.23    0.58
   0   5   0    4.46    0.53
  -1  -5   0    3.41    0.41
  -1  -5   0    4.20    0.43
  -1  -5   0    3.47    0.55
  -1  -5   0    3.70    0.30
  -1  -5   0    3.38    0.50
   1   5   0    2.59    0.45
   1   5   0    3.85    0.60
   1   5   0    3.83    0.43
  -2  -5   0   17.87    1.08
  -2  -5   0   16.76    0.98
  -2  -5   0   16.75    0.96
  -2  -5   0   17.99    0.85
   2   5   0   16.09    1.00
   2   5   0   16.35    0.85
   2   5   0   16.93    1.05
  -3  -5   0    0.32    0.25
  -3  -5   0    0.95    0.30
  -3  -5   0    0.55    0.17
   3   5   0    0.63    0.27
   3   5   0    0.50    0.18
   3   5   0    0.85    0.36
  -4  -5   0    3.47    0.52
  -4  -5   0    4.14    0.67
  -4  -5   0    3.81    0.33
  -4  -5   0    4.20    0.65
   4   5   0    4.36    0.66
   4   5   0    4.36    0.47
   4   5   0    3.90    0.58
  -5  -5   0    0.13    0.24
  -5  -5   0    0.10    0.10
  -5  -5   0    0.27    0.23
   5   5   0    0.38    0.25
   5   5   0    0.16    0.16
   5   5   0    0.07    0.17
  -6  -5   0    2.16    0.55
  -6  -5   0    3.05    0.45
  -6  -5   0    2.10    0.29
   6   5   0    3.40    0.60
   6   5   0    2.59    0.56
  -7  -5   0    1.57    0.27
  -7  -5   0    1.84    0.32
  -7  -5   0    2.09    0.67
   7   5   0    1.60    0.45
   7   5   0    2.44    0.47
   7   5   0    1.60    0.43
   5  -6   0   -0.20    0.23
   5  -6   0   -0.02    0.16
   5  -6   0   -0.02    0.25
  -5   6   0    0.11    0.22
  -5   6   0    0.13    0.31
  -5   6   0   -0.19    0.21
   4  -6   0   40.60    1.78
   4  -6   0   40.76    2.45
   4  -6   0   39.49    2.11
  -4   6   0   45.42    2.03
  -4   6   0   43.20    1.87
  -4   6   0   41.59    2.11
  -4   6   0   43.14    1.65
   3  -6   0   42.62    1.82
   3  -6   0   40.67    2.03
   3  -6   0   33.09    2.20
   3  -6   0   41.79    1.83
  -3   6   0   39.60    1.79
  -3   6   0   34.44    1.74
  -3   6   0   40.51    1.45
   2  -6   0   16.80    1.24
   2  -6   0   18.94    1.16
   2  -6   0   16.64    1.15
   2  -6   0   17.93    1.23
   2  -6   0   18.11    0.73
  -2   6   0   18.69    1.17
  -2   6   0   17.74    0.78
  -2   6   0   19.66    1.18
  -2   6   0   16.52    1.05
   1  -6   0    3.16    0.58
   1  -6   0    4.74    0.70
   1  -6   0    3.91    0.63
   1  -6   0    4.24    0.38
   1  -6   0    3.50    0.58
  -1   6   0    3.57    0.59
  -1   6   0    3.90    0.53
  -1   6   0    4.87    0.61
  -1   6   0    4.67    0.71
   0  -6   0   22.51    1.01
   0  -6   0   21.36    1.23
   0   6   0   15.72    1.38
  -1  -6   0   74.69    2.50
  -1  -6   0   77.90    2.21
  -1  -6   0   72.80    2.57
  -1  -6   0   74.88    2.70
  -1  -6   0   73.76    2.79
   1   6   0   74.64    2.61
   1   6   0   71.80    2.76
   1   6   0   74.12    2.76
  -2  -6   0  290.96    7.77
  -2  -6   0  290.47    7.95
  -2  -6   0  286.56    8.21
  -2  -6   0  297.96    8.05
   2   6   0  285.66    8.14
   2   6   0  297.71    8.22
   2   6   0  298.92    7.84
  -3  -6   0   18.84    1.16
  -3  -6   0   17.90    1.06
  -3  -6   0   17.42    0.83
  -3  -6   0   19.13    1.22
   3   6   0   15.76    0.86
   3   6   0   17.69    1.18
   3   6   0   16.84    1.11
  -4  -6   0    4.15    0.70
  -4  -6   0    2.80    0.49
  -4  -6   0    3.28    0.63
  -4  -6   0    3.31    0.27
   4   6   0    3.38    0.55
   4   6   0    2.22    0.54
   4   6   0    2.97    0.53
  -5  -6   0    6.15    0.44
  -5  -6   0    6.54    0.77
  -5  -6   0    7.60    0.67
   5   6   0    6.43    0.74
   5   6   0    7.89    0.89
  -6  -6   0    1.09    0.35
  -6  -6   0    0.38    0.36
  -6  -6   0    0.96    0.26
   6   6   0    1.91    0.48
   6   6   0    1.42    0.40
   6   6   0    0.83    0.35
   4  -7   0    7.03    0.84
   4  -7   0    7.50    0.76
  -4   7   0    6.13    0.86
   3  -7   0   35.89    1.99
   3  -7   0   36.60    1.78
   3  -7   0   36.71    1.82
   3  -7   0   33.81    1.95
  -3   7   0   34.37    1.94
  -3   7   0   33.34    1.73
  -3   7   0   34.27    1.77
   2  -7   0    4.50    0.39
   2  -7   0    4.93    0.78
   2  -7   0    5.34    0.83
   2  -7   0    4.18    0.69
  -2   7   0    4.35    0.69
  -2   7   0    4.20    0.72
  -2   7   0    4.37    0.75
  -2   7   0    3.91    0.39
   1  -7   0   27.55    1.59
   1  -7   0   28.15    1.13
   1  -7   0   24.88    1.51
   1  -7   0   28.45    1.45
   1  -7   0   27.21    1.53
  -1   7   0   29.16    1.62
  -1   7   0   25.28    1.35
  -1   7   0   28.55    1.59
  -1   7   0   26.60    1.53
   0  -7   0   13.82    0.82
   0  -7   0   14.70    0.85
   0   7   0    9.62    0.93
  -1  -7   0    0.71    0.30
  -1  -7   0    0.62    0.21
  -1  -7   0    0.49    0.32
  -1  -7   0    0.66    0.29
   1   7   0    0.26    0.25
   1   7   0    0.32    0.29
   1   7   0    1.14    0.44
  -2  -7   0    6.02    0.60
  -2  -7   0    7.65    0.78
  -2  -7   0    7.14    0.71
  -2  -7   0    6.91    0.83
   2   7   0    6.90    0.77
   2   7   0    6.94    0.71
   2   7   0    6.88    0.85
  -3  -7   0    0.36    0.30
  -3  -7   0    0.16    0.22
  -3  -7   0    0.58    0.33
  -3  -7   0    0.76    0.24
   3   7   0    0.69    0.33
   3   7   0    0.71    0.26
   3   7   0    0.97    0.37
  -4  -7   0    1.99    0.29
  -4  -7   0    1.78    0.55
  -4  -7   0    1.26    0.40
  -4  -7   0    2.43    0.51
   4   7   0    1.08    0.32
   4   7   0    1.77    0.51
   4   7   0    2.21    0.57
  -5  -7   0    0.29    0.26
  -5  -7   0    1.33    0.51
  -5  -7   0   -0.16    0.23
  -5  -7   0    0.78    0.23
   5   7   0    0.74    0.40
   5   7   0    0.53    0.30
   5   7   0    0.61    0.41
  -6  -7   0    2.04    0.60
  -6  -7   0    2.04    0.32
   6   7   0    2.58    0.57
   6   7   0    2.00    0.56
   6   7   0    2.05    0.50
   2  -8   0   26.71    1.60
   2  -8   0   26.67    1.74
   2  -8   0   30.75    1.74
   2  -8   0   31.51    1.76
  -2   8   0   26.98    1.57
   1  -8   0    0.72    0.38
   1  -8   0    0.53    0.33
   1  -8   0    0.05    0.21
   1  -8   0    0.28    0.39
   1  -8   0    0.37    0.18
  -1   8   0    0.49    0.41
  -1   8   0    0.72    0.41
  -1   8   0    0.07    0.28
  -1   8   0    0.20    0.31
   0  -8   0    1.19    0.39
   0  -8   0    2.12    0.56
   0  -8   0    1.81    0.37
   0  -8   0    1.94    0.53
   0   8   0    2.36    0.58
   0   8   0    1.04    0.38
   0   8   0    1.33    0.41
   0   8   0    1.48    0.45
  -1  -8   0    0.45    0.27
  -1  -8   0    0.55    0.32
  -1  -8   0    0.08    0.33
  -1  -8   0    0.47    0.39
   1   8   0    0.78    0.37
   1   8   0    0.23    0.24
   1   8   0    0.62    0.43
  -2  -8   0   62.77    2.42
  -2  -8   0   70.01    2.97
  -2  -8   0   66.17    2.58
  -2  -8   0   65.62    2.69
   2   8   0   64.19    2.79
   2   8   0   62.56    2.50
   2   8   0   66.21    2.88
  -3  -8   0   27.61    1.74
  -3  -8   0   25.26    1.22
  -3  -8   0   27.17    1.57
  -3  -8   0   25.34    1.52
   3   8   0   24.43    1.30
   3   8   0   24.73    1.59
   3   8   0   26.88    1.70
  -4  -8   0    0.04    0.31
  -4  -8   0    1.09    0.43
  -4  -8   0    1.31    0.43
   4   8   0    1.25    0.50
   4   8   0    0.89    0.42
   4   8   0    1.39    0.39
  -5  -8   0   -0.20    0.30
  -5  -8   0   -0.21    0.15
  -5  -8   0    0.63    0.31
   5   8   0    0.30    0.32
   5   8   0    0.22    0.40
   5   8   0    0.29    0.35
   0  -9   0    0.53    0.41
   0  -9   0    0.52    0.29
   0  -9   0    1.04    0.29
   0  -9   0    0.24    0.48
   0   9   0    0.76    0.38
   0   9   0   -0.19    0.48
  -1  -9   0    0.68    0.48
  -1  -9   0   -0.10    0.19
  -1  -9   0    0.24    0.48
  -1  -9   0   -0.11    0.24
   1   9   0   -0.47    0.37
   1   9   0   -0.39    0.25
   1   9   0    0.91    0.62
   1   9   0    0.99    0.41
  -2  -9   0   -0.08    0.24
  -2  -9   0    0.42    0.31
  -2  -9   0    0.35    0.43
  -2  -9   0    0.58    0.50
   2   9   0   -0.06    0.44
   2   9   0    0.21    0.34
   2   9   0    0.87    0.51
  -3  -9   0    1.70    0.47
  -3  -9   0    0.66    0.50
  -3  -9   0    0.63    0.41
  -3  -9   0    0.62    0.29
   3   9   0    1.33    0.60
   3   9   0    0.71    0.51
   3   9   0    1.28    0.38
   2   9  -1    0.18    0.23
   2   9  -1    0.42    0.43
   2   9  -1   -0.27    0.35
  -2  -9   1    0.61    0.49
  -2  -9   1   -0.43    0.35
  -2  -9   1    0.43    0.33
  -2  -9   1   -0.15    0.26
   1   9  -1    1.02    0.57
   1   9  -1    0.80    0.42
  -1  -9   1    2.34    0.67
  -1  -9   1    0.13    0.42
  -1  -9   1    0.45    0.38
  -1  -9   1    1.01    0.34
   0   9  -1   -0.06    0.46
   0  -9   1   -0.63    0.39
   0  -9   1    0.33    0.31
   0  -9   1    0.48    0.50
   0  -9   1   -0.01    0.23
   0  -9   1   -0.08    0.24
   5   8  -1    2.59    0.63
   5   8  -1    2.96    0.74
  -5  -8   1    2.82    0.65
  -5  -8   1    2.56    0.43
   4   8  -1   -0.03    0.24
   4   8  -1   -0.38    0.52
   4   8  -1    0.22    0.35
  -4  -8   1    0.06    0.33
  -4  -8   1   -0.17    0.12
  -4  -8   1    0.04    0.28
   3   8  -1    4.75    0.53
   3   8  -1    4.31    0.81
   3   8  -1    4.56    0.89
  -3  -8   1    4.19    0.69
  -3  -8   1    4.28    0.77
  -3  -8   1    3.97    0.79
  -3  -8   1    4.21    0.51
   2   8  -1   18.44    1.32
   2   8  -1   17.12    1.38
   2   8  -1   17.46    1.13
  -2  -8   1   18.08    1.30
  -2  -8   1   18.98    1.22
  -2  -8   1   19.15    1.15
  -2  -8   1   18.42    1.47
   1   8  -1    3.63    0.62
   1   8  -1    4.14    0.89
   1   8  -1    4.86    0.82
  -1  -8   1    4.18    0.75
  -1  -8   1    4.48    0.79
  -1  -8   1    5.98    0.87
  -1  -8   1    4.29    0.70
   0   8  -1    0.88    0.44
   0   8  -1    0.74    0.36
   0   8  -1    0.56    0.35
   0   8  -1    1.07    0.42
   0  -8   1    0.72    0.35
   0  -8   1    1.29    0.36
   0  -8   1    1.23    0.57
   0  -8   1    0.57    0.34
   0  -8   1    1.70    0.48
  -1   8  -1    5.53    1.05
  -1   8  -1    6.51    0.81
  -1   8  -1    6.87    0.87
   1  -8   1    7.08    0.62
   1  -8   1    7.60    0.91
   1  -8   1    6.44    0.98
   1  -8   1    7.23    0.85
  -2   8  -1    0.23    0.34
  -2   8  -1    1.30    0.42
   2  -8   1    0.93    0.52
   2  -8   1    0.50    0.39
   2  -8   1    1.35    0.26
   2  -8   1    1.09    0.44
   2  -8   1    0.45    0.31
   6   7  -1    0.69    0.44
   6   7  -1    0.44    0.38
   6   7  -1    0.48    0.33
  -6  -7   1    0.85    0.24
  -6  -7   1    0.79    0.34
  -6  -7   1    0.12    0.27
   5   7  -1   -0.08    0.28
   5   7  -1    0.83    0.36
   5   7  -1    0.68    0.30
  -5  -7   1    0.54    0.19
  -5  -7   1    0.95    0.40
  -5  -7   1    1.19    0.39
  -5  -7   1    0.15    0.24
   4   7  -1    0.36    0.31
   4   7  -1    0.15    0.17
   4   7  -1    0.56    0.38
  -4  -7   1   -0.01    0.11
  -4  -7   1    0.68    0.43
  -4  -7   1    0.25    0.26
  -4  -7   1    0.73    0.32
   3   7  -1    1.20    0.47
   3   7  -1    1.17    0.41
   3   7  -1    1.04    0.42
  -3  -7   1    0.76    0.34
  -3  -7   1    1.55    0.30
  -3  -7   1    1.30    0.42
  -3  -7   1    1.25    0.48
   2   7  -1    0.03    0.23
   2   7  -1    0.59    0.37
  -2  -7   1    0.54    0.28
  -2  -7   1    0.68    0.41
  -2  -7   1    0.54    0.28
  -2  -7   1    0.54    0.25
   1   7  -1    0.32    0.23
   1   7  -1   -0.04    0.35
   1   7  -1    0.22    0.24
  -1  -7   1    0.31    0.28
  -1  -7   1    0.21    0.20
  -1  -7   1    0.39    0.32
  -1  -7   1    0.23    0.27
   0   7  -1    3.07    0.65
   0   7  -1    2.77    0.57
   0   7  -1    2.80    0.55
   0   7  -1    2.45    0.51
   0  -7   1    2.94    0.66
   0  -7   1    2.92    0.62
   0  -7   1    2.49    0.42
   0  -7   1    2.47    0.52
   0  -7   1    2.70    0.39
  -1   7  -1    1.71    0.59
  -1   7  -1    1.23    0.41
  -1   7  -1    1.43    0.42
  -1   7  -1    1.16    0.21
  -1   7  -1    1.59    0.45
   1  -7   1    1.44    0.40
   1  -7   1    1.07    0.29
   1  -7   1    1.04    0.39
   1  -7   1    1.45    0.44
   1  -7   1    0.82    0.37
  -2   7  -1    5.76    0.68
  -2   7  -1    5.26    0.77
  -2   7  -1    6.09    1.01
   2  -7   1    6.01    0.85
   2  -7   1    5.08    0.79
   2  -7   1    6.00    0.47
   2  -7   1    4.81    0.81
   2  -7   1    5.35    1.01
  -3   7  -1   10.72    1.06
  -3   7  -1   11.77    1.03
   3  -7   1   13.16    1.05
   3  -7   1   11.26    0.99
   3  -7   1   11.08    1.11
  -4   7  -1    6.64    0.86
   4  -7   1    7.67    0.81
   4  -7   1    7.66    0.82
   7   6  -1    8.66    0.83
   7   6  -1    8.98    0.95
  -7  -6   1    9.13    1.08
   6   6  -1    0.84    0.35
   6   6  -1    0.51    0.33
   6   6  -1    1.04    0.43
  -6  -6   1    0.84    0.35
  -6  -6   1    1.53    0.27
  -6  -6   1    1.18    0.34
   5   6  -1    7.58    0.82
   5   6  -1    7.08    0.73
  -5  -6   1    9.25    0.94
  -5  -6   1    8.11    0.50
  -5  -6   1    9.13    0.73
   4   6  -1    0.85    0.38
   4   6  -1    1.37    0.35
   4   6  -1    1.99    0.43
  -4  -6   1    0.87    0.36
  -4  -6   1    0.95    0.37
  -4  -6   1    1.39    0.33
  -4  -6   1    1.17    0.19
   3   6  -1    1.30    0.27
   3   6  -1    1.63    0.40
   3   6  -1    1.83    0.34
   3   6  -1    1.82    0.44
  -3  -6   1    1.25    0.38
  -3  -6   1    1.74    0.30
  -3  -6   1    1.61    0.40
  -3  -6   1    1.32    0.46
   2   6  -1   49.08    2.09
   2   6  -1   49.80    2.17
   2   6  -1   49.25    1.84
  -2  -6   1   48.73    1.98
  -2  -6   1   48.76    2.20
  -2  -6   1   50.32    1.85
  -2  -6   1   48.29    1.99
   1   6  -1   76.44    2.89
   1   6  -1   77.32    2.73
   1   6  -1   78.88    2.96
  -1  -6   1   80.13    3.02
  -1  -6   1   93.07    2.42
  -1  -6   1   78.95    2.69
  -1  -6   1   80.22    2.78
  -1  -6   1   79.82    2.83
   0   6  -1   14.01    1.07
   0   6  -1   14.53    0.99
   0  -6   1   14.49    0.83
   0  -6   1   14.33    1.00
   0  -6   1   15.37    1.09
   0  -6   1   15.03    0.84
   0  -6   1   15.95    1.04
  -1   6  -1   21.66    1.27
  -1   6  -1   19.83    1.10
  -1   6  -1   21.05    1.25
  -1   6  -1   19.86    1.25
   1  -6   1   23.21    1.36
   1  -6   1   21.83    1.25
   1  -6   1   20.74    1.15
   1  -6   1   22.78    1.85
  -2   6  -1   13.36    0.93
  -2   6  -1   15.05    0.68
  -2   6  -1   15.90    1.08
  -2   6  -1   15.96    1.07
   2  -6   1   18.27    1.70
   2  -6   1   15.43    1.06
   2  -6   1   14.65    1.10
   2  -6   1   15.11    1.09
  -3   6  -1   52.95    1.71
  -3   6  -1   49.73    2.32
  -3   6  -1   49.71    2.10
  -3   6  -1   47.27    2.05
   3  -6   1   51.51    2.12
   3  -6   1   53.20    2.12
   3  -6   1   52.78    2.40
   3  -6   1   46.23    2.26
  -4   6  -1   36.87    1.67
  -4   6  -1   38.01    1.99
  -4   6  -1   34.48    1.77
  -4   6  -1   32.28    1.40
   4  -6   1   40.23    1.82
   4  -6   1   38.66    3.00
   4  -6   1   37.64    2.04
   4  -6   1   36.72    1.66
  -5   6  -1    0.42    0.24
  -5   6  -1    0.01    0.26
   5  -6   1   -0.10    0.24
   5  -6   1    0.26    0.35
   5  -6   1    0.11    0.27
   7   5  -1    0.22    0.28
   7   5  -1    0.01    0.41
   7   5  -1    0.09    0.24
  -7  -5   1    0.05    0.27
  -7  -5   1   -0.14    0.07
  -7  -5   1   -0.68    0.24
   6   5  -1    3.30    0.61
   6   5  -1    2.72    0.53
   6   5  -1    2.28    0.46
  -6  -5   1    3.92    0.70
  -6  -5   1    2.38    0.26
  -6  -5   1    3.39    0.48
   5   5  -1    0.08    0.18
   5   5  -1    0.28    0.27
   5   5  -1    0.29    0.22
  -5  -5   1    0.15    0.11
  -5  -5   1    0.28    0.27
  -5  -5   1    0.45    0.30
   4   5  -1    6.15    0.56
   4   5  -1    6.34    0.82
   4   5  -1    6.28    0.63
  -4  -5   1    5.82    0.64
  -4  -5   1    6.60    0.41
  -4  -5   1    6.39    0.57
  -4  -5   1    6.79    1.33
   3   5  -1    7.62    0.57
   3   5  -1    7.36    0.68
   3   5  -1    8.13    0.75
   3   5  -1    7.52    0.48
  -3  -5   1    8.56    0.48
  -3  -5   1    6.91    0.68
  -3  -5   1    8.35    0.64
  -3  -5   1    8.02    0.75
   2   5  -1   19.73    1.15
   2   5  -1   17.62    1.05
   2   5  -1   18.41    0.89
  -2  -5   1   18.84    1.03
  -2  -5   1   18.18    0.89
  -2  -5   1   19.88    1.04
  -2  -5   1   17.99    1.12
   1   5  -1    1.01    0.35
   1   5  -1    0.98    0.27
   1   5  -1    1.01    0.33
  -1  -5   1    1.13    0.32
  -1  -5   1    1.34    0.30
  -1  -5   1    1.18    0.39
  -1  -5   1    1.24    0.22
  -1  -5   1    1.14    0.29
   0   5  -1   13.02    0.91
   0   5  -1   11.86    0.81
   0   5  -1   12.58    0.86
   0  -5   1   12.43    0.72
   0  -5   1   12.51    0.85
   0  -5   1   12.41    0.89
   0  -5   1   12.00    0.84
  -1   5  -1   31.53    1.46
  -1   5  -1   32.50    1.51
  -1   5  -1   30.55    1.30
  -1   5  -1   32.36    1.50
   1  -5   1   29.86    1.39
   1  -5   1   31.62    1.44
   1  -5   1   31.94    1.50
   1  -5   1   30.89    1.51
  -2   5  -1   29.42    1.03
  -2   5  -1   27.87    1.31
  -2   5  -1   30.88    1.43
  -2   5  -1   30.92    1.42
   2  -5   1   29.39    1.42
   2  -5   1   29.20    1.50
   2  -5   1   29.32    1.54
   2  -5   1   31.03    1.41
  -3   5  -1    8.19    0.52
  -3   5  -1    7.68    0.71
   3  -5   1    7.82    0.68
   3  -5   1    7.97    0.78
   3  -5   1    8.48    0.68
   3  -5   1    5.74    0.72
  -4   5  -1   37.28    1.73
  -4   5  -1   35.06    1.51
  -4   5  -1   37.94    1.88
  -4   5  -1   37.47    1.46
  -4   5  -1   37.53    1.57
   4  -5   1   35.79    1.88
   4  -5   1   37.03    1.29
   4  -5   1   38.02    1.59
   4  -5   1   36.80    1.55
   4  -5   1   37.99    2.02
  -5   5  -1    2.47    0.55
  -5   5  -1    2.46    0.43
   5  -5   1    2.01    0.37
   5  -5   1    1.73    0.30
   5  -5   1    2.16    0.60
  -6   5  -1    5.53    0.62
  -6   5  -1    7.08    0.84
   6  -5   1    5.60    0.46
   8   4  -1    0.25    0.21
   8   4  -1    0.39    0.29
   8   4  -1    0.64    0.23
  -8  -4   1   -0.51    0.30
   7   4  -1    4.88    0.53
   7   4  -1    5.65    0.67
   7   4  -1    5.59    0.54
   7   4  -1    5.54    0.61
  -7  -4   1    6.43    0.93
  -7  -4   1    5.57    0.45
   6   4  -1   20.19    1.11
   6   4  -1   17.66    0.91
   6   4  -1   19.93    1.02
   6   4  -1   19.68    1.15
  -6  -4   1   19.80    0.86
  -6  -4   1   18.87    1.10
  -6  -4   1   19.12    0.74
  -6  -4   1   19.34    1.34
   5   4  -1    0.60    0.27
   5   4  -1    1.08    0.30
   5   4  -1    0.20    0.15
  -5  -4   1    1.33    0.41
  -5  -4   1    0.50    0.14
   4   4  -1   20.72    1.05
   4   4  -1   20.83    1.06
   4   4  -1   22.91    1.14
  -4  -4   1   21.92    1.15
  -4  -4   1   21.76    0.78
  -4  -4   1   20.49    1.21
  -4  -4   1   22.96    1.02
   3   4  -1   43.93    1.59
   3   4  -1   45.22    1.71
   3   4  -1   44.28    1.73
  -3  -4   1   45.62    1.32
  -3  -4   1   44.07    1.60
  -3  -4   1   42.66    1.76
  -3  -4   1   46.30    1.82
   2   4  -1   11.27    0.74
   2   4  -1   10.37    0.57
   2   4  -1   12.18    0.79
   2   4  -1   10.61    0.48
  -2  -4   1   11.85    0.59
  -2  -4   1   11.76    0.74
  -2  -4   1   11.33    0.70
   1   4  -1  543.72   13.73
   1   4  -1  499.07   13.38
   1   4  -1  537.40   13.53
   1   4  -1  545.35   13.76
  -1  -4   1  566.95   13.57
  -1  -4   1  546.91   13.57
  -1  -4   1  539.19   13.65
  -1  -4   1  542.04   13.79
   0   4  -1   13.52    0.78
   0   4  -1   12.44    0.80
   0   4  -1   12.00    0.76
   0  -4   1   11.65    0.74
   0  -4   1   12.73    0.77
   0  -4   1   12.11    0.66
   0  -4   1   12.95    0.82
  -1   4  -1   10.73    0.73
  -1   4  -1   10.18    0.72
  -1   4  -1   10.53    0.71
   1  -4   1   10.78    0.71
   1  -4   1   10.87    0.74
   1  -4   1    9.37    0.69
   1  -4   1   10.78    0.75
  -2   4  -1   75.19    2.47
  -2   4  -1   73.90    2.60
  -2   4  -1   75.01    2.41
  -2   4  -1   75.27    2.12
   2  -4   1   76.17    2.46
   2  -4   1   77.52    2.68
   2  -4   1   78.29    2.51
   2  -4   1   73.31    2.66
  -3   4  -1    3.91    0.61
  -3   4  -1    3.83    0.52
  -3   4  -1    3.16    0.33
  -3   4  -1    4.06    0.49
   3  -4   1    4.47    0.81
   3  -4   1    3.71    0.45
   3  -4   1    3.74    0.59
   3  -4   1    3.30    0.62
  -4   4  -1  115.68    3.33
  -4   4  -1  112.40    3.25
  -4   4  -1  114.15    3.57
   4  -4   1  110.39    3.29
   4  -4   1  112.50    3.19
   4  -4   1  112.47    3.35
   4  -4   1  110.38    3.80
  -5   4  -1   24.80    1.35
  -5   4  -1   23.83    1.17
   5  -4   1   22.89    1.43
   5  -4   1   22.37    1.80
   5  -4   1   22.51    1.02
   5  -4   1   23.38    0.97
   5  -4   1   22.32    1.20
   5  -4   1   24.68    1.06
  -6   4  -1   15.51    1.11
  -6   4  -1   16.34    1.01
   6  -4   1   15.84    1.22
   6  -4   1   15.07    0.84
   6  -4   1   17.87    1.48
   6  -4   1   16.35    1.10
   6  -4   1   16.17    0.88
   8   3  -1    0.04    0.26
  -8  -3   1   -0.22    0.29
   7   3  -1    0.63    0.22
   7   3  -1    0.68    0.33
   7   3  -1    0.86    0.31
   7   3  -1    0.95    0.32
  -7  -3   1    0.90    0.35
   6   3  -1    0.01    0.21
   6   3  -1    0.12    0.15
   6   3  -1   -0.02    0.15
  -6  -3   1    0.16    0.10
  -6  -3   1    0.43    0.30
  -6  -3   1    0.03    0.22
   5   3  -1    8.59    0.59
   5   3  -1    9.29    0.66
   5   3  -1    9.03    0.68
  -5  -3   1    8.97    0.66
  -5  -3   1    9.80    0.51
  -5  -3   1    8.83    0.79
  -5  -3   1    9.07    0.42
   4   3  -1    7.99    0.59
   4   3  -1    8.96    0.63
   4   3  -1    8.45    0.56
  -4  -3   1    7.76    0.48
  -4  -3   1    8.09    0.38
  -4  -3   1    8.34    0.72
   3   3  -1   82.70    2.58
   3   3  -1   82.23    2.52
   3   3  -1   84.86    2.56
  -3  -3   1   83.13    2.72
  -3  -3   1   83.79    2.46
  -3  -3   1   85.60    2.24
  -3  -3   1   83.08    2.62
   2   3  -1   69.82    1.76
   2   3  -1   65.99    1.85
   2   3  -1   64.17    2.09
   2   3  -1   65.27    2.12
  -2  -3   1   65.70    2.16
  -2  -3   1   67.28    2.16
  -2  -3   1   64.77    2.04
  -2  -3   1   66.88    1.87
   1   3  -1    2.16    0.23
   1   3  -1    1.93    0.25
   1   3  -1    1.91    0.29
   1   3  -1    1.69    0.31
  -1  -3   1    2.64    0.37
  -1  -3   1    1.95    0.28
  -1  -3   1    1.57    0.29
   0   3  -1   63.46    1.98
   0   3  -1   61.87    2.01
   0   3  -1   56.90    1.92
   0   3  -1   60.26    1.99
   0  -3   1   64.34    1.98
   0  -3   1   62.70    1.99
   0  -3   1   65.67    2.05
   0  -3   1   63.96    1.89
  -1   3  -1  171.82    4.71
  -1   3  -1  172.42    4.70
  -1   3  -1  177.56    4.79
  -1   3  -1  176.94    4.58
   1  -3   1  177.00    4.74
   1  -3   1  167.54    4.77
   1  -3   1  171.20    4.68
   1  -3   1  173.17    4.80
  -2   3  -1   37.12    1.23
  -2   3  -1   37.19    1.34
  -2   3  -1   34.92    1.30
  -2   3  -1   36.46    1.45
   2  -3   1   34.87    1.47
   2  -3   1   37.46    1.33
   2  -3   1   33.97    1.51
   2  -3   1   36.74    1.34
  -3   3  -1    1.57    0.30
  -3   3  -1    1.55    0.35
  -3   3  -1    1.40    0.26
  -3   3  -1    1.69    0.36
  -3   3  -1    1.37    0.27
   3  -3   1    1.50    0.38
   3  -3   1    1.42    0.28
   3  -3   1    1.23    0.33
   3  -3   1    1.51    0.28
   3  -3   1    1.20    0.21
   3  -3   1    1.48    0.29
  -4   3  -1   52.68    1.78
  -4   3  -1   51.48    2.00
  -4   3  -1   52.04    1.65
  -4   3  -1   44.36    1.57
   4  -3   1   51.58    1.68
   4  -3   1   47.67    2.20
   4  -3   1   51.35    1.71
   4  -3   1   51.67    2.06
   4  -3   1   53.06    1.89
   4  -3   1   50.51    1.62
  -5   3  -1   54.52    1.99
  -5   3  -1   55.42    2.13
   5  -3   1   51.68    1.98
   5  -3   1   54.72    2.52
   5  -3   1   52.73    1.88
  -6   3  -1    5.89    0.62
   6  -3   1    5.54    0.55
   6  -3   1    6.27    1.01
   6  -3   1    6.23    0.49
   6  -3   1    5.84    0.71
   6  -3   1    5.81    0.64
   7  -3   1    5.30    0.77
   7  -3   1    5.97    0.53
   7  -3   1    6.14    0.74
   8   2  -1    4.68    0.79
  -8  -2   1    4.27    0.70
   7   2  -1    0.51    0.24
   7   2  -1    0.55    0.25
   7   2  -1    0.59    0.29
  -7  -2   1    0.01    0.23
   6   2  -1   23.56    1.01
   6   2  -1   21.32    1.25
  -6  -2   1   24.80    1.38
   5   2  -1   20.50    0.86
   5   2  -1   20.39    1.17
   5   2  -1   20.37    0.90
  -5  -2   1   20.63    0.75
  -5  -2   1   20.69    1.19
  -5  -2   1   21.27    0.72
  -5  -2   1   21.63    0.94
   4   2  -1   58.49    1.85
   4   2  -1   56.41    1.96
   4   2  -1   61.35    1.83
  -4  -2   1   59.88    2.15
  -4  -2   1   58.20    1.68
  -4  -2   1   59.38    1.61
  -4  -2   1   59.06    1.89
   3   2  -1   66.50    1.99
   3   2  -1   64.65    1.96
   3   2  -1   64.88    2.04
  -3  -2   1   66.57    2.19
  -3  -2   1   66.25    1.87
  -3  -2   1   65.13    1.73
   2   2  -1  110.62    3.04
   2   2  -1  110.38    3.00
   2   2  -1  110.38    3.05
  -2  -2   1  110.68    3.15
  -2  -2   1  112.74    2.98
  -2  -2   1  107.96    3.08
   0   2  -1  151.18    4.03
   0   2  -1  154.72    4.00
   0   2  -1  149.57    3.99
   0  -2   1  153.16    3.94
   0  -2   1  149.03    4.04
   0  -2   1  155.00    4.01
   0  -2   1  153.63    4.00
  -1   2  -1   13.45    0.43
  -1   2  -1   13.76    0.57
  -1   2  -1   12.67    0.59
  -1   2  -1   11.66    0.97
  -1   2  -1   13.75    0.66
   1  -2   1   12.07    0.66
   1  -2   1   13.55    0.66
   1  -2   1   13.86    0.62
   1  -2   1   13.96    0.60
  -2   2  -1    4.23    0.32
  -2   2  -1    3.64    0.34
  -2   2  -1    4.01    0.27
  -2   2  -1    4.07    0.33
  -2   2  -1    4.06    0.38
   2  -2   1    4.13    0.33
   2  -2   1    4.09    0.39
   2  -2   1    4.17    0.34
   2  -2   1    4.06    0.52
   2  -2   1    3.81    0.32
  -3   2  -1   64.61    1.97
  -3   2  -1   66.23    1.88
  -3   2  -1   65.36    1.83
  -3   2  -1   66.06    2.15
  -3   2  -1   64.00    2.06
   3  -2   1   65.57    1.95
   3  -2   1   65.92    1.87
   3  -2   1   66.87    1.87
   3  -2   1   66.23    2.02
   3  -2   1   64.86    2.19
   3  -2   1   60.09    2.32
   3  -2   1   63.80    1.89
  -4   2  -1   63.99    2.19
  -4   2  -1   63.24    2.15
  -4   2  -1   65.82    2.09
   4  -2   1   64.20    2.06
   4  -2   1   62.51    1.92
   4  -2   1   62.47    2.23
   4  -2   1   59.13    2.44
   4  -2   1   63.60    2.09
  -5   2  -1  157.46    4.47
   5  -2   1  152.11    4.11
   5  -2   1  151.32    4.60
   5  -2   1  155.27    4.45
   5  -2   1  156.20    4.42
   5  -2   1  161.39    4.26
   5  -2   1  140.42    4.91
  -6   2  -1    2.79    0.48
   6  -2   1    3.11    0.56
   6  -2   1    2.71    0.36
   6  -2   1    2.07    0.36
   6  -2   1    3.10    0.55
   6  -2   1    2.80    0.46
   6  -2   1    2.52    0.62
   7  -2   1    7.46    0.64
   7  -2   1    7.66    1.02
   7  -2   1    7.42    0.52
   7  -2   1    7.75    0.79
   7  -2   1    7.55    0.75
   7  -2   1    8.38    0.76
   8   1  -1    0.08    0.27
   8   1  -1    0.03    0.14
  -8  -1   1    0.18    0.23
   7   1  -1    0.41    0.13
   7   1  -1    0.54    0.28
   7   1  -1    0.23    0.27
   7   1  -1    0.42    0.20
  -7  -1   1    0.06    0.21
   6   1  -1    5.82    0.60
   6   1  -1    5.63    0.32
   6   1  -1    5.93    0.35
   6   1  -1    5.10    0.66
  -6  -1   1    6.04    0.64
   5   1  -1    6.79    0.55
   5   1  -1    5.48    0.52
   5   1  -1    6.37    0.38
   5   1  -1    6.17    0.33
   5   1  -1    5.48    0.57
   5   1  -1    5.95    0.31
  -5  -1   1    4.86    0.54
   4   1  -1   -0.04    0.12
   4   1  -1    0.07    0.10
   4   1  -1   -0.02    0.09
   4   1  -1    0.11    0.06
   4   1  -1    0.00    0.09
   4   1  -1    0.00    0.05
  -4  -1   1    0.05    0.10
  -4  -1   1   -0.02    0.07
  -4  -1   1    0.02    0.12
  -4  -1   1   -0.05    0.11
   3   1  -1  178.55    4.51
   3   1  -1  173.53    4.68
   3   1  -1  180.69    4.37
   3   1  -1  171.91    4.48
   3   1  -1  173.17    4.76
  -3  -1   1  178.00    4.81
  -3  -1   1  174.20    4.72
  -3  -1   1  178.77    4.36
  -3  -1   1  174.81    4.54
   2   1  -1   29.89    0.98
   2   1  -1   29.69    1.03
   2   1  -1   27.95    0.96
  -2  -1   1   28.06    0.84
  -2  -1   1   27.32    1.02
  -2  -1   1   26.89    0.97
  -2  -1   1   28.00    0.76
   1   1  -1   84.65    2.26
   1   1  -1   85.37    2.24
   1   1  -1   88.08    2.29
  -1  -1   1   85.48    2.14
  -1  -1   1   84.79    2.24
  -1  -1   1   86.63    2.25
  -1  -1   1   85.90    2.29
  -2   1  -1   20.35    0.77
  -2   1  -1   20.47    0.80
  -2   1  -1   20.18    0.73
   2  -1   1   19.91    0.83
   2  -1   1   20.62    0.75
   2  -1   1   20.23    0.73
   2  -1   1   18.99    0.90
   2  -1   1   20.69    0.70
  -3   1  -1    0.48    0.19
  -3   1  -1    0.65    0.19
  -3   1  -1    0.53    0.16
   3  -1   1    0.51    0.16
   3  -1   1    0.49    0.16
   3  -1   1    0.89    0.22
   3  -1   1    0.37    0.22
   3  -1   1    0.44    0.13
  -4   1  -1   18.85    0.90
   4  -1   1   19.64    0.92
   4  -1   1   17.23    1.08
   4  -1   1   17.99    0.91
   4  -1   1   18.07    0.87
   4  -1   1   19.14    0.84
   4  -1   1   18.89    0.71
  -5   1  -1  148.10    4.32
   5  -1   1  148.68    4.33
   5  -1   1  147.48    3.94
   5  -1   1  135.91    4.65
   5  -1   1  161.32    4.64
   5  -1   1  151.18    4.32
   5  -1   1  144.87    4.17
   6  -1   1    3.85    0.69
   6  -1   1    3.19    0.48
   6  -1   1    3.59    0.48
   6  -1   1    3.29    0.52
   6  -1   1    3.91    0.52
   7  -1   1   12.64    0.89
   7  -1   1   12.51    0.85
   7  -1   1   13.08    0.96
   7  -1   1   12.41    0.67
   7  -1   1   12.28    1.17
   7  -1   1   15.96    1.02
   8  -1   1    0.50    0.35
   8  -1   1    0.27    0.15
   8   0  -1   15.20    1.35
   8   0  -1   15.54    0.73
   8   0  -1   16.76    0.79
   7   0  -1    1.51    0.40
   7   0  -1    1.17    0.21
   7   0  -1    1.28    0.26
   7   0  -1    1.45    0.43
   7   0  -1    1.10    0.41
   6   0  -1    1.92    0.42
   6   0  -1    1.87    0.31
   6   0  -1    2.05    0.54
   6   0  -1    1.79    0.38
   6   0  -1    2.19    0.47
   6   0  -1    2.06    0.21
  -6   0   1    2.07    0.45
  -6   0   1    2.09    0.39
   5   0  -1   50.36    1.81
   5   0  -1   48.46    1.85
   5   0  -1   50.81    1.90
   5   0  -1   52.55    1.67
   5   0  -1   52.33    1.50
  -5   0   1   51.36    1.93
  -5   0   1   50.24    1.88
   4   0  -1   16.01    0.83
   4   0  -1   16.41    0.70
   4   0  -1   16.53    0.80
   4   0  -1   17.22    0.58
   4   0  -1   15.56    0.81
  -4   0   1   17.11    0.70
  -4   0   1   16.73    0.85
  -4   0   1   15.18    0.83
   3   0  -1   12.27    0.43
   3   0  -1   11.54    0.60
   3   0  -1   12.09    0.45
   3   0  -1   11.61    0.42
   3   0  -1   12.88    0.64
   3   0  -1   11.69    0.59
   3   0  -1   11.74    0.52
  -3   0   1   11.62    0.52
  -3   0   1   12.46    0.64
  -3   0   1   11.92    0.44
  -3   0   1   10.69    0.61
   2   0  -1  164.50    4.22
   2   0  -1  164.24    4.11
   2   0  -1  162.88    4.00
   2   0  -1  157.05    4.18
   2   0  -1  168.61    4.06
  -2   0   1  156.79    4.21
  -2   0   1  168.59    4.08
  -2   0   1  162.34    4.23
  -2   0   1  161.54    4.11
  -2   0   1  160.55    4.02
   1   0  -1   31.64    0.92
   1   0  -1   32.06    0.86
   1   0  -1   35.10    0.96
   1   0  -1   31.62    0.87
  -1   0   1   31.59    0.92
  -1   0   1   32.67    0.86
  -1   0   1   31.50    0.93
  -1   0   1   32.29    0.89
  -2   0  -1  287.56    6.96
  -2   0  -1  285.21    6.97
   2   0   1  273.94    6.99
   2   0   1  269.32    7.05
   2   0   1  291.25    6.92
   2   0   1  256.97    7.06
  -3   0  -1   40.45    1.37
  -3   0  -1   40.90    1.38
   3   0   1   40.53    1.34
   3   0   1   37.45    1.49
   3   0   1   40.50    1.35
   3   0   1   39.67    1.30
   3   0   1   41.45    1.42
   3   0   1   41.76    1.18
  -4   0  -1    2.66    0.33
   4   0   1    2.57    0.21
   4   0   1    2.81    0.48
   4   0   1    2.72    0.31
   4   0   1    3.12    0.31
   4   0   1    2.75    0.39
   4   0   1    3.93    0.39
   5   0   1  163.34    4.18
   5   0   1  163.13    4.51
   5   0   1  161.81    4.42
   5   0   1  157.22    4.49
   5   0   1  149.11    4.82
   5   0   1  162.20    4.66
   6   0   1   40.76    1.35
   6   0   1   40.47    1.55
   6   0   1   44.50    2.24
   6   0   1   39.31    1.61
   6   0   1   38.54    1.64
   6   0   1   36.97    1.88
   7   0   1    6.81    0.46
   7   0   1    6.12    0.78
   7   0   1    6.96    0.69
   7   0   1    6.35    0.72
   7   0   1    6.51    0.56
   8   0   1    7.22    0.81
   8   0   1    7.66    0.94
   8   0   1    7.37    0.61
   8   0   1    7.16    0.52
   8  -1  -1    1.85    0.29
   8  -1  -1    1.57    0.37
   7  -1  -1    0.07    0.31
   7  -1  -1   -0.12    0.08
   7  -1  -1    0.25    0.35
   7  -1  -1    0.17    0.17
   7  -1  -1   -0.10    0.14
  -7   1   1    0.15    0.21
   6  -1  -1    4.09    0.72
   6  -1  -1    3.58    0.52
   6  -1  -1    3.14    0.46
   6  -1  -1    3.46    0.42
   6  -1  -1    3.52    0.30
  -6   1   1    3.77    0.60
   5  -1  -1    2.42    0.45
   5  -1  -1    2.17    0.24
   5  -1  -1    2.68    0.42
   5  -1  -1    1.88    0.35
   5  -1  -1    2.18    0.39
  -5   1   1    2.24    0.45
  -5   1   1    2.21    0.34
   4  -1  -1    0.17    0.09
   4  -1  -1    0.15    0.13
   4  -1  -1    0.19    0.13
   4  -1  -1    0.25    0.17
   4  -1  -1    0.11    0.14
   4  -1  -1    0.29    0.10
  -4   1   1    0.14    0.11
  -4   1   1    0.11    0.13
  -4   1   1    0.19    0.13
   3  -1  -1   30.23    1.12
   3  -1  -1   30.15    0.89
   3  -1  -1   30.30    1.07
   3  -1  -1   30.26    0.97
   3  -1  -1   30.50    1.14
   3  -1  -1   30.79    1.06
  -3   1   1   29.89    0.92
  -3   1   1   29.37    1.12
  -3   1   1   29.76    1.11
  -3   1   1   29.20    0.97
  -3   1   1   30.89    1.05
   2  -1  -1    3.62    0.31
   2  -1  -1    3.95    0.23
   2  -1  -1    3.61    0.29
   2  -1  -1    4.20    0.26
   2  -1  -1    3.89    0.25
   2  -1  -1    3.82    0.25
  -2   1   1    3.91    0.24
  -2   1   1    4.26    0.32
  -2   1   1    3.86    0.23
  -2   1   1    4.09    0.26
  -1   1   1  106.10    2.62
  -2  -1  -1   15.77    0.55
  -2  -1  -1   15.54    0.68
  -2  -1  -1   17.23    0.58
  -2  -1  -1   15.41    0.51
   2   1   1   14.59    0.60
   2   1   1   17.16    0.52
   2   1   1   16.16    0.70
   2   1   1   15.11    0.54
   2   1   1   16.13    0.54
  -3  -1  -1   -0.03    0.05
  -3  -1  -1   -0.06    0.09
   3   1   1    0.05    0.12
   3   1   1    0.02    0.05
   3   1   1   -0.01    0.05
   3   1   1   -0.02    0.11
   3   1   1   -0.06    0.10
  -4  -1  -1    2.76    0.22
  -4  -1  -1    3.14    0.38
   4   1   1    2.87    0.22
   4   1   1    3.22    0.40
   4   1   1    2.42    0.31
   4   1   1    2.80    0.37
   4   1   1    2.68    0.24
  -5  -1  -1  118.73    3.69
   5   1   1  126.45    3.23
   5   1   1  122.08    3.31
   5   1   1  115.01    3.73
   5   1   1  119.41    3.55
   5   1   1  119.85    3.60
   5   1   1  122.31    3.77
  -6  -1  -1   37.37    1.66
   6   1   1   38.78    1.60
   6   1   1   36.41    1.57
   6   1   1   33.06    1.69
   6   1   1   37.36    1.24
   6   1   1   36.62    1.71
   6   1   1   38.17    1.32
   7   1   1    0.34    0.19
   7   1   1    0.08    0.12
   7   1   1    0.17    0.21
   7   1   1    0.14    0.22
   7   1   1    0.21    0.24
   8   1   1    5.77    0.42
   8   1   1    5.43    0.45
   8   1   1    6.97    0.78
   8   1   1    5.02    0.84
   8   1   1    5.45    0.84
   7  -2  -1   10.35    0.60
   7  -2  -1   10.15    1.18
   7  -2  -1   11.62    0.87
  -7   2   1    9.99    0.87
   6  -2  -1   -0.07    0.12
   6  -2  -1   -0.38    0.22
   6  -2  -1    0.01    0.19
   6  -2  -1    0.09    0.17
   6  -2  -1    0.30    0.17
  -6   2   1    0.01    0.21
   5  -2  -1   10.54    0.66
   5  -2  -1    9.29    0.73
   5  -2  -1    8.78    0.94
  -5   2   1    9.72    0.72
  -5   2   1   10.12    0.74
   4  -2  -1    5.26    0.34
   4  -2  -1    5.60    0.41
   4  -2  -1    5.36    0.50
   4  -2  -1    5.28    0.41
   4  -2  -1    5.16    0.41
   4  -2  -1    5.18    0.51
  -4   2   1    5.67    0.48
  -4   2   1    5.33    0.52
  -4   2   1    5.16    0.40
  -4   2   1    6.05    0.55
   3  -2  -1    3.25    0.28
   3  -2  -1    3.69    0.40
   3  -2  -1    3.54    0.32
   3  -2  -1    3.60    0.29
   3  -2  -1    3.34    0.36
  -3   2   1    3.34    0.32
  -3   2   1    3.13    0.28
  -3   2   1    3.12    0.38
  -3   2   1    3.75    0.39
  -3   2   1    3.14    0.31
   2  -2  -1    4.70    0.36
   2  -2  -1    4.15    0.39
   2  -2  -1    4.53    0.34
   2  -2  -1    4.55    0.24
  -2   2   1    4.53    0.38
  -2   2   1    4.51    0.40
  -2   2   1    4.02    0.34
  -2   2   1    4.94    0.32
   1  -2  -1  228.45    5.93
   1  -2  -1  242.29    5.84
  -1   2   1  235.82    6.01
  -1   2   1  229.79    5.94
  -1   2   1  221.72    5.89
   0  -2  -1    1.02    0.13
   0  -2  -1    0.62    0.14
   0  -2  -1    0.87    0.18
   0  -2  -1    1.02    0.19
   0   2   1    1.22    0.23
   0   2   1    0.96    0.21
  -2  -2  -1   57.64    1.71
  -2  -2  -1   59.38    1.86
  -2  -2  -1   58.44    1.59
   2   2   1   59.96    1.57
   2   2   1   55.56    1.73
   2   2   1   61.19    1.86
   2   2   1   57.51    1.75
  -3  -2  -1   76.21    2.02
  -3  -2  -1   74.06    2.18
  -3  -2  -1   75.22    2.09
  -3  -2  -1   75.17    2.40
   3   2   1   76.71    2.40
   3   2   1   74.61    2.28
   3   2   1   71.13    2.11
   3   2   1   74.68    2.17
   3   2   1   76.58    1.92
   3   2   1   77.09    2.16
  -4  -2  -1   10.95    0.46
  -4  -2  -1   10.41    0.72
  -4  -2  -1   11.33    0.46
  -4  -2  -1   10.41    0.55
   4   2   1   10.64    0.47
   4   2   1   11.01    0.75
   4   2   1   10.93    0.56
   4   2   1   11.21    0.52
   4   2   1   11.23    0.68
   4   2   1   10.00    0.61
  -5  -2  -1   12.63    0.87
  -5  -2  -1   11.80    0.52
   5   2   1   11.87    0.78
   5   2   1   10.61    0.83
   5   2   1   10.67    0.73
   5   2   1   12.11    0.55
  -6  -2  -1  113.69    3.70
   6   2   1  106.86    3.41
   6   2   1  106.33    3.51
   6   2   1  113.25    3.04
   6   2   1  108.77    3.70
  -7  -2  -1   10.34    0.89
   7   2   1    8.01    0.74
   7   2   1    8.47    0.76
   7   2   1    7.74    0.88
   7   2   1    8.06    0.85
   8   2   1   22.39    1.49
   8   2   1   21.68    1.37
   8   2   1   23.43    1.41
   7  -3  -1   -0.17    0.18
   7  -3  -1    0.28    0.17
  -7   3   1   -0.11    0.23
   6  -3  -1    0.10    0.14
   6  -3  -1    0.26    0.23
   6  -3  -1   -0.14    0.19
   6  -3  -1    0.18    0.33
  -6   3   1    0.38    0.21
   5  -3  -1    1.20    0.32
   5  -3  -1    2.28    0.27
   5  -3  -1    1.78    0.29
  -5   3   1    1.84    0.41
  -5   3   1    2.01    0.45
  -5   3   1    2.17    0.43
  -5   3   1    1.54    0.27
   4  -3  -1   22.06    1.21
   4  -3  -1   23.03    1.47
   4  -3  -1   23.14    0.89
   4  -3  -1   23.03    0.90
   4  -3  -1   22.98    1.04
   4  -3  -1   23.78    1.14
  -4   3   1   24.82    0.92
  -4   3   1   22.21    1.15
  -4   3   1   23.32    1.04
  -4   3   1   23.73    1.07
  -4   3   1   24.29    1.25
   3  -3  -1    0.11    0.17
   3  -3  -1    0.09    0.09
   3  -3  -1    0.15    0.20
   3  -3  -1    0.15    0.17
   3  -3  -1    0.22    0.15
   3  -3  -1    0.04    0.14
  -3   3   1    0.13    0.15
  -3   3   1   -0.12    0.14
  -3   3   1    0.07    0.10
  -3   3   1   -0.18    0.13
  -3   3   1   -0.04    0.12
   2  -3  -1    1.03    0.25
   2  -3  -1    1.07    0.23
   2  -3  -1    0.61    0.17
   2  -3  -1    1.04    0.27
   2  -3  -1    0.99    0.11
  -2   3   1    0.69    0.21
  -2   3   1    1.03    0.18
  -2   3   1    0.96    0.24
  -2   3   1    0.90    0.23
   1  -3  -1  414.85   10.43
   1  -3  -1  410.53   10.36
   1  -3  -1  408.93   10.34
  -1   3   1  400.42   10.37
  -1   3   1  398.99   10.41
  -1   3   1  413.94   10.33
   0  -3  -1   54.08    1.79
   0  -3  -1   53.66    1.75
   0  -3  -1   53.95    1.79
   0  -3  -1   49.47    1.66
   0  -3  -1   56.55    1.56
   0   3   1   54.30    1.80
   0   3   1   53.81    1.78
   0   3   1   56.24    1.78
  -1  -3  -1   93.29    2.57
  -1  -3  -1   88.98    2.68
  -1  -3  -1   91.31    2.72
  -1  -3  -1   87.79    2.37
  -1  -3  -1   96.93    2.62
   1   3   1   94.28    2.62
   1   3   1   89.79    2.72
   1   3   1   91.62    2.72
  -2  -3  -1    2.37    0.20
  -2  -3  -1    1.41    0.24
  -2  -3  -1    2.17    0.33
  -2  -3  -1    2.63    0.39
   2   3   1    2.42    0.23
   2   3   1    2.16    0.35
   2   3   1    2.36    0.35
   2   3   1    2.02    0.30
  -3  -3  -1    5.30    0.49
  -3  -3  -1    4.15    0.38
  -3  -3  -1    4.70    0.28
   3   3   1    4.49    0.43
   3   3   1    4.54    0.41
   3   3   1    4.37    0.45
   3   3   1    4.91    0.27
  -4  -3  -1    0.79    0.16
  -4  -3  -1    0.46    0.16
  -4  -3  -1    0.71    0.23
  -4  -3  -1    0.78    0.26
   4   3   1    0.64    0.27
   4   3   1    0.75    0.19
   4   3   1    0.63    0.22
   4   3   1    0.58    0.20
   4   3   1    0.48    0.21
  -5  -3  -1   50.86    1.73
  -5  -3  -1   48.37    1.60
  -5  -3  -1   49.26    2.05
  -5  -3  -1   50.23    1.50
   5   3   1   50.48    1.74
   5   3   1   48.27    2.06
   5   3   1   53.01    1.68
   5   3   1   48.52    1.69
   5   3   1   49.28    1.93
  -6  -3  -1   30.00    1.04
  -6  -3  -1   30.52    1.60
   6   3   1   30.57    1.22
   6   3   1   28.38    1.56
   6   3   1   27.30    1.26
  -7  -3  -1   20.41    1.33
   7   3   1   20.09    1.35
   7   3   1   17.73    1.05
   7   3   1   18.55    1.17
   7   3   1   19.21    1.13
   8   3   1    2.16    0.53
   8   3   1    2.28    0.48
   7  -4  -1    8.71    0.64
   7  -4  -1   10.39    0.97
  -7   4   1    9.74    0.90
   6  -4  -1    2.25    0.65
   6  -4  -1    2.53    0.55
   6  -4  -1    2.39    0.57
  -6   4   1    2.30    0.51
  -6   4   1    1.69    0.44
   5  -4  -1    0.55    0.20
   5  -4  -1    0.75    0.33
   5  -4  -1    0.99    0.31
  -5   4   1    0.69    0.24
  -5   4   1    0.78    0.23
  -5   4   1    0.36    0.23
  -5   4   1    0.43    0.29
   4  -4  -1    6.99    0.54
   4  -4  -1    7.17    0.37
   4  -4  -1    7.62    0.63
  -4   4   1    6.94    0.74
  -4   4   1    5.46    0.52
  -4   4   1    6.62    0.68
  -4   4   1    7.64    0.60
  -4   4   1    7.29    0.56
   3  -4  -1   20.69    1.00
   3  -4  -1   20.88    1.20
   3  -4  -1   19.58    1.27
   3  -4  -1   23.29    1.20
   3  -4  -1   21.63    1.09
  -3   4   1   20.01    1.07
  -3   4   1   22.31    0.94
  -3   4   1   24.45    1.38
  -3   4   1   22.00    1.21
   2  -4  -1   48.39    1.79
   2  -4  -1   44.31    1.94
   2  -4  -1   48.93    1.83
  -2   4   1   51.34    1.53
  -2   4   1   51.69    1.87
  -2   4   1   49.54    1.74
  -2   4   1   49.17    1.79
  -2   4   1   52.40    1.97
   1  -4  -1   42.09    1.69
   1  -4  -1   44.48    1.68
   1  -4  -1   46.46    1.29
   1  -4  -1   40.29    1.63
  -1   4   1   45.79    1.68
  -1   4   1   42.70    1.50
  -1   4   1   46.26    1.73
  -1   4   1   43.22    1.68
   0  -4  -1   83.21    2.58
   0  -4  -1   80.89    2.62
   0  -4  -1   85.01    2.32
   0  -4  -1   74.11    2.43
   0  -4  -1   81.84    2.60
   0   4   1   72.63    3.21
   0   4   1   87.28    2.68
   0   4   1   81.77    2.59
  -1  -4  -1  621.28   15.16
  -1  -4  -1  590.66   14.90
  -1  -4  -1  611.71   15.33
  -1  -4  -1  603.90   15.37
  -1  -4  -1  614.14   15.18
   1   4   1  618.91   15.23
   1   4   1  604.20   15.38
   1   4   1  608.94   15.37
  -2  -4  -1  153.90    4.04
  -2  -4  -1  149.70    4.29
  -2  -4  -1  149.24    4.37
  -2  -4  -1  155.64    4.32
   2   4   1  150.47    4.11
   2   4   1  150.31    4.36
  -3  -4  -1   63.37    2.27
  -3  -4  -1   62.75    2.21
  -3  -4  -1   64.07    1.76
  -3  -4  -1   64.17    2.12
   3   4   1   64.64    2.21
   3   4   1   62.49    2.17
  -4  -4  -1   25.37    1.33
  -4  -4  -1   24.72    1.08
  -4  -4  -1   25.62    0.90
   4   4   1   24.70    1.19
   4   4   1   23.21    1.15
   4   4   1   25.26    1.28
   4   4   1   24.24    1.13
  -5  -4  -1    5.07    0.46
  -5  -4  -1    3.26    0.68
  -5  -4  -1    4.19    0.53
  -5  -4  -1    4.43    0.33
   5   4   1    4.70    0.45
   5   4   1    4.53    0.53
  -6  -4  -1   47.38    1.51
  -6  -4  -1   47.87    1.81
  -6  -4  -1   47.91    2.18
  -6  -4  -1   49.34    1.70
   6   4   1   48.43    1.74
   6   4   1   44.98    1.55
   6   4   1   45.10    1.98
   6   4   1   49.87    1.86
  -7  -4  -1   49.19    1.89
  -7  -4  -1   57.58    2.55
  -7  -4  -1   56.66    1.75
   7   4   1   60.58    2.08
   7   4   1   54.76    1.89
   7   4   1   55.13    1.89
  -8  -4  -1    3.74    0.72
   8   4   1    5.00    0.51
   6  -5  -1    0.53    0.22
   6  -5  -1   -0.11    0.25
  -6   5   1    0.13    0.33
  -6   5   1    0.25    0.31
  -6   5   1    0.42    0.27
   5  -5  -1    1.28    0.37
   5  -5  -1    1.25    0.29
   5  -5  -1    0.86    0.46
   5  -5  -1    1.25    0.42
  -5   5   1    0.99    0.29
  -5   5   1    0.37    0.28
  -5   5   1    1.25    0.42
   4  -5  -1   21.69    1.37
   4  -5  -1   22.85    1.10
   4  -5  -1   18.66    1.41
   4  -5  -1   23.41    1.21
  -4   5   1   24.40    1.33
  -4   5   1   21.84    1.36
  -4   5   1   26.03    1.27
  -4   5   1   20.39    1.07
  -4   5   1   23.81    1.12
   3  -5  -1    3.89    0.49
   3  -5  -1    2.53    0.47
   3  -5  -1    4.49    0.76
  -3   5   1    4.22    0.54
  -3   5   1    4.86    0.44
  -3   5   1    2.28    0.51
   2  -5  -1    0.76    0.29
   2  -5  -1    0.59    0.31
   2  -5  -1    0.43    0.19
   2  -5  -1    0.85    0.29
  -2   5   1    0.90    0.29
  -2   5   1    1.28    0.37
  -2   5   1    0.65    0.30
  -2   5   1    0.70    0.28
  -2   5   1    0.79    0.19
   1  -5  -1   81.66    2.75
   1  -5  -1   80.49    2.22
   1  -5  -1   80.58    2.72
   1  -5  -1   68.84    2.63
   1  -5  -1   78.02    2.75
  -1   5   1   81.71    2.79
  -1   5   1   81.32    2.77
  -1   5   1   81.15    2.72
  -1   5   1   79.19    2.51
   0  -5  -1    0.73    0.25
   0  -5  -1    0.51    0.17
   0  -5  -1    1.01    0.33
   0  -5  -1    0.34    0.16
   0  -5  -1    0.62    0.26
   0   5   1    0.32    0.27
   0   5   1    0.23    0.19
   0   5   1    0.61    0.26
  -1  -5  -1    9.14    0.75
  -1  -5  -1    8.72    0.60
  -1  -5  -1    8.74    0.62
  -1  -5  -1    8.73    0.60
  -1  -5  -1    9.24    0.72
   1   5   1    9.09    0.73
   1   5   1    9.83    0.67
   1   5   1    8.91    0.74
  -2  -5  -1    3.72    0.57
  -2  -5  -1    3.66    0.52
  -2  -5  -1    3.28    0.34
  -2  -5  -1    4.05    0.59
   2   5   1    3.55    0.58
   2   5   1    2.93    0.40
   2   5   1    3.11    0.57
  -3  -5  -1    8.56    0.68
  -3  -5  -1    9.03    0.48
  -3  -5  -1    9.40    0.76
  -3  -5  -1    7.95    0.70
   3   5   1    8.25    0.74
   3   5   1    8.37    0.54
   3   5   1    8.41    0.71
  -4  -5  -1    0.40    0.24
  -4  -5  -1    0.27    0.16
  -4  -5  -1    0.34    0.23
  -4  -5  -1    0.19    0.22
   4   5   1    0.21    0.16
   4   5   1    0.46    0.22
   4   5   1    0.31    0.24
  -5  -5  -1   15.42    0.71
  -5  -5  -1   17.82    1.19
   5   5   1   14.18    0.99
   5   5   1   15.11    0.95
  -6  -5  -1    7.20    0.47
  -6  -5  -1    7.43    0.84
  -6  -5  -1    8.14    0.59
   6   5   1    7.05    0.70
   6   5   1    7.46    0.71
   6   5   1    7.29    0.64
  -7  -5  -1   22.34    0.95
  -7  -5  -1   23.12    0.99
  -7  -5  -1   22.90    1.57
   7   5   1   24.66    1.29
   7   5   1   22.23    1.40
   7   5   1   24.91    1.21
   5  -6  -1    0.46    0.26
   5  -6  -1    0.06    0.29
   5  -6  -1    0.06    0.28
  -5   6   1    0.38    0.37
  -5   6   1    0.52    0.25
  -5   6   1   -0.03    0.23
   4  -6  -1    0.03    0.25
   4  -6  -1    0.15    0.21
   4  -6  -1    0.42    0.27
   4  -6  -1   -0.27    0.27
  -4   6   1   -0.09    0.27
  -4   6   1    0.32    0.31
  -4   6   1    0.08    0.22
  -4   6   1    0.18    0.21
  -4   6   1   -0.06    0.26
   3  -6  -1   21.37    1.40
   3  -6  -1   23.15    1.32
   3  -6  -1   21.90    1.22
  -3   6   1   22.48    1.02
  -3   6   1   18.17    1.18
  -3   6   1   23.91    1.32
   2  -6  -1   10.13    0.83
   2  -6  -1    9.05    0.78
   2  -6  -1    9.27    0.86
   2  -6  -1    9.71    0.87
  -2   6   1   10.25    0.57
  -2   6   1    8.33    0.73
  -2   6   1    9.24    0.82
  -2   6   1    9.34    0.85
   1  -6  -1    0.24    0.21
   1  -6  -1    0.33    0.14
   1  -6  -1    0.40    0.24
   1  -6  -1    0.31    0.30
   1  -6  -1    0.45    0.29
  -1   6   1    0.01    0.14
  -1   6   1    0.19    0.29
  -1   6   1    0.59    0.36
  -1   6   1    0.22    0.22
   0  -6  -1   26.23    1.22
   0  -6  -1   26.82    1.12
   0  -6  -1   26.69    1.44
   0  -6  -1   26.98    1.43
   0  -6  -1   27.60    1.39
   0   6   1   28.77    1.48
   0   6   1   26.88    1.22
   0   6   1   28.29    1.48
  -1  -6  -1   34.03    1.42
  -1  -6  -1   32.20    1.47
  -1  -6  -1   34.66    1.63
  -1  -6  -1   33.29    1.20
  -1  -6  -1   34.37    1.69
   1   6   1   34.13    1.68
   1   6   1   35.12    1.55
   1   6   1   34.65    1.67
  -2  -6  -1  169.35    5.05
  -2  -6  -1  166.89    4.73
  -2  -6  -1  168.39    5.16
  -2  -6  -1  173.41    4.95
   2   6   1  167.42    5.12
   2   6   1  165.71    4.83
   2   6   1  166.36    5.13
  -3  -6  -1    5.17    0.67
  -3  -6  -1    4.55    0.58
  -3  -6  -1    5.14    0.61
  -3  -6  -1    4.99    0.43
   3   6   1    4.99    0.75
   3   6   1    4.44    0.45
   3   6   1    4.51    0.70
  -4  -6  -1   54.96    2.31
  -4  -6  -1   53.17    1.75
  -4  -6  -1   53.11    2.09
   4   6   1   52.61    1.74
   4   6   1   52.03    2.24
   4   6   1   53.91    2.20
  -5  -6  -1    0.02    0.17
  -5  -6  -1    0.20    0.24
  -5  -6  -1    0.13    0.24
  -5  -6  -1   -0.08    0.14
   5   6   1    0.01    0.22
   5   6   1    0.16    0.23
   5   6   1    0.00    0.19
  -6  -6  -1    5.20    0.57
  -6  -6  -1    5.20    0.85
  -6  -6  -1    3.94    0.37
   6   6   1    3.82    0.63
   6   6   1    3.14    0.53
   6   6   1    4.34    0.68
  -7  -6  -1   42.63    1.50
  -7  -6  -1   41.86    2.28
   7   6   1   43.32    1.88
   7   6   1   41.27    1.96
   4  -7  -1    2.99    0.55
   4  -7  -1    2.61    0.58
   4  -7  -1    3.37    0.95
   4  -7  -1    1.96    0.56
  -4   7   1    1.99    0.58
   3  -7  -1    6.88    0.93
   3  -7  -1    7.67    0.79
  -3   7   1    8.64    0.63
  -3   7   1    7.66    0.85
  -3   7   1    8.84    0.88
  -3   7   1    7.68    0.95
   2  -7  -1    1.69    0.42
   2  -7  -1    2.19    0.55
   2  -7  -1    1.30    0.41
  -2   7   1    0.51    0.22
  -2   7   1    0.77    0.36
  -2   7   1    0.24    0.24
  -2   7   1    0.94    0.40
  -2   7   1    1.12    0.39
   1  -7  -1    4.41    0.37
   1  -7  -1    6.75    0.76
   1  -7  -1    5.27    1.28
   1  -7  -1    5.32    0.67
   1  -7  -1    2.96    0.49
  -1   7   1    5.63    0.73
  -1   7   1    4.71    0.60
  -1   7   1    6.40    0.92
  -1   7   1    4.96    0.76
   0  -7  -1    0.67    0.28
   0  -7  -1    0.60    0.24
   0  -7  -1    0.60    0.22
   0  -7  -1    0.58    0.32
   0  -7  -1    1.20    0.41
   0   7   1    0.45    0.24
   0   7   1    0.32    0.22
   0   7   1    0.66    0.34
   0   7   1    0.89    0.44
  -1  -7  -1    0.00    0.26
  -1  -7  -1    0.22    0.30
  -1  -7  -1   -0.11    0.13
  -1  -7  -1    0.15    0.14
  -1  -7  -1   -0.40    0.22
   1   7   1   -0.03    0.19
   1   7   1    0.03    0.28
   1   7   1   -0.24    0.29
  -2  -7  -1    3.67    0.54
  -2  -7  -1    3.79    0.57
  -2  -7  -1    2.93    0.59
  -2  -7  -1    3.81    0.61
   2   7   1    2.82    0.52
   2   7   1    4.20    0.72
   2   7   1    4.35    0.74
  -3  -7  -1    3.53    0.65
  -3  -7  -1    3.56    0.60
  -3  -7  -1    2.67    0.57
  -3  -7  -1    2.81    0.41
   3   7   1    3.87    0.69
   3   7   1    3.32    0.69
   3   7   1    2.74    0.44
  -4  -7  -1    1.25    0.42
  -4  -7  -1    1.81    0.53
  -4  -7  -1    1.67    0.47
  -4  -7  -1    2.13    0.29
   4   7   1    1.78    0.49
   4   7   1    1.83    0.51
   4   7   1    1.85    0.33
  -5  -7  -1    1.14    0.38
  -5  -7  -1    1.83    0.34
  -5  -7  -1    1.69    0.47
   5   7   1    1.43    0.38
   5   7   1    1.42    0.37
   5   7   1    1.75    0.51
  -6  -7  -1    0.88    0.36
  -6  -7  -1    1.00    0.24
   6   7   1    1.63    0.55
   6   7   1    1.37    0.56
   6   7   1    1.18    0.42
   3  -8  -1    3.55    0.74
   3  -8  -1    3.38    0.80
   3  -8  -1    3.74    0.85
   3  -8  -1    4.47    1.21
  -3   8   1    4.11    0.77
   2  -8  -1    0.89    0.51
   2  -8  -1    0.15    0.32
   2  -8  -1    0.13    0.30
  -2   8   1    0.31    0.33
  -2   8   1   -0.19    0.29
  -2   8   1   -0.03    0.12
   1  -8  -1    1.10    0.41
   1  -8  -1    0.20    0.21
   1  -8  -1    0.90    0.21
   1  -8  -1    0.45    0.37
   1  -8  -1    0.87    0.35
  -1   8   1    1.18    0.45
  -1   8   1    0.00    0.27
  -1   8   1    0.73    0.38
  -1   8   1    0.05    0.29
   0  -8  -1    0.59    0.40
   0  -8  -1   -0.12    0.18
   0  -8  -1    0.31    0.42
   0  -8  -1    0.27    0.21
   0   8   1    0.38    0.29
   0   8   1    0.58    0.36
   0   8   1    0.33    0.25
   0   8   1    0.67    0.44
  -1  -8  -1    0.13    0.18
  -1  -8  -1    0.12    0.18
  -1  -8  -1    0.03    0.14
  -1  -8  -1   -0.26    0.25
  -1  -8  -1    0.14    0.28
   1   8   1    0.15    0.32
   1   8   1    0.23    0.27
   1   8   1   -0.33    0.20
  -2  -8  -1   40.24    1.77
  -2  -8  -1   39.61    2.15
  -2  -8  -1   40.35    1.99
   2   8   1   38.56    2.05
   2   8   1   44.46    2.21
   2   8   1   43.67    1.94
  -3  -8  -1   36.35    1.54
  -3  -8  -1   35.31    1.83
  -3  -8  -1   38.26    1.92
  -3  -8  -1   38.23    2.09
   3   8   1   43.30    3.14
   3   8   1   35.57    2.01
   3   8   1   35.81    1.66
  -4  -8  -1    6.67    0.84
  -4  -8  -1    7.81    0.89
   4   8   1    6.73    0.71
   4   8   1    5.15    0.84
   4   8   1    5.64    0.57
   4   8   1    7.37    0.91
  -5  -8  -1    3.14    0.46
   5   8   1    3.88    0.74
   5   8   1    4.73    0.76
   5   8   1    3.16    0.54
   0  -9  -1   -0.10    0.21
   0  -9  -1   -0.01    0.19
   0  -9  -1    0.15    0.32
   0  -9  -1   -0.37    0.32
   0  -9  -1    1.37    0.53
   0   9   1    0.39    0.37
   0   9   1   -0.07    0.37
   0   9   1    0.12    0.45
  -1  -9  -1    0.51    0.27
  -1  -9  -1    0.77    0.44
  -1  -9  -1    0.14    0.28
  -1  -9  -1   -0.91    0.34
   1   9   1   -0.28    0.37
   1   9   1    0.00    0.31
   1   9   1   -0.29    0.25
   1   9   1    0.45    0.45
  -2  -9  -1    0.42    0.46
  -2  -9  -1    0.34    0.29
  -2  -9  -1    0.91    0.37
  -2  -9  -1    0.48    0.53
   2   9   1    0.43    0.42
   2   9   1    0.54    0.36
   2   9   1    1.29    0.53
  -3  -9  -1   -0.24    0.24
  -3  -9  -1    0.14    0.22
  -3  -9  -1   -0.22    0.34
  -3  -9  -1   -0.25    0.33
   3   9   1    1.04    0.44
   3   9   1    1.31    0.55
   3   9   1   -0.03    0.29
  -1  -9   2    1.78    0.61
  -1  -9   2    1.71    0.46
   5   8  -2    3.79    0.71
   5   8  -2    3.99    0.74
   5   8  -2    3.74    0.82
  -5  -8   2    3.81    0.44
  -5  -8   2    3.78    0.78
   4   8  -2    0.44    0.38
   4   8  -2    0.30    0.39
  -4  -8   2    0.28    0.31
  -4  -8   2   -0.34    0.28
  -4  -8   2    0.34    0.36
   3   8  -2   -0.09    0.28
   3   8  -2    0.14    0.23
   3   8  -2    0.35    0.48
  -3  -8   2    0.13    0.19
  -3  -8   2   -0.15    0.28
  -3  -8   2    0.04    0.31
  -3  -8   2   -0.21    0.42
   2   8  -2   -0.03    0.28
   2   8  -2    0.31    0.38
   2   8  -2    0.53    0.25
  -2  -8   2    0.16    0.19
  -2  -8   2    0.04    0.34
  -2  -8   2    0.46    0.26
  -2  -8   2    0.14    0.33
   1   8  -2    7.19    1.34
   1   8  -2    6.38    0.96
  -1  -8   2    5.00    0.92
  -1  -8   2    5.90    0.68
  -1  -8   2    6.92    0.75
  -1  -8   2    7.01    0.85
   0   8  -2    2.93    0.53
   0  -8   2    4.45    0.63
   0  -8   2    4.46    0.76
   0  -8   2    3.93    0.77
   0  -8   2    4.68    0.53
   0  -8   2    2.93    0.66
  -1   8  -2    0.96    0.46
  -1   8  -2    0.36    0.31
  -1   8  -2   -0.04    0.32
   1  -8   2    0.14    0.27
   1  -8   2    0.26    0.30
   1  -8   2    0.06    0.33
   1  -8   2    0.00    0.35
   1  -8   2    0.51    0.26
  -2   8  -2    0.19    0.36
  -2   8  -2    0.35    0.42
   2  -8   2    0.10    0.64
   2  -8   2   -0.19    0.16
   2  -8   2    0.60    0.42
   2  -8   2    0.14    0.30
   2  -8   2    0.16    0.39
   6   7  -2    0.00    0.37
   6   7  -2    2.20    0.57
   6   7  -2    0.03    0.30
  -6  -7   2   -0.17    0.10
  -6  -7   2   -0.37    0.29
   5   7  -2    0.83    0.32
   5   7  -2    0.68    0.36
   5   7  -2    0.07    0.35
  -5  -7   2    0.13    0.27
  -5  -7   2    0.76    0.35
  -5  -7   2    0.27    0.17
  -5  -7   2    0.59    0.36
   4   7  -2    0.01    0.14
   4   7  -2   -0.01    0.26
   4   7  -2    0.54    0.37
  -4  -7   2   -0.06    0.10
  -4  -7   2    0.08    0.26
  -4  -7   2    0.18    0.29
  -4  -7   2    0.00    0.28
   3   7  -2   -0.19    0.21
   3   7  -2    0.30    0.35
   3   7  -2    0.15    0.20
  -3  -7   2   -0.07    0.27
  -3  -7   2   -0.26    0.22
  -3  -7   2   -0.07    0.14
  -3  -7   2    0.08    0.21
   2   7  -2   10.94    0.70
   2   7  -2   12.87    1.12
   2   7  -2   12.69    1.03
  -2  -7   2   14.81    1.03
  -2  -7   2   12.91    1.14
  -2  -7   2   13.18    0.99
  -2  -7   2   12.93    0.90
   1   7  -2    0.17    0.23
   1   7  -2    0.25    0.37
   1   7  -2    0.18    0.24
  -1  -7   2    0.01    0.18
  -1  -7   2    0.11    0.31
  -1  -7   2    0.44    0.28
  -1  -7   2    0.21    0.28
   0   7  -2    6.32    0.66
   0   7  -2    6.76    0.76
   0   7  -2    5.98    0.71
   0   7  -2    7.47    0.85
   0  -7   2    6.71    0.74
   0  -7   2    6.36    0.71
   0  -7   2    6.30    0.62
   0  -7   2    7.07    0.58
   0  -7   2    7.63    0.87
  -1   7  -2    3.46    0.65
  -1   7  -2    3.90    0.68
  -1   7  -2    2.72    0.64
  -1   7  -2    4.23    0.70
   1  -7   2    4.69    0.73
   1  -7   2    2.92    0.58
   1  -7   2    3.93    0.52
   1  -7   2    3.62    0.45
   1  -7   2    2.71    0.62
  -2   7  -2    1.67    0.58
  -2   7  -2    2.05    0.52
  -2   7  -2    1.93    0.56
   2  -7   2    2.22    0.56
   2  -7   2    2.30    0.61
   2  -7   2    2.00    0.52
   2  -7   2    1.90    0.52
  -3   7  -2    2.01    0.71
  -3   7  -2    1.77    0.55
  -3   7  -2    0.49    0.35
   3  -7   2    2.37    0.83
   3  -7   2    1.85    0.61
   3  -7   2    1.09    0.47
  -4   7  -2    2.31    0.62
   4  -7   2    2.28    0.66
   4  -7   2    2.47    0.61
   4  -7   2    3.34    0.79
   7   6  -2   -0.05    0.30
  -7  -6   2    0.00    0.10
  -7  -6   2   -0.06    0.48
   6   6  -2    0.59    0.35
   6   6  -2    1.50    0.40
   6   6  -2    0.37    0.36
  -6  -6   2    1.20    0.48
  -6  -6   2    0.35    0.15
  -6  -6   2    0.51    0.27
  -6  -6   2    0.34    0.28
   5   6  -2    8.38    0.87
   5   6  -2    9.33    0.87
  -5  -6   2    8.90    0.95
  -5  -6   2    9.24    0.52
  -5  -6   2    9.22    0.74
   4   6  -2   12.15    0.93
   4   6  -2   12.92    0.82
   4   6  -2   11.84    1.00
  -4  -6   2   11.33    0.53
  -4  -6   2   11.92    1.03
  -4  -6   2   12.12    0.99
  -4  -6   2   11.81    0.86
   3   6  -2    0.46    0.21
   3   6  -2    0.10    0.28
   3   6  -2    0.46    0.30
  -3  -6   2    0.28    0.17
  -3  -6   2    0.85    0.40
  -3  -6   2    0.57    0.29
  -3  -6   2    0.14    0.22
   2   6  -2    0.18    0.16
   2   6  -2    0.05    0.25
   2   6  -2   -0.25    0.25
  -2  -6   2   -0.07    0.20
  -2  -6   2   -0.01    0.17
  -2  -6   2    0.08    0.20
  -2  -6   2    0.18    0.27
   1   6  -2    4.35    0.73
   1   6  -2    4.16    0.64
   1   6  -2    2.97    0.45
  -1  -6   2    2.87    0.45
  -1  -6   2    3.71    0.71
  -1  -6   2    3.61    0.57
  -1  -6   2    4.13    0.51
   0   6  -2   13.62    0.95
   0   6  -2   13.88    1.05
   0   6  -2   13.73    0.99
   0  -6   2   14.52    0.99
   0  -6   2   15.21    1.03
   0  -6   2   12.62    1.04
   0  -6   2   15.39    0.83
  -1   6  -2   15.52    0.96
  -1   6  -2   16.81    0.62
  -1   6  -2   15.67    1.05
  -1   6  -2   16.94    1.15
  -1   6  -2   18.14    1.15
   1  -6   2   16.53    1.18
   1  -6   2   16.31    1.00
   1  -6   2   16.71    1.07
   1  -6   2   16.58    1.13
  -2   6  -2    1.47    0.38
  -2   6  -2    1.84    0.46
  -2   6  -2    2.26    0.56
  -2   6  -2    1.97    0.25
  -2   6  -2    0.72    0.30
   2  -6   2    1.59    0.45
   2  -6   2    2.15    0.54
   2  -6   2    1.52    0.44
   2  -6   2    1.98    0.49
  -3   6  -2    6.31    0.74
  -3   6  -2    5.13    0.64
  -3   6  -2    4.58    0.59
  -3   6  -2    4.36    0.38
   3  -6   2    5.90    0.67
   3  -6   2    4.63    0.82
   3  -6   2    5.63    0.70
   3  -6   2    5.71    0.75
  -4   6  -2   14.99    0.99
  -4   6  -2   15.10    1.12
   4  -6   2   15.19    0.76
   4  -6   2   14.93    1.24
   4  -6   2   15.41    1.31
   4  -6   2   15.66    1.05
   4  -6   2   15.29    1.00
  -5   6  -2   -0.30    0.20
  -5   6  -2   -0.24    0.15
  -5   6  -2   -0.25    0.34
   5  -6   2    0.04    0.17
   5  -6   2    0.67    0.30
   5  -6   2    0.40    0.35
   7   5  -2    0.72    0.30
   7   5  -2   -0.04    0.27
   7   5  -2    0.53    0.34
  -7  -5   2    0.21    0.37
  -7  -5   2    0.25    0.28
  -7  -5   2   -0.12    0.09
   6   5  -2    1.19    0.37
   6   5  -2    1.34    0.39
   6   5  -2    0.67    0.25
  -6  -5   2    1.24    0.40
  -6  -5   2    1.08    0.20
   5   5  -2   -0.06    0.13
   5   5  -2    0.19    0.20
   5   5  -2   -0.15    0.19
  -5  -5   2    0.27    0.25
  -5  -5   2    0.07    0.10
  -5  -5   2    0.17    0.19
  -5  -5   2    0.07    0.22
   4   5  -2    2.51    0.43
   4   5  -2    3.12    0.66
   4   5  -2    2.34    0.46
  -4  -5   2    1.84    0.37
  -4  -5   2    2.47    0.51
  -4  -5   2    2.47    0.56
   3   5  -2   -0.02    0.10
   3   5  -2   -0.13    0.19
   3   5  -2    0.11    0.23
   3   5  -2    0.14    0.12
  -3  -5   2    0.08    0.18
  -3  -5   2    0.48    0.30
  -3  -5   2    0.52    0.23
  -3  -5   2    0.14    0.11
   2   5  -2   13.84    0.94
   2   5  -2   13.80    0.70
   2   5  -2   14.96    0.73
   2   5  -2   14.44    0.98
  -2  -5   2   14.61    1.03
  -2  -5   2   13.74    0.89
  -2  -5   2   15.18    0.81
  -2  -5   2   14.88    0.89
   1   5  -2    7.00    0.55
   1   5  -2    7.97    0.60
   1   5  -2    7.37    0.65
   1   5  -2    8.61    0.75
  -1  -5   2    7.91    0.74
  -1  -5   2    7.01    0.63
  -1  -5   2    7.61    0.62
   0   5  -2    2.76    0.50
   0   5  -2    3.14    0.53
   0   5  -2    2.66    0.44
   0  -5   2    2.00    0.39
   0  -5   2    2.76    0.48
   0  -5   2    2.87    0.55
   0  -5   2    2.81    0.35
  -1   5  -2   12.20    0.86
  -1   5  -2   12.31    0.84
  -1   5  -2   12.26    0.77
  -1   5  -2   12.24    0.90
  -1   5  -2   12.10    0.46
   1  -5   2   11.84    0.89
   1  -5   2   11.10    0.79
   1  -5   2   12.67    0.85
   1  -5   2   12.38    0.91
  -2   5  -2   10.83    0.50
  -2   5  -2    9.90    0.84
  -2   5  -2    8.39    0.70
   2  -5   2   10.92    0.85
   2  -5   2   11.24    0.78
   2  -5   2   10.75    1.01
   2  -5   2    9.53    0.80
  -3   5  -2    0.08    0.14
  -3   5  -2    0.09    0.21
   3  -5   2    0.08    0.23
   3  -5   2    0.20    0.21
   3  -5   2   -0.13    0.15
   3  -5   2    0.02    0.15
  -4   5  -2    8.87    0.75
  -4   5  -2   10.75    0.76
  -4   5  -2   10.52    0.65
  -4   5  -2   11.45    0.90
   4  -5   2    9.85    0.96
   4  -5   2   11.21    0.80
   4  -5   2   10.19    1.01
   4  -5   2   10.76    0.76
   4  -5   2   10.73    0.63
  -5   5  -2    0.70    0.29
  -5   5  -2    1.18    0.46
  -5   5  -2    0.28    0.18
  -5   5  -2    2.02    0.43
   5  -5   2    0.49    0.22
   5  -5   2    0.05    0.31
   5  -5   2    0.69    0.39
   5  -5   2    0.48    0.26
   5  -5   2    0.52    0.22
  -6   5  -2    0.20    0.33
   6  -5   2    0.11    0.35
   6  -5   2    0.80    0.25
   8   4  -2   -0.16    0.24
   8   4  -2    0.32    0.24
  -8  -4   2    0.32    0.42
  -8  -4   2    0.73    0.34
   7   4  -2    1.93    0.40
   7   4  -2    2.06    0.44
   7   4  -2    1.28    0.30
   7   4  -2    2.13    0.45
  -7  -4   2    2.40    0.36
  -7  -4   2    2.27    0.55
   6   4  -2    5.58    0.59
   6   4  -2    4.85    0.57
  -6  -4   2    5.20    0.79
  -6  -4   2    5.12    0.32
   5   4  -2    2.11    0.41
   5   4  -2    2.24    0.43
   5   4  -2    1.89    0.32
  -5  -4   2    2.07    0.21
  -5  -4   2    1.89    0.49
   4   4  -2   58.70    2.07
   4   4  -2   60.58    2.13
   4   4  -2   59.36    2.19
  -4  -4   2   59.15    2.33
  -4  -4   2   61.21    2.26
  -4  -4   2   56.60    1.69
  -4  -4   2   64.36    2.64
   3   4  -2   43.46    1.68
   3   4  -2   41.79    1.52
   3   4  -2   44.89    1.28
   3   4  -2   43.28    1.72
  -3  -4   2   42.10    1.56
  -3  -4   2   42.26    1.75
  -3  -4   2   42.53    1.30
  -3  -4   2   41.09    1.74
   2   4  -2    7.99    0.45
   2   4  -2    8.47    0.64
   2   4  -2    8.35    0.67
   2   4  -2    8.96    0.52
  -2  -4   2    8.77    0.52
  -2  -4   2    9.53    0.71
  -2  -4   2    8.46    0.64
  -2  -4   2    8.29    0.60
   1   4  -2    0.53    0.23
   1   4  -2    0.46    0.17
   1   4  -2    1.28    0.38
   1   4  -2    0.52    0.24
  -1  -4   2    0.36    0.15
  -1  -4   2    0.60    0.26
  -1  -4   2    1.41    0.33
   0   4  -2    6.46    0.52
   0   4  -2    5.45    0.50
   0   4  -2    5.05    0.50
   0   4  -2    5.96    0.59
   0  -4   2    5.05    0.53
   0  -4   2    6.18    0.45
   0  -4   2    6.15    0.53
   0  -4   2    6.01    0.53
  -1   4  -2  172.50    4.78
  -1   4  -2  167.27    4.20
  -1   4  -2  169.24    4.60
  -1   4  -2  166.53    4.80
  -1   4  -2  169.71    4.80
   1  -4   2  162.85    4.75
   1  -4   2  169.68    4.89
   1  -4   2  166.78    4.70
   1  -4   2  171.80    4.84
  -2   4  -2    1.48    0.21
  -2   4  -2    0.92    0.25
  -2   4  -2    1.42    0.31
  -2   4  -2    1.99    0.39
   2  -4   2    1.17    0.35
   2  -4   2    0.73    0.27
   2  -4   2    0.94    0.29
   2  -4   2    1.28    0.32
  -3   4  -2    1.29    0.36
  -3   4  -2    1.05    0.23
  -3   4  -2    1.36    0.36
  -3   4  -2    1.33    0.36
  -3   4  -2    1.63    0.31
   3  -4   2    1.32    0.34
   3  -4   2    1.42    0.38
   3  -4   2    1.36    0.32
   3  -4   2    1.12    0.43
  -4   4  -2   49.77    1.72
  -4   4  -2   50.82    1.99
  -4   4  -2   51.12    1.83
   4  -4   2   49.26    1.78
   4  -4   2   47.79    2.16
   4  -4   2   51.05    1.77
   4  -4   2   48.78    1.70
  -5   4  -2   23.48    1.33
  -5   4  -2   24.19    1.16
   5  -4   2   21.88    1.54
   5  -4   2   23.31    1.23
   5  -4   2   24.66    1.12
   5  -4   2   25.22    1.50
   5  -4   2   24.99    1.03
   5  -4   2   23.11    0.98
  -6   4  -2    4.85    0.79
   6  -4   2    5.45    0.86
   6  -4   2    3.86    0.53
   6  -4   2    4.49    0.49
   6  -4   2    5.01    0.99
   6  -4   2    3.55    0.71
   8   3  -2    2.18    0.52
   8   3  -2    1.70    0.31
   8   3  -2    2.04    0.43
  -8  -3   2    2.57    0.60
   7   3  -2    0.04    0.25
   7   3  -2    0.12    0.20
   7   3  -2    0.81    0.35
  -7  -3   2    0.34    0.18
  -7  -3   2    0.26    0.31
  -7  -3   2   -0.11    0.15
   6   3  -2    2.23    0.36
   6   3  -2    1.23    0.41
   6   3  -2    1.70    0.36
  -6  -3   2    1.29    0.37
  -6  -3   2    1.91    0.50
  -6  -3   2    1.68    0.35
   5   3  -2    6.33    0.57
   5   3  -2    7.56    0.62
  -5  -3   2    6.89    0.45
  -5  -3   2    6.33    0.58
  -5  -3   2    6.57    0.33
  -5  -3   2    6.55    0.71
   4   3  -2    1.75    0.35
   4   3  -2    1.60    0.34
   4   3  -2    1.79    0.35
  -4  -3   2    1.74    0.16
  -4  -3   2    2.30    0.33
  -4  -3   2    1.93    0.39
   3   3  -2   10.12    0.60
   3   3  -2   10.08    0.65
   3   3  -2    9.71    0.62
  -3  -3   2    9.99    0.56
  -3  -3   2   11.04    0.70
  -3  -3   2    9.66    0.70
   2   3  -2   23.51    1.04
   2   3  -2   22.78    1.02
   2   3  -2   27.44    0.81
   2   3  -2   23.08    0.90
  -2  -3   2   21.86    0.95
  -2  -3   2   23.44    1.06
  -2  -3   2   23.59    0.85
  -2  -3   2   24.14    1.09
   1   3  -2   -0.04    0.07
   1   3  -2   -0.04    0.07
   1   3  -2    0.12    0.14
   1   3  -2    0.03    0.12
  -1  -3   2   -0.03    0.11
  -1  -3   2   -0.17    0.19
  -1  -3   2    0.05    0.14
   0   3  -2  154.43    4.28
   0   3  -2  155.04    4.23
   0   3  -2  149.28    4.25
   0   3  -2  157.04    4.30
   0  -3   2  153.63    4.33
   0  -3   2  158.42    4.28
   0  -3   2  163.74    4.16
   0  -3   2  152.82    4.22
  -1   3  -2    1.12    0.29
  -1   3  -2    1.10    0.12
  -1   3  -2    1.52    0.29
  -1   3  -2    1.00    0.24
  -1   3  -2    1.23    0.27
  -1   3  -2    0.97    0.24
   1  -3   2    1.29    0.30
   1  -3   2    1.16    0.27
   1  -3   2    0.69    0.24
   1  -3   2    1.25    0.27
  -2   3  -2   34.14    1.26
  -2   3  -2   33.05    1.25
  -2   3  -2   34.97    1.41
  -2   3  -2   34.60    1.06
   2  -3   2   32.52    1.24
   2  -3   2   32.44    1.45
   2  -3   2   34.82    1.31
   2  -3   2   33.18    1.43
  -3   3  -2    0.39    0.21
  -3   3  -2    0.28    0.12
  -3   3  -2    0.12    0.13
  -3   3  -2    0.13    0.12
  -3   3  -2    0.09    0.17
   3  -3   2    0.28    0.16
   3  -3   2    0.09    0.15
   3  -3   2    0.00    0.12
   3  -3   2    0.10    0.14
   3  -3   2    0.01    0.12
  -4   3  -2    3.59    0.34
  -4   3  -2    4.01    0.61
  -4   3  -2    3.19    0.38
  -4   3  -2    3.38    0.38
   4  -3   2    3.30    0.44
   4  -3   2    3.34    0.38
   4  -3   2    2.65    0.34
   4  -3   2    3.58    0.60
   4  -3   2    3.22    0.64
   4  -3   2    2.98    0.36
  -5   3  -2    5.65    0.63
  -5   3  -2    5.75    0.55
   5  -3   2    5.79    0.66
   5  -3   2    6.28    0.55
   5  -3   2    5.95    0.59
   6  -3   2    9.56    1.06
   6  -3   2    9.40    0.82
   6  -3   2    8.56    0.85
   6  -3   2    9.31    0.61
   6  -3   2    9.36    0.73
   7  -3   2   -0.06    0.22
   7  -3   2    0.01    0.17
   7  -3   2    0.04    0.23
   8   2  -2    5.06    0.73
  -8  -2   2    4.04    0.66
   7   2  -2    9.37    0.83
   7   2  -2    9.96    0.57
   7   2  -2    8.48    0.80
   7   2  -2    9.35    0.78
   7   2  -2   10.05    0.66
  -7  -2   2   11.75    1.01
   6   2  -2    0.31    0.16
   6   2  -2    0.40    0.19
  -6  -2   2   -0.03    0.09
  -6  -2   2    0.20    0.22
  -6  -2   2   -0.19    0.15
   5   2  -2    7.35    0.53
   5   2  -2    8.05    0.52
   5   2  -2    8.28    0.74
  -5  -2   2    7.74    0.73
  -5  -2   2    7.22    0.55
   4   2  -2   57.69    1.97
   4   2  -2   58.32    1.88
  -4  -2   2   61.49    1.58
  -4  -2   2   59.35    2.17
  -4  -2   2   58.39    1.94
   3   2  -2  403.86   10.06
   3   2  -2  388.21   10.01
   3   2  -2  407.04   10.04
  -3  -2   2  395.91    9.69
  -3  -2   2  403.07    9.89
  -3  -2   2  391.02   10.25
   2   2  -2    0.33    0.11
   2   2  -2    0.18    0.12
   2   2  -2    0.21    0.12
  -2  -2   2    0.27    0.15
  -2  -2   2    0.27    0.13
  -2  -2   2    0.14    0.13
  -2  -2   2    0.28    0.08
   1   2  -2   24.40    0.72
   1   2  -2   20.33    0.83
   1   2  -2   20.88    0.85
   1   2  -2   20.86    0.70
  -1  -2   2   21.26    0.76
  -1  -2   2   20.15    0.86
   0   2  -2   68.00    2.04
   0   2  -2   68.71    2.03
   0   2  -2   71.64    2.06
   0  -2   2   67.78    2.07
   0  -2   2   69.08    2.00
   0  -2   2   68.73    2.04
   0  -2   2   75.48    1.99
  -1   2  -2  461.91   11.98
   1  -2   2  489.11   11.92
   1  -2   2  466.97   11.74
   1  -2   2  483.07   11.82
  -2   2  -2   40.43    1.35
  -2   2  -2   39.80    1.45
  -2   2  -2   41.58    1.29
  -2   2  -2   41.37    1.22
  -2   2  -2   36.62    1.56
  -2   2  -2   41.00    1.32
   2  -2   2   41.65    1.31
   2  -2   2   41.17    1.33
   2  -2   2   39.43    1.27
   2  -2   2   39.57    1.48
   2  -2   2   41.60    1.14
   2  -2   2   40.13    1.56
  -3   2  -2    2.82    0.42
  -3   2  -2    2.38    0.23
  -3   2  -2    2.34    0.27
  -3   2  -2    2.37    0.28
   3  -2   2    2.71    0.24
   3  -2   2    2.29    0.37
   3  -2   2    2.45    0.47
   3  -2   2    2.71    0.24
   3  -2   2    2.41    0.30
   3  -2   2    2.79    0.27
  -4   2  -2   26.60    1.09
  -4   2  -2   25.63    1.17
   4  -2   2   25.29    1.25
   4  -2   2   23.93    1.08
   4  -2   2   24.47    1.38
   4  -2   2   26.61    1.11
   4  -2   2   26.63    0.99
  -5   2  -2  189.32    5.34
  -5   2  -2  185.05    5.13
   5  -2   2  175.99    4.99
   5  -2   2  181.60    4.92
   5  -2   2  187.00    5.17
   5  -2   2  178.51    5.67
   5  -2   2  179.05    5.10
   5  -2   2  179.32    5.32
   6  -2   2    3.01    0.48
   6  -2   2    4.58    0.65
   6  -2   2    2.94    0.40
   6  -2   2    3.34    0.51
   6  -2   2    2.39    0.58
   6  -2   2    2.55    0.74
   7  -2   2   31.32    1.97
   7  -2   2   31.63    1.65
   7  -2   2   34.19    1.63
   7  -2   2   33.84    1.30
   7  -2   2   30.52    1.36
   7  -2   2   33.61    1.59
   8   1  -2    2.44    0.58
  -8  -1   2    2.70    0.58
   7   1  -2    2.05    0.26
   7   1  -2    2.09    0.54
   7   1  -2    1.67    0.45
   7   1  -2    2.03    0.47
  -7  -1   2    2.41    0.51
   6   1  -2    0.11    0.14
   6   1  -2   -0.11    0.12
   6   1  -2    0.00    0.07
  -6  -1   2   -0.25    0.14
   5   1  -2   17.47    0.72
   5   1  -2   16.83    0.55
   5   1  -2   16.50    0.59
   5   1  -2   15.93    0.72
   5   1  -2   15.74    1.02
  -5  -1   2   16.68    0.65
  -5  -1   2   15.74    0.95
  -5  -1   2   17.33    0.78
  -5  -1   2   17.39    1.04
   4   1  -2   32.72    0.90
   4   1  -2   32.43    1.26
   4   1  -2   32.19    0.93
   4   1  -2   31.51    1.09
   4   1  -2   33.56    1.11
  -4  -1   2   33.26    1.34
  -4  -1   2   31.93    1.38
  -4  -1   2   31.11    1.01
  -4  -1   2   32.47    1.16
   3   1  -2   31.95    1.04
   3   1  -2   32.17    1.15
  -3  -1   2   30.75    1.19
  -3  -1   2   33.15    1.27
  -3  -1   2   30.52    0.97
   2   1  -2  158.82    4.04
   2   1  -2  155.54    3.99
   2   1  -2  152.93    4.04
  -2  -1   2  153.14    4.15
  -2  -1   2  157.47    3.81
  -2  -1   2  153.34    3.92
  -2  -1   2  154.16    3.78
   1   1  -2   36.19    1.13
   1   1  -2   36.51    1.10
   1   1  -2   35.40    1.04
  -1  -1   2   36.39    1.06
  -1  -1   2   36.63    1.14
  -1  -1   2   37.25    1.07
  -1   1  -2  230.68    5.92
  -1   1  -2  234.50    6.13
  -1   1  -2  247.58    5.92
   1  -1   2  229.44    6.10
   1  -1   2  242.22    5.94
   1  -1   2  240.81    5.81
   1  -1   2  241.01    6.05
  -2   1  -2    0.51    0.19
  -2   1  -2    0.60    0.13
  -2   1  -2    0.47    0.14
   2  -1   2    0.65    0.16
   2  -1   2    0.40    0.10
   2  -1   2    0.47    0.15
   2  -1   2    0.50    0.19
  -3   1  -2    5.28    0.42
  -3   1  -2    5.63    0.39
   3  -1   2    4.94    0.51
   3  -1   2    5.71    0.41
   3  -1   2    5.98    0.38
   3  -1   2    5.07    0.31
   3  -1   2    5.07    0.43
   3  -1   2    5.21    0.40
  -4   1  -2    3.63    0.41
   4  -1   2    3.67    0.38
   4  -1   2    3.60    0.28
   4  -1   2    3.21    0.38
   4  -1   2    3.91    0.52
   4  -1   2    3.95    0.36
   4  -1   2    3.33    0.39
   5  -1   2    0.61    0.29
   5  -1   2    0.35    0.14
   5  -1   2    0.16    0.20
   5  -1   2    1.13    0.32
   5  -1   2    0.58    0.23
   5  -1   2    0.30    0.20
   6  -1   2   50.74    2.03
   6  -1   2   49.24    1.83
   6  -1   2   48.54    2.28
   6  -1   2   48.56    1.90
   6  -1   2   49.66    1.63
   6  -1   2   49.42    1.97
   7  -1   2    0.18    0.34
   7  -1   2    0.28    0.22
   7  -1   2    0.12    0.25
   7  -1   2    0.05    0.12
   7  -1   2    0.22    0.21
   7  -1   2    0.02    0.22
   8  -1   2   -0.06    0.29
   8  -1   2    0.40    0.27
   8  -1   2    0.55    0.21
   8  -1   2    0.20    0.17
   8   0  -2   18.04    0.78
   8   0  -2   18.31    0.76
   8   0  -2   16.82    1.41
   7   0  -2    0.35    0.34
   7   0  -2    0.59    0.16
   7   0  -2    0.65    0.17
   7   0  -2    0.46    0.22
   7   0  -2    0.47    0.28
  -7   0   2    0.48    0.25
   6   0  -2   10.67    0.58
   6   0  -2    9.75    0.71
   6   0  -2   10.73    0.48
  -6   0   2   10.55    0.81
  -6   0   2    9.85    0.80
   5   0  -2   13.51    0.58
   5   0  -2   13.86    0.60
   5   0  -2   13.83    0.54
   5   0  -2   14.26    0.94
   5   0  -2   13.85    0.66
  -5   0   2   13.41    0.86
  -5   0   2   15.26    0.62
  -5   0   2   14.24    0.86
  -5   0   2   14.94    0.68
   4   0  -2    0.02    0.09
   4   0  -2    0.08    0.07
   4   0  -2    0.03    0.11
   4   0  -2    0.14    0.15
   4   0  -2    0.06    0.09
   4   0  -2    0.06    0.06
  -4   0   2   -0.05    0.07
  -4   0   2    0.03    0.09
  -4   0   2    0.02    0.10
  -4   0   2    0.02    0.11
  -4   0   2    0.08    0.10
  -3   0   2  680.65   16.65
  -3   0   2  680.59   16.85
   2   0  -2  188.28    4.70
   2   0  -2  186.17    4.70
   2   0  -2  191.49    4.58
  -2   0   2  187.84    4.86
  -2   0   2  189.02    4.75
  -2   0   2  183.27    4.86
  -2   0   2  191.60    4.69
   1   0  -2   47.25    1.31
   1   0  -2   47.52    1.26
   1   0  -2   47.03    1.28
  -1   0   2   47.16    1.30
  -1   0   2   46.78    1.26
  -1   0   2   46.82    1.26
  -1   0  -2   17.48    0.51
  -1   0  -2   16.56    0.64
  -1   0  -2   17.51    0.53
  -1   0  -2   16.75    0.53
   1   0   2   17.78    0.53
   1   0   2   17.66    0.49
   1   0   2   18.29    0.52
   1   0   2   16.93    0.53
  -2   0  -2  311.13    8.35
  -2   0  -2  333.89    8.15
   2   0   2  353.56    8.28
   2   0   2  308.80    8.33
   2   0   2  336.89    8.18
   3   0   2    1.61    0.27
   3   0   2    1.77    0.25
   3   0   2    2.15    0.26
   3   0   2    1.13    0.27
   3   0   2    1.69    0.17
   4   0   2   14.26    0.71
   4   0   2   14.19    0.73
   4   0   2   13.43    0.71
   4   0   2   15.01    0.59
   4   0   2   14.56    0.89
   4   0   2   13.35    0.79
   5   0   2  268.97    7.80
   5   0   2  284.78    7.16
   5   0   2  289.55    7.69
   5   0   2  291.07    7.44
   5   0   2  274.29    7.45
   5   0   2  283.96    7.45
   6   0   2   94.52    3.49
   6   0   2  101.52    3.37
   6   0   2  103.10    3.17
   6   0   2  102.12    2.86
   6   0   2   99.30    3.09
   6   0   2   98.18    3.16
   7   0   2   23.65    1.00
   7   0   2   23.76    1.24
   7   0   2   23.67    1.42
   7   0   2   25.06    1.21
   7   0   2   24.19    1.53
   7   0   2   26.31    1.32
   8   0   2    2.71    0.59
   8   0   2    3.56    0.45
   8   0   2    2.18    0.47
   8   0   2    2.98    0.69
   8   0   2    4.60    0.82
   8   0   2    3.18    0.48
   8  -1  -2    1.83    0.36
   8  -1  -2    1.53    0.25
   7  -1  -2    3.32    0.78
   7  -1  -2    3.73    0.65
   7  -1  -2    3.89    0.32
   7  -1  -2    2.85    0.43
   7  -1  -2    4.32    0.78
  -7   1   2    3.25    0.50
   6  -1  -2    1.61    0.35
   6  -1  -2    1.40    0.31
   6  -1  -2    1.85    0.24
  -6   1   2    1.72    0.42
  -6   1   2    1.65    0.31
   5  -1  -2    2.14    0.34
   5  -1  -2    2.20    0.22
   5  -1  -2    2.28    0.29
   5  -1  -2    1.93    0.40
   5  -1  -2    2.24    0.42
  -5   1   2    2.28    0.36
  -5   1   2    2.11    0.43
  -5   1   2    2.02    0.34
   4  -1  -2   98.90    2.75
   4  -1  -2  100.54    2.90
   4  -1  -2  101.91    2.64
   4  -1  -2  100.42    3.01
   4  -1  -2  101.35    2.95
  -4   1   2   99.19    2.95
  -4   1   2  101.76    2.74
  -4   1   2  100.06    2.92
  -4   1   2   99.61    2.76
  -4   1   2  100.54    3.04
   3  -1  -2    0.70    0.17
   3  -1  -2    0.81    0.16
   3  -1  -2    0.51    0.19
   3  -1  -2    0.56    0.15
   3  -1  -2    0.76    0.18
  -3   1   2    0.86    0.17
  -3   1   2    0.83    0.17
  -3   1   2    0.58    0.18
  -3   1   2    0.36    0.15
  -3   1   2    0.61    0.16
   2  -1  -2  210.57    5.13
   2  -1  -2  203.64    5.28
   2  -1  -2  201.67    5.17
   2  -1  -2  206.67    5.26
  -2   1   2  203.80    5.17
  -2   1   2  206.23    5.28
  -2   1   2  206.81    5.34
  -2   1   2  200.02    5.23
  -2   1   2  204.49    5.18
   1  -1  -2   17.78    0.63
   1  -1  -2   17.45    0.60
   1  -1  -2   17.85    0.62
   1  -1  -2   18.66    0.66
  -1   1   2   18.21    0.63
  -1   1   2   18.53    0.68
  -1   1   2   17.53    0.62
   0  -1  -2   31.29    0.95
   0  -1  -2   32.65    0.85
   0   1   2   32.81    0.96
   0   1   2   31.73    0.86
   0   1   2   32.66    0.96
   0   1   2   32.12    0.97
  -1  -1  -2  213.99    5.47
   1   1   2  220.30    5.54
   1   1   2  226.40    5.47
   1   1   2  220.38    5.48
  -2  -1  -2  203.63    5.41
  -2  -1  -2  203.99    5.61
  -2  -1  -2  217.08    5.28
   2   1   2  216.31    5.53
   2   1   2  211.10    5.37
   2   1   2  216.34    5.27
   2   1   2  217.66    5.29
  -3  -1  -2   10.46    0.43
  -3  -1  -2    9.64    0.58
   3   1   2    9.81    0.56
   3   1   2    9.47    0.61
   3   1   2    8.61    0.53
   3   1   2   10.65    0.43
  -4  -1  -2   15.42    0.59
  -4  -1  -2   13.44    0.79
   4   1   2   14.87    0.86
   4   1   2   14.10    0.80
   4   1   2   14.72    0.78
   4   1   2   14.90    0.65
   4   1   2   13.89    0.71
   4   1   2   14.46    0.58
  -5  -1  -2   14.64    0.89
   5   1   2   12.90    0.86
   5   1   2   13.65    0.82
   5   1   2   13.54    0.61
   5   1   2   13.50    0.67
   5   1   2   13.12    0.78
   5   1   2   15.57    0.98
   6   1   2   64.33    2.49
   6   1   2   62.19    2.28
   6   1   2   64.36    1.94
   6   1   2   64.59    2.28
   6   1   2   65.94    2.06
   6   1   2   60.22    2.44
   7   1   2    0.80    0.28
   7   1   2    1.32    0.37
   7   1   2    1.20    0.38
   7   1   2    1.10    0.39
   7   1   2    0.97    0.22
   7   1   2    1.06    0.24
   8   1   2   -0.06    0.14
   8   1   2    0.34    0.29
   8   1   2    0.11    0.15
   8   1   2   -0.30    0.27
   8   1   2   -0.24    0.15
   8   1   2    0.27    0.30
   7  -2  -2    9.00    0.53
   7  -2  -2    7.19    1.06
   7  -2  -2    9.96    0.85
   7  -2  -2    8.52    0.72
  -7   2   2    8.36    0.82
   6  -2  -2    5.52    0.39
   6  -2  -2    5.72    0.59
   6  -2  -2    6.50    0.88
  -6   2   2    6.00    0.66
  -6   2   2    5.84    0.60
   5  -2  -2    0.01    0.15
   5  -2  -2    0.03    0.14
   5  -2  -2    0.06    0.11
  -5   2   2   -0.15    0.12
  -5   2   2    0.12    0.13
  -5   2   2   -0.22    0.12
   4  -2  -2   26.28    0.90
   4  -2  -2   25.16    1.03
   4  -2  -2   26.67    1.16
   4  -2  -2   26.49    1.19
  -4   2   2   25.40    1.14
  -4   2   2   25.73    1.19
  -4   2   2   26.19    0.94
  -4   2   2   27.01    1.05
   3  -2  -2  182.88    4.94
   3  -2  -2  182.40    4.73
   3  -2  -2  182.36    4.86
   3  -2  -2  192.15    5.08
  -3   2   2  185.10    4.99
  -3   2   2  179.76    4.73
  -3   2   2  186.36    4.90
  -3   2   2  184.21    4.88
  -3   2   2  181.11    5.06
   2  -2  -2  308.38    7.86
   2  -2  -2  321.31    7.93
   2  -2  -2  310.07    7.93
   2  -2  -2  307.14    8.05
  -2   2   2  307.61    7.95
  -2   2   2  317.99    7.95
  -2   2   2  316.00    7.84
  -2   2   2  318.59    8.10
   1  -2  -2   41.74    1.37
   1  -2  -2   39.91    1.45
   1  -2  -2   43.73    1.42
   1  -2  -2   44.49    1.29
  -1   2   2   42.67    1.31
  -1   2   2   42.76    1.39
  -1   2   2   42.92    1.34
  -1   2   2   43.11    1.44
   0  -2  -2   26.07    0.91
   0  -2  -2   26.73    0.78
   0  -2  -2   26.52    0.94
   0   2   2   26.19    0.78
   0   2   2   27.54    0.81
   0   2   2   26.07    0.94
   0   2   2   25.94    0.96
  -1  -2  -2  226.86    5.79
  -1  -2  -2  230.60    5.69
  -1  -2  -2  226.34    5.83
   1   2   2  225.96    5.83
   1   2   2  223.90    5.84
   1   2   2  229.96    5.81
   1   2   2  233.11    5.74
  -2  -2  -2   51.64    1.60
  -2  -2  -2   54.64    1.72
  -2  -2  -2   53.96    1.48
  -2  -2  -2   49.65    1.44
   2   2   2   54.77    1.47
   2   2   2   56.15    1.63
   2   2   2   53.41    1.63
  -3  -2  -2   82.15    2.56
  -3  -2  -2   80.62    2.27
  -3  -2  -2   82.39    2.32
  -3  -2  -2   81.65    2.21
   3   2   2   83.83    2.60
   3   2   2   83.34    2.32
   3   2   2   82.82    2.23
   3   2   2   80.29    2.27
   3   2   2   83.29    2.33
  -4  -2  -2   56.47    2.05
  -4  -2  -2   56.57    1.65
   4   2   2   58.61    1.68
   4   2   2   57.00    2.08
   4   2   2   59.85    1.70
   4   2   2   53.79    1.82
   4   2   2   59.29    1.73
  -5  -2  -2  109.89    2.94
  -5  -2  -2  110.35    3.48
   5   2   2  109.11    2.96
   5   2   2  110.38    3.37
   5   2   2  108.23    3.53
   5   2   2  100.92    3.24
   5   2   2  108.95    2.92
  -6  -2  -2  186.60    5.47
   6   2   2  179.97    5.31
   6   2   2  174.83    5.26
   6   2   2  187.01    4.75
   6   2   2  186.72    5.22
   6   2   2  179.44    5.52
   6   2   2  185.27    4.83
   7   2   2    4.32    0.73
   7   2   2    4.16    0.76
   7   2   2    3.85    0.29
   7   2   2    2.26    0.37
   7   2   2    3.13    0.34
   7   2   2    5.14    0.59
   8   2   2    8.16    0.85
   8   2   2    7.27    0.53
   8   2   2    8.06    0.93
   8   2   2    6.57    0.74
   7  -3  -2    3.48    0.39
   7  -3  -2    2.93    0.55
  -7   3   2    3.74    0.70
   6  -3  -2    2.86    0.70
   6  -3  -2    2.50    0.47
   6  -3  -2    2.89    0.50
   6  -3  -2    2.68    0.35
  -6   3   2    2.37    0.47
   5  -3  -2    0.16    0.18
   5  -3  -2   -0.06    0.11
   5  -3  -2    0.04    0.17
  -5   3   2    0.11    0.13
  -5   3   2    0.26    0.23
  -5   3   2    0.07    0.13
   4  -3  -2   32.95    1.50
   4  -3  -2   34.71    1.40
   4  -3  -2   34.56    1.18
   4  -3  -2   33.19    1.33
  -4   3   2   33.08    1.35
  -4   3   2   26.74    1.67
  -4   3   2   35.05    1.54
  -4   3   2   34.29    1.47
  -4   3   2   31.09    1.15
   3  -3  -2   26.20    1.25
   3  -3  -2   27.11    1.12
   3  -3  -2   26.69    1.04
  -3   3   2   26.34    1.03
  -3   3   2   26.84    1.17
  -3   3   2   27.55    1.15
  -3   3   2   27.49    1.27
  -3   3   2   26.73    1.06
   2  -3  -2   17.59    0.90
   2  -3  -2   16.03    0.78
   2  -3  -2   16.72    0.76
   2  -3  -2   16.38    0.82
  -2   3   2   16.59    0.90
  -2   3   2   16.72    0.68
  -2   3   2   16.95    0.84
  -2   3   2   14.98    0.76
   1  -3  -2    0.58    0.20
   1  -3  -2    0.24    0.13
   1  -3  -2    0.62    0.20
  -1   3   2    0.88    0.25
  -1   3   2    0.41    0.21
  -1   3   2    0.49    0.21
  -1   3   2    0.72    0.20
   0  -3  -2    0.18    0.09
   0  -3  -2    0.02    0.09
   0  -3  -2    0.18    0.16
   0  -3  -2    0.19    0.17
   0   3   2    0.22    0.14
   0   3   2   -0.09    0.14
   0   3   2    0.10    0.12
  -1  -3  -2    3.38    0.31
  -1  -3  -2    2.99    0.35
  -1  -3  -2    3.39    0.37
  -1  -3  -2    3.64    0.35
   1   3   2    3.35    0.31
   1   3   2    3.26    0.36
   1   3   2    3.54    0.30
   1   3   2    3.66    0.38
  -2  -3  -2  117.62    3.35
  -2  -3  -2  119.28    3.37
  -2  -3  -2  113.85    3.31
  -2  -3  -2  119.37    3.06
   2   3   2  117.06    3.36
   2   3   2  118.10    3.37
   2   3   2  116.89    3.34
  -3  -3  -2    1.33    0.19
  -3  -3  -2    1.24    0.26
  -3  -3  -2    1.18    0.27
   3   3   2    1.67    0.32
   3   3   2    1.52    0.28
   3   3   2    1.61    0.33
   3   3   2    1.39    0.19
  -4  -3  -2   19.52    0.73
  -4  -3  -2   19.56    1.07
  -4  -3  -2   19.66    0.82
  -4  -3  -2   18.56    0.88
   4   3   2   20.29    0.89
   4   3   2   18.98    0.72
   4   3   2   19.90    0.67
   4   3   2   18.31    0.96
   4   3   2   20.80    0.93
   4   3   2   19.03    1.07
  -5  -3  -2   28.48    1.12
  -5  -3  -2   30.63    1.48
  -5  -3  -2   27.34    0.99
  -5  -3  -2   27.65    0.98
   5   3   2   27.55    1.33
   5   3   2   29.33    1.10
   5   3   2   29.36    1.48
   5   3   2   29.66    1.17
   5   3   2   26.75    1.09
  -6  -3  -2   19.67    1.23
  -6  -3  -2   18.12    0.79
   6   3   2   18.81    1.26
   6   3   2   20.06    0.98
  -7  -3  -2    1.72    0.45
   7   3   2    1.39    0.44
   7   3   2    3.13    0.58
   7   3   2    2.31    0.44
   7   3   2    2.44    0.52
   8   3   2    1.46    0.46
   8   3   2    1.11    0.36
   6  -4  -2    1.69    0.44
   6  -4  -2    1.69    0.30
   6  -4  -2    2.66    0.64
   6  -4  -2    2.81    0.47
  -6   4   2    1.72    0.42
  -6   4   2    1.28    0.40
   5  -4  -2    1.97    0.41
   5  -4  -2    2.54    0.46
   5  -4  -2    2.91    0.77
   5  -4  -2    2.45    0.36
  -5   4   2    2.21    0.49
  -5   4   2    2.84    0.50
  -5   4   2    2.13    0.34
  -5   4   2    2.37    0.44
   4  -4  -2    5.53    1.14
   4  -4  -2    4.91    0.52
   4  -4  -2    4.76    0.44
  -4   4   2    4.94    0.51
  -4   4   2    3.07    0.52
  -4   4   2    4.85    0.58
  -4   4   2    5.11    0.64
  -4   4   2    4.43    0.44
   3  -4  -2    2.12    0.39
   3  -4  -2    3.33    0.51
   3  -4  -2    2.65    0.40
   3  -4  -2    2.44    0.45
   3  -4  -2    2.46    0.57
  -3   4   2    3.04    0.53
  -3   4   2    1.68    0.34
  -3   4   2    2.78    0.34
   2  -4  -2   87.82    2.82
   2  -4  -2   87.84    2.92
   2  -4  -2   86.79    2.74
  -2   4   2   88.66    2.94
  -2   4   2   86.60    2.83
  -2   4   2   86.34    2.69
  -2   4   2   89.79    2.75
  -2   4   2   89.72    2.49
   1  -4  -2  132.86    3.92
   1  -4  -2  127.26    3.84
   1  -4  -2  132.47    3.90
  -1   4   2  134.99    3.87
  -1   4   2  130.12    3.94
  -1   4   2  136.87    3.69
  -1   4   2  133.83    3.94
   0  -4  -2   -0.03    0.13
   0  -4  -2   -0.06    0.11
   0  -4  -2    0.00    0.07
   0  -4  -2    0.06    0.15
   0   4   2   -0.12    0.11
   0   4   2    0.05    0.19
   0   4   2    0.12    0.17
  -1  -4  -2   62.78    2.15
  -1  -4  -2   65.38    1.99
  -1  -4  -2   62.40    2.16
  -1  -4  -2   65.58    2.01
  -1  -4  -2   54.31    1.79
   1   4   2   63.53    2.19
   1   4   2   65.64    2.18
   1   4   2   63.97    2.07
  -2  -4  -2   45.13    1.69
  -2  -4  -2   47.61    1.69
  -2  -4  -2   44.34    1.70
  -2  -4  -2   46.73    1.46
   2   4   2   45.40    1.55
   2   4   2   45.36    1.71
   2   4   2   44.90    1.72
   2   4   2   45.56    1.63
  -3  -4  -2   25.46    1.22
  -3  -4  -2   25.03    1.11
  -3  -4  -2   26.46    1.19
  -3  -4  -2   25.55    0.92
   3   4   2   25.00    1.16
   3   4   2   24.78    1.16
   3   4   2   25.58    0.96
   3   4   2   23.48    1.16
  -4  -4  -2    4.81    0.58
  -4  -4  -2    4.93    0.34
  -4  -4  -2    3.95    0.43
   4   4   2    5.13    0.56
   4   4   2    4.63    0.32
   4   4   2    4.49    0.47
   4   4   2    4.00    0.48
  -5  -4  -2   14.44    0.76
  -5  -4  -2   13.79    0.86
  -5  -4  -2   14.47    0.66
   5   4   2   15.00    0.95
   5   4   2   14.02    0.81
   5   4   2   14.42    1.31
  -6  -4  -2   63.79    1.95
  -6  -4  -2   68.71    2.23
  -6  -4  -2   64.57    2.64
   6   4   2   61.51    2.20
   6   4   2   64.38    2.13
   6   4   2   62.62    1.91
  -7  -4  -2   50.40    2.40
  -7  -4  -2   56.46    1.93
   7   4   2   53.13    2.61
   7   4   2   55.27    2.33
   7   4   2   54.99    1.93
   7   4   2   53.30    1.80
   7   4   2   54.11    1.82
  -8  -4  -2    0.22    0.26
   8   4   2    0.43    0.43
   8   4   2   -0.01    0.17
   6  -5  -2    4.03    0.57
   6  -5  -2    3.48    0.43
   6  -5  -2    2.41    0.60
  -6   5   2    2.87    0.62
  -6   5   2    2.94    0.65
  -6   5   2    4.63    0.68
   5  -5  -2    0.44    0.29
   5  -5  -2    0.33    0.44
   5  -5  -2    0.53    0.22
   5  -5  -2    0.03    0.23
   5  -5  -2    0.24    0.27
  -5   5   2    0.24    0.22
  -5   5   2    0.26    0.30
  -5   5   2    0.21    0.32
  -5   5   2    0.58    0.35
   4  -5  -2    4.08    0.48
   4  -5  -2    4.27    0.82
   4  -5  -2    4.50    0.74
  -4   5   2    3.83    0.48
  -4   5   2    4.21    0.48
  -4   5   2    4.26    0.70
   3  -5  -2    6.38    0.59
   3  -5  -2    5.39    0.74
   3  -5  -2    6.62    0.70
   3  -5  -2    5.29    0.63
  -3   5   2    6.33    0.50
  -3   5   2    6.52    0.64
  -3   5   2    4.89    0.53
   2  -5  -2    5.88    0.62
   2  -5  -2    5.17    0.64
   2  -5  -2    5.99    0.59
  -2   5   2    5.51    0.60
  -2   5   2    5.74    0.57
  -2   5   2    3.22    0.52
  -2   5   2    4.92    0.40
  -2   5   2    5.47    0.63
   1  -5  -2   -0.06    0.19
   1  -5  -2   -0.23    0.18
   1  -5  -2    0.00    0.06
   1  -5  -2   -0.16    0.16
   1  -5  -2   -0.18    0.14
  -1   5   2    0.01    0.15
  -1   5   2    0.05    0.17
  -1   5   2    0.39    0.52
  -1   5   2   -0.13    0.15
   0  -5  -2    1.00    0.22
   0  -5  -2    1.96    0.31
   0  -5  -2    2.47    0.47
   0  -5  -2    1.44    0.37
   0  -5  -2    1.95    0.39
   0   5   2    2.05    0.35
   0   5   2    2.47    0.49
   0   5   2    1.68    0.42
   0   5   2    1.61    0.35
  -1  -5  -2   22.45    1.16
  -1  -5  -2   19.93    1.13
  -1  -5  -2   21.18    1.00
  -1  -5  -2   21.25    0.96
   1   5   2   21.59    1.18
   1   5   2   21.65    1.17
   1   5   2   20.61    1.06
  -2  -5  -2    0.59    0.19
  -2  -5  -2    0.78    0.34
  -2  -5  -2    0.53    0.19
  -2  -5  -2    0.78    0.26
   2   5   2    0.69    0.30
   2   5   2    0.59    0.30
   2   5   2    1.03    0.25
  -3  -5  -2    1.75    0.40
  -3  -5  -2    1.31    0.37
  -3  -5  -2    1.18    0.36
  -3  -5  -2    1.54    0.22
   3   5   2    1.40    0.39
   3   5   2    1.00    0.25
   3   5   2    0.96    0.33
  -4  -5  -2   29.73    1.51
  -4  -5  -2   28.28    1.40
  -4  -5  -2   28.53    1.06
  -4  -5  -2   28.77    1.32
   4   5   2   30.50    1.42
   4   5   2   27.06    1.37
   4   5   2   29.31    1.07
  -5  -5  -2   15.45    0.73
  -5  -5  -2   17.66    1.17
   5   5   2   15.80    0.96
   5   5   2   15.46    1.00
  -6  -5  -2    1.04    0.24
  -6  -5  -2    0.53    0.31
  -6  -5  -2    1.26    0.30
   6   5   2    0.62    0.24
   6   5   2    1.03    0.35
   6   5   2    1.35    0.33
  -7  -5  -2    0.19    0.17
  -7  -5  -2    0.17    0.30
  -7  -5  -2    0.16    0.17
  -7  -5  -2   -0.10    0.20
   7   5   2    0.58    0.27
   7   5   2    0.13    0.21
   7   5   2    0.12    0.24
   8   5   2    4.08    0.58
   5  -6  -2    0.19    0.24
   5  -6  -2    0.26    0.26
   5  -6  -2    0.55    0.28
  -5   6   2    0.36    0.25
  -5   6   2    0.06    0.20
  -5   6   2    0.04    0.36
   4  -6  -2    0.19    0.38
   4  -6  -2    0.49    0.31
   4  -6  -2    0.49    0.33
   4  -6  -2    0.68    0.30
  -4   6   2    0.24    0.28
  -4   6   2    0.49    0.38
  -4   6   2    0.63    0.22
  -4   6   2    0.16    0.39
   3  -6  -2    1.08    0.39
   3  -6  -2    0.89    0.31
   3  -6  -2    0.92    0.32
  -3   6   2    1.30    0.29
  -3   6   2    0.52    0.28
  -3   6   2    0.90    0.40
  -3   6   2    1.07    0.38
  -3   6   2    1.20    0.43
   2  -6  -2    3.31    0.60
   2  -6  -2    2.96    0.57
   2  -6  -2    3.83    0.56
  -2   6   2    2.34    0.49
  -2   6   2    3.47    0.60
  -2   6   2    3.23    0.57
  -2   6   2    2.76    0.33
   1  -6  -2   67.97    2.53
   1  -6  -2   64.45    2.48
   1  -6  -2   61.74    2.42
   1  -6  -2   61.02    2.81
   1  -6  -2   65.76    1.83
  -1   6   2   63.32    2.53
  -1   6   2   70.56    2.54
  -1   6   2   64.79    2.46
  -1   6   2   63.91    2.53
   0  -6  -2    2.18    0.49
   0  -6  -2    2.40    0.48
   0  -6  -2    3.49    0.65
   0  -6  -2    2.27    0.43
   0  -6  -2    2.73    0.32
   0   6   2    2.20    0.49
   0   6   2    2.52    0.71
   0   6   2    2.33    0.55
   0   6   2    3.45    0.54
  -1  -6  -2    1.89    0.50
  -1  -6  -2    1.47    0.44
  -1  -6  -2    1.58    0.31
  -1  -6  -2    1.50    0.29
  -1  -6  -2    1.43    0.33
   1   6   2    1.56    0.44
   1   6   2    1.24    0.44
   1   6   2    1.60    0.38
  -2  -6  -2   35.15    1.64
  -2  -6  -2   34.95    1.52
  -2  -6  -2   32.90    1.66
  -2  -6  -2   33.79    1.39
   2   6   2   34.03    1.68
   2   6   2   34.72    1.52
   2   6   2   34.67    1.68
  -3  -6  -2   11.17    0.88
  -3  -6  -2   11.27    0.92
  -3  -6  -2   12.19    0.65
  -3  -6  -2   11.39    0.88
   3   6   2   11.30    0.90
   3   6   2   11.71    0.94
   3   6   2   11.20    0.73
  -4  -6  -2   -0.06    0.24
  -4  -6  -2    0.01    0.11
  -4  -6  -2   -0.28    0.15
  -4  -6  -2    0.16    0.21
   4   6   2    0.10    0.25
   4   6   2    0.11    0.14
   4   6   2    0.07    0.22
  -5  -6  -2    7.53    0.69
  -5  -6  -2    7.22    0.52
  -5  -6  -2    6.62    0.79
   5   6   2    8.20    0.79
   5   6   2    8.27    0.78
   5   6   2    8.02    0.72
  -6  -6  -2    2.46    0.59
  -6  -6  -2    2.65    0.37
  -6  -6  -2    2.43    0.46
   6   6   2    2.48    0.71
   6   6   2    2.96    0.59
   6   6   2    2.44    0.51
  -7  -6  -2   36.10    1.38
  -7  -6  -2   36.25    2.09
   7   6   2   37.42    1.69
   7   6   2   37.78    1.79
   4  -7  -2    0.10    0.35
   4  -7  -2    0.53    0.32
   4  -7  -2    0.79    0.54
   4  -7  -2    0.77    0.33
  -4   7   2    1.27    0.35
  -4   7   2    0.97    0.46
  -4   7   2    0.06    0.23
   3  -7  -2    0.45    0.29
   3  -7  -2   -0.08    0.28
   3  -7  -2    0.24    0.37
   3  -7  -2    0.23    0.19
  -3   7   2    0.32    0.31
  -3   7   2   -0.41    0.25
  -3   7   2    0.03    0.27
  -3   7   2   -0.49    0.19
  -3   7   2   -0.07    0.18
   2  -7  -2    2.87    0.58
   2  -7  -2    2.58    0.56
   2  -7  -2    2.91    0.63
  -2   7   2    2.68    0.60
  -2   7   2    2.18    0.53
  -2   7   2    2.53    0.57
  -2   7   2    2.33    0.35
   1  -7  -2    2.81    0.59
   1  -7  -2    2.22    0.22
   1  -7  -2    1.72    0.47
   1  -7  -2    2.70    0.62
  -1   7   2    1.91    0.44
  -1   7   2    2.10    0.52
  -1   7   2    2.15    0.56
  -1   7   2    2.15    0.48
   0  -7  -2   -0.01    0.17
   0  -7  -2    0.30    0.15
   0  -7  -2    0.10    0.16
   0  -7  -2    0.09    0.26
   0  -7  -2    0.56    0.56
   0   7   2   -0.03    0.30
   0   7   2    0.30    0.21
   0   7   2    0.41    0.24
   0   7   2    0.28    0.31
  -1  -7  -2    2.38    0.32
  -1  -7  -2    2.94    0.60
  -1  -7  -2    2.02    0.39
  -1  -7  -2    3.03    0.67
   1   7   2    3.69    0.86
   1   7   2    3.10    0.66
   1   7   2    2.50    0.51
  -2  -7  -2    6.70    0.78
  -2  -7  -2    6.61    0.77
  -2  -7  -2    6.57    0.60
  -2  -7  -2    5.70    0.62
   2   7   2    6.44    0.76
   2   7   2    6.62    0.82
  -3  -7  -2    4.30    0.75
  -3  -7  -2    4.46    0.45
  -3  -7  -2    4.54    0.73
   3   7   2    6.27    0.73
   3   7   2    4.27    0.52
   3   7   2    4.60    0.75
  -4  -7  -2   15.71    1.07
  -4  -7  -2   16.59    1.19
  -4  -7  -2   15.84    0.83
  -4  -7  -2   12.45    1.10
   4   7   2   15.97    1.19
   4   7   2   15.26    0.86
   4   7   2   18.25    1.27
  -5  -7  -2    7.45    0.79
  -5  -7  -2    7.92    0.88
  -5  -7  -2    7.86    0.55
   5   7   2    6.88    0.71
   5   7   2    7.48    0.50
   5   7   2    6.64    0.79
   5   7   2    7.17    1.00
  -6  -7  -2    0.18    0.30
  -6  -7  -2    0.12    0.37
  -6  -7  -2    0.27    0.19
   6   7   2    0.03    0.35
   6   7   2    0.59    0.42
   6   7   2    0.48    0.31
   3  -8  -2   -0.11    0.27
   3  -8  -2   -0.18    0.40
   3  -8  -2    0.19    0.39
   3  -8  -2   -0.38    0.33
  -3   8   2    0.09    0.53
  -3   8   2    0.14    0.38
  -3   8   2    0.00    0.16
   2  -8  -2    0.83    0.32
   2  -8  -2    1.24    0.42
   2  -8  -2    0.80    0.45
   2  -8  -2    1.34    0.71
  -2   8   2    1.59    0.75
  -2   8   2    0.34    0.21
  -2   8   2    1.47    0.50
  -2   8   2    0.34    0.27
   1  -8  -2   11.48    1.09
   1  -8  -2    7.07    0.77
   1  -8  -2    9.76    0.96
   1  -8  -2    9.98    1.00
  -1   8   2    9.32    0.86
  -1   8   2    9.14    0.98
   0  -8  -2    7.62    1.06
   0  -8  -2    6.09    0.62
   0  -8  -2    6.31    0.50
   0  -8  -2    7.36    0.78
   0  -8  -2    6.98    1.14
   0   8   2    6.75    0.72
   0   8   2    6.93    0.86
   0   8   2    7.48    0.88
   0   8   2    7.43    1.08
  -1  -8  -2    0.06    0.16
  -1  -8  -2    0.47    0.36
  -1  -8  -2    0.09    0.22
  -1  -8  -2    0.32    0.23
  -1  -8  -2    0.07    0.16
   1   8   2   -0.33    0.21
   1   8   2    0.11    0.35
   1   8   2   -0.41    0.19
  -2  -8  -2    1.16    0.40
  -2  -8  -2    2.05    0.43
  -2  -8  -2    2.01    0.51
  -2  -8  -2    1.64    0.37
   2   8   2    1.93    0.46
   2   8   2    2.26    0.64
   2   8   2    1.77    0.51
  -3  -8  -2   26.72    1.41
  -3  -8  -2   24.97    1.65
  -3  -8  -2   27.40    1.51
  -3  -8  -2   29.15    1.65
   3   8   2   26.87    1.69
   3   8   2   26.98    1.40
   3   8   2   24.47    1.61
  -4  -8  -2    4.02    0.74
  -4  -8  -2    3.35    0.67
   4   8   2    2.88    0.66
   4   8   2    4.07    0.55
   4   8   2    4.90    0.86
  -5  -8  -2    6.34    0.94
  -5  -8  -2    6.00    0.53
   5   8   2    5.72    0.89
   5   8   2    4.97    0.47
   5   8   2    8.68    0.97
   5   8   2    6.57    0.95
   1  -9  -2    0.27    0.37
   1  -9  -2    1.55    0.51
   1  -9  -2    0.36    0.31
   1  -9  -2    0.00    0.43
  -1   9   2   -0.43    0.45
  -1   9   2    0.50    0.36
   0  -9  -2    0.20    0.23
   0  -9  -2   -0.78    0.41
   0  -9  -2    0.83    0.44
   0  -9  -2   -0.08    0.16
   0  -9  -2    0.05    0.30
   0   9   2    0.65    0.47
   0   9   2   -0.31    0.34
   0   9   2    0.63    0.40
  -1  -9  -2   -0.28    0.18
  -1  -9  -2    0.04    0.25
  -1  -9  -2    0.48    0.51
  -1  -9  -2   -0.62    0.29
   1   9   2    0.97    0.58
   1   9   2   -0.01    0.27
   1   9   2    0.04    0.24
   1   9   2    0.06    0.45
  -2  -9  -2    2.73    0.55
  -2  -9  -2    2.40    0.62
  -2  -9  -2    4.36    0.84
  -2  -9  -2    3.20    0.57
   2   9   2    3.03    0.76
   2   9   2    3.27    0.74
   2   9   2    3.72    0.69
  -3  -9  -2   10.90    1.06
  -3  -9  -2    9.99    0.93
  -3  -9  -2    7.14    0.70
   3   9   2    7.59    0.85
   3   9   2   10.45    1.17
   3   9   2    8.28    1.04
   4   8  -3    0.45    0.43
   4   8  -3    0.24    0.38
  -4  -8   3   -0.15    0.14
  -4  -8   3   -0.15    0.37
  -4  -8   3   -0.25    0.33
  -4  -8   3    0.02    0.32
   3   8  -3    2.31    0.61
   3   8  -3    2.25    0.63
  -3  -8   3    2.95    0.75
  -3  -8   3    1.92    0.64
  -3  -8   3    2.82    0.62
   2   8  -3    0.18    0.26
   2   8  -3    0.23    0.16
   2   8  -3   -0.24    0.37
  -2  -8   3   -0.07    0.31
  -2  -8   3   -0.19    0.19
  -2  -8   3   -0.05    0.37
  -2  -8   3    0.31    0.25
   1   8  -3    1.61    0.86
   1   8  -3    1.42    0.50
  -1  -8   3    0.76    0.43
  -1  -8   3    0.64    0.41
  -1  -8   3    0.63    0.27
  -1  -8   3    0.71    0.33
   0   8  -3   10.11    1.01
   0   8  -3    7.82    0.95
   0  -8   3    9.88    0.84
   0  -8   3   10.92    1.25
   0  -8   3   10.73    1.11
   0  -8   3    9.26    0.97
  -1   8  -3    3.38    0.66
   1  -8   3    1.77    0.53
   1  -8   3    1.44    0.42
   1  -8   3    1.58    0.37
  -2   8  -3    0.18    0.39
  -2   8  -3    0.14    0.34
   2  -8   3    0.11    0.37
   2  -8   3    0.03    0.21
   2  -8   3    0.10    0.29
   2  -8   3    0.38    0.33
   2  -8   3    0.28    0.34
   6   7  -3   -0.02    0.22
   6   7  -3   -0.21    0.30
   6   7  -3   -0.44    0.42
  -6  -7   3    0.88    0.40
  -6  -7   3   -0.08    0.09
   5   7  -3    3.31    0.75
   5   7  -3    3.73    0.60
   5   7  -3    4.65    0.80
  -5  -7   3    4.71    0.68
  -5  -7   3    5.13    1.32
  -5  -7   3    3.72    0.38
   4   7  -3    0.23    0.33
   4   7  -3    0.35    0.33
   4   7  -3    0.13    0.21
  -4  -7   3   -0.20    0.09
  -4  -7   3    0.04    0.29
  -4  -7   3   -0.02    0.28
  -4  -7   3    0.66    0.36
   3   7  -3    1.21    0.51
   3   7  -3    2.05    0.58
   3   7  -3    2.69    0.46
  -3  -7   3    2.50    0.59
  -3  -7   3    2.27    0.39
  -3  -7   3    1.58    0.51
  -3  -7   3    2.10    0.53
   2   7  -3    1.01    0.67
   2   7  -3    0.88    0.29
   2   7  -3    1.03    0.25
  -2  -7   3    0.67    0.38
  -2  -7   3    0.38    0.25
  -2  -7   3    0.66    0.28
  -2  -7   3    0.83    0.33
   1   7  -3    6.21    0.95
   1   7  -3    5.38    0.41
   1   7  -3    6.03    0.74
  -1  -7   3    5.45    0.68
  -1  -7   3    5.97    0.93
  -1  -7   3    5.50    0.65
   0   7  -3    4.54    0.82
   0   7  -3    3.56    0.64
   0   7  -3    3.60    0.66
   0  -7   3    3.24    0.63
   0  -7   3    3.60    0.45
   0  -7   3    3.90    0.69
   0  -7   3    3.67    0.69
   0  -7   3    3.64    0.56
  -1   7  -3    4.08    0.72
  -1   7  -3    2.87    0.50
   1  -7   3    2.54    0.47
   1  -7   3    4.56    0.73
   1  -7   3    3.83    0.72
   1  -7   3    3.67    0.72
  -2   7  -3   -0.25    0.31
  -2   7  -3    1.20    0.42
  -2   7  -3    0.43    0.25
   2  -7   3    0.99    0.43
   2  -7   3    0.70    0.38
   2  -7   3    0.27    0.30
   2  -7   3    1.57    0.54
  -3   7  -3    1.66    0.45
  -3   7  -3    0.75    0.34
   3  -7   3   -0.12    0.29
   3  -7   3    1.31    0.39
   3  -7   3    1.14    0.44
   3  -7   3    0.98    0.42
   6   6  -3    1.52    0.77
   6   6  -3    2.11    0.53
   6   6  -3    1.94    0.56
  -6  -6   3    2.28    0.59
   5   6  -3   19.58    1.32
   5   6  -3   18.49    1.23
  -5  -6   3   20.83    1.20
  -5  -6   3   20.01    0.82
  -5  -6   3   18.30    1.36
   4   6  -3    9.44    0.70
   4   6  -3    9.23    0.87
   4   6  -3    9.81    0.86
  -4  -6   3    8.16    0.87
  -4  -6   3    9.76    0.76
  -4  -6   3    7.00    0.43
  -4  -6   3    9.67    0.96
   3   6  -3    5.69    0.50
   3   6  -3    5.24    0.63
  -3  -6   3    5.42    0.60
  -3  -6   3    6.25    0.77
  -3  -6   3    5.52    0.49
  -3  -6   3    5.37    0.64
   2   6  -3    0.90    0.31
   2   6  -3    0.51    0.33
   2   6  -3    0.85    0.25
   2   6  -3    1.09    0.26
  -2  -6   3    1.05    0.33
  -2  -6   3    0.80    0.36
  -2  -6   3    0.30    0.23
  -2  -6   3    0.62    0.32
   1   6  -3    0.60    0.36
   1   6  -3    0.02    0.12
   1   6  -3    0.07    0.18
  -1  -6   3   -0.06    0.24
  -1  -6   3    0.11    0.19
  -1  -6   3   -0.22    0.14
   0   6  -3   15.62    1.05
   0   6  -3   15.53    1.13
   0  -6   3   15.07    0.98
   0  -6   3   14.96    1.04
   0  -6   3   16.00    0.85
   0  -6   3   15.84    1.12
  -1   6  -3   14.07    0.99
  -1   6  -3   15.44    1.13
   1  -6   3   14.63    1.10
   1  -6   3   14.41    1.09
   1  -6   3   15.71    1.01
  -2   6  -3    0.51    0.39
  -2   6  -3    0.24    0.26
  -2   6  -3    0.56    0.27
   2  -6   3    0.84    0.36
   2  -6   3    0.85    0.32
   2  -6   3    0.42    0.25
   2  -6   3    0.82    0.36
  -3   6  -3    1.73    0.46
  -3   6  -3    1.80    0.47
   3  -6   3    0.66    0.31
   3  -6   3    1.58    0.42
   3  -6   3    1.85    0.53
   3  -6   3    1.80    0.53
  -4   6  -3    1.60    0.45
  -4   6  -3    0.17    0.30
  -4   6  -3    1.33    0.41
   4  -6   3    1.16    0.27
   4  -6   3    1.32    0.37
   4  -6   3    1.55    0.44
   4  -6   3    2.05    0.60
   4  -6   3    1.24    0.51
  -5   6  -3    0.98    0.38
   5  -6   3    1.72    0.42
   5  -6   3    0.91    0.34
   5  -6   3    0.94    0.35
   5  -6   3    1.03    0.27
   7   5  -3    1.21    0.40
   7   5  -3    1.27    0.41
   7   5  -3    1.81    0.47
   7   5  -3    1.69    0.33
  -7  -5   3    0.92    0.48
   6   5  -3    2.11    0.48
   6   5  -3    2.36    0.49
   6   5  -3    2.41    0.48
  -6  -5   3    2.62    0.46
  -6  -5   3    2.24    0.56
   5   5  -3    6.92    0.72
   5   5  -3    6.11    0.68
  -5  -5   3    5.24    0.64
  -5  -5   3    7.49    0.83
  -5  -5   3    7.43    0.40
  -5  -5   3    8.15    0.63
   4   5  -3    1.80    0.36
   4   5  -3    2.07    0.45
   4   5  -3    2.22    0.45
   4   5  -3    2.17    0.24
  -4  -5   3    3.34    0.43
  -4  -5   3    2.87    0.57
  -4  -5   3    2.25    0.53
   3   5  -3   11.64    0.86
   3   5  -3   10.56    0.67
   3   5  -3   11.77    0.91
  -3  -5   3   12.95    0.96
  -3  -5   3   11.82    0.64
  -3  -5   3   13.25    0.95
  -3  -5   3   11.06    0.88
   2   5  -3    5.97    0.62
   2   5  -3    5.36    0.46
   2   5  -3    5.11    0.62
   2   5  -3    4.97    0.40
  -2  -5   3    5.94    0.50
  -2  -5   3    5.25    0.55
  -2  -5   3    6.08    0.61
  -2  -5   3    5.12    0.74
   1   5  -3   24.45    0.89
   1   5  -3   24.71    1.27
   1   5  -3   23.43    1.30
   1   5  -3   23.19    1.14
  -1  -5   3   25.97    1.38
  -1  -5   3   26.15    1.23
  -1  -5   3   24.27    1.20
   0   5  -3    1.13    0.36
   0   5  -3    1.06    0.33
   0   5  -3    0.50    0.27
   0  -5   3    0.78    0.25
   0  -5   3    0.92    0.30
   0  -5   3    1.05    0.26
   0  -5   3    0.93    0.35
  -1   5  -3   22.74    1.24
  -1   5  -3   19.81    1.60
  -1   5  -3   19.58    1.03
   1  -5   3   20.80    1.11
   1  -5   3   21.54    1.23
   1  -5   3   21.74    1.25
   1  -5   3   21.78    1.11
  -2   5  -3    2.96    0.56
  -2   5  -3    2.84    0.51
   2  -5   3    3.18    0.51
   2  -5   3    2.97    0.54
   2  -5   3    2.21    0.42
   2  -5   3    2.51    0.48
  -3   5  -3   17.59    0.71
  -3   5  -3   15.27    0.98
  -3   5  -3   13.31    1.37
   3  -5   3   15.60    1.16
   3  -5   3   14.66    0.98
   3  -5   3   15.34    0.91
  -4   5  -3    3.13    0.51
  -4   5  -3    3.21    0.35
  -4   5  -3    3.13    0.57
   4  -5   3    3.63    0.58
   4  -5   3    1.45    0.44
   4  -5   3    3.11    0.38
   4  -5   3    2.82    0.62
   4  -5   3    3.29    0.51
  -5   5  -3    0.07    0.19
  -5   5  -3    0.44    0.33
  -5   5  -3   -0.25    0.17
   5  -5   3   -0.08    0.20
   5  -5   3    0.07    0.15
   5  -5   3    0.20    0.20
   5  -5   3    0.38    0.21
   5  -5   3    0.25    0.33
  -6   5  -3   12.76    1.06
   6  -5   3   10.81    1.12
   6  -5   3    9.45    0.75
   7   4  -3    0.14    0.29
   7   4  -3    1.10    0.34
   7   4  -3    0.24    0.19
  -7  -4   3    0.64    0.22
  -7  -4   3    0.59    0.30
  -7  -4   3    0.35    0.26
   6   4  -3    1.09    0.34
   6   4  -3    1.07    0.29
   6   4  -3    1.23    0.37
  -6  -4   3    0.96    0.15
  -6  -4   3    1.41    0.43
   5   4  -3   11.28    0.84
   5   4  -3   12.03    0.82
   5   4  -3   10.48    0.75
  -5  -4   3   12.75    0.91
  -5  -4   3   10.41    0.94
  -5  -4   3   11.73    0.48
   4   4  -3   53.90    1.93
   4   4  -3   54.52    2.10
   4   4  -3   55.65    2.05
  -4  -4   3   56.10    1.87
  -4  -4   3   54.26    2.14
  -4  -4   3   54.85    1.57
  -4  -4   3   53.86    2.22
   3   4  -3   10.51    0.75
   3   4  -3   10.91    0.65
   3   4  -3   10.80    0.80
  -3  -4   3   11.63    0.69
  -3  -4   3   10.79    0.53
  -3  -4   3   10.79    0.81
   2   4  -3    4.77    0.37
   2   4  -3    4.07    0.35
   2   4  -3    4.58    0.50
   2   4  -3    4.48    0.46
  -2  -4   3    5.06    0.55
  -2  -4   3    4.47    0.40
  -2  -4   3    4.63    0.46
   1   4  -3    2.34    0.37
   1   4  -3    1.80    0.35
   1   4  -3    1.94    0.38
  -1  -4   3    2.54    0.41
  -1  -4   3    2.50    0.49
  -1  -4   3    2.35    0.37
   0   4  -3    5.33    0.50
   0   4  -3    5.08    0.50
   0   4  -3    4.84    0.85
   0  -4   3    4.30    0.49
   0  -4   3    5.35    0.48
   0  -4   3    5.85    0.43
   0  -4   3    4.64    0.48
  -1   4  -3   42.21    1.49
  -1   4  -3   37.56    1.70
  -1   4  -3   43.14    1.68
  -1   4  -3   42.87    1.62
   1  -4   3   40.64    1.71
   1  -4   3   39.21    1.64
   1  -4   3   41.68    1.56
   1  -4   3   42.13    1.60
  -2   4  -3    8.18    0.62
  -2   4  -3    7.87    0.61
  -2   4  -3    8.82    0.40
   2  -4   3    9.77    0.64
   2  -4   3    8.67    0.75
   2  -4   3    9.01    0.73
   2  -4   3    9.53    0.71
  -3   4  -3    7.01    0.62
  -3   4  -3    6.55    0.53
  -3   4  -3    6.35    0.60
  -3   4  -3    6.31    0.41
   3  -4   3    6.58    0.57
   3  -4   3    6.38    0.69
   3  -4   3    6.62    0.52
   3  -4   3    5.83    0.65
  -4   4  -3    4.96    0.44
  -4   4  -3    3.92    0.61
   4  -4   3    4.04    0.48
   4  -4   3    4.14    0.41
   4  -4   3    4.69    0.77
   4  -4   3    4.57    0.44
  -5   4  -3    1.19    0.38
   5  -4   3    1.78    0.55
   5  -4   3    1.44    0.31
   5  -4   3    1.37    0.40
   5  -4   3    1.75    0.33
  -6   4  -3    2.14    0.57
   6  -4   3    1.14    0.30
   6  -4   3    1.42    0.52
   6  -4   3    1.26    0.34
   6  -4   3    1.15    0.66
   8   3  -3   -0.10    0.23
   8   3  -3    0.33    0.23
  -8  -3   3    0.93    0.39
   7   3  -3    1.33    0.37
   7   3  -3    1.85    0.37
   7   3  -3    1.58    0.37
  -7  -3   3    1.95    0.50
  -7  -3   3    1.98    0.34
   6   3  -3    9.38    0.67
   6   3  -3    8.80    0.70
   6   3  -3    8.11    0.68
  -6  -3   3    9.97    0.93
  -6  -3   3    9.20    0.74
  -6  -3   3    8.85    0.54
   5   3  -3    1.65    0.36
   5   3  -3    1.21    0.30
   5   3  -3    0.66    0.23
  -5  -3   3    1.31    0.24
   4   3  -3    9.51    0.68
   4   3  -3    9.70    0.65
   4   3  -3    9.49    0.66
  -4  -3   3    9.61    0.55
  -4  -3   3   10.40    0.74
  -4  -3   3   10.85    0.41
  -4  -3   3    8.78    0.75
   3   3  -3   10.11    0.65
   3   3  -3   10.05    0.67
   3   3  -3    9.52    0.57
  -3  -3   3   10.17    0.57
  -3  -3   3    9.58    0.40
  -3  -3   3    9.35    0.68
  -3  -3   3    9.44    0.70
   2   3  -3   75.52    2.42
   2   3  -3   76.86    2.41
   2   3  -3   75.71    2.19
  -2  -3   3   76.74    2.17
  -2  -3   3   74.97    2.29
  -2  -3   3   76.24    2.49
   1   3  -3    1.91    0.18
   1   3  -3    2.44    0.39
   1   3  -3    1.48    0.29
  -1  -3   3    2.00    0.32
  -1  -3   3    2.40    0.33
  -1  -3   3    1.50    0.29
   0   3  -3   50.92    1.80
   0   3  -3   53.28    1.83
   0   3  -3   52.78    1.84
   0  -3   3   52.38    1.75
   0  -3   3   56.68    1.85
   0  -3   3   60.75    1.74
   0  -3   3   54.03    1.88
  -1   3  -3    8.79    0.57
  -1   3  -3    8.56    0.59
  -1   3  -3    8.73    0.66
  -1   3  -3    8.96    0.52
   1  -3   3    8.83    0.59
   1  -3   3    9.41    0.56
   1  -3   3    9.98    0.67
   1  -3   3    9.30    0.61
  -2   3  -3  119.61    2.99
  -2   3  -3  104.91    3.61
  -2   3  -3  116.49    3.28
  -2   3  -3  115.70    3.28
   2  -3   3  116.14    3.54
   2  -3   3  114.49    3.35
   2  -3   3  116.28    3.24
  -3   3  -3   24.53    1.00
  -3   3  -3   24.82    1.13
  -3   3  -3   25.42    0.95
  -3   3  -3   27.90    1.09
   3  -3   3   24.38    1.33
   3  -3   3   26.28    1.09
   3  -3   3   26.60    1.01
   3  -3   3   26.87    1.32
  -4   3  -3   28.18    1.31
   4  -3   3   27.43    1.22
   4  -3   3   28.31    1.10
   4  -3   3   27.56    1.19
   4  -3   3   29.50    1.48
   4  -3   3   29.96    1.05
  -5   3  -3    0.13    0.20
   5  -3   3    0.30    0.18
   5  -3   3   -0.14    0.18
   5  -3   3    0.28    0.15
   5  -3   3   -0.09    0.20
  -6   3  -3   17.64    1.15
   6  -3   3   15.47    1.18
   6  -3   3   18.13    1.10
   6  -3   3   19.13    1.10
   6  -3   3   17.81    0.89
   7  -3   3    0.60    0.32
   7  -3   3    0.46    0.31
   7  -3   3    0.64    0.22
   8   2  -3    0.60    0.38
  -8  -2   3    0.52    0.38
   7   2  -3    0.28    0.19
   7   2  -3    0.47    0.26
   7   2  -3    0.83    0.40
   7   2  -3    0.50    0.21
  -7  -2   3    0.03    0.18
  -7  -2   3    0.18    0.28
   6   2  -3    4.77    0.47
   6   2  -3    4.98    0.44
  -6  -2   3    5.53    0.78
  -6  -2   3    5.42    0.54
   5   2  -3    0.61    0.23
   5   2  -3    0.14    0.18
   5   2  -3    0.80    0.25
  -5  -2   3    0.62    0.22
  -5  -2   3    0.35    0.24
  -5  -2   3    0.76    0.19
   4   2  -3   59.83    1.95
   4   2  -3   58.68    1.94
   4   2  -3   58.98    1.99
  -4  -2   3   61.07    2.22
  -4  -2   3   60.83    1.56
  -4  -2   3   62.02    2.10
   3   2  -3  159.69    4.31
   3   2  -3  160.20    4.34
   3   2  -3  159.05    4.32
  -3  -2   3  155.44    3.93
  -3  -2   3  160.69    4.38
  -3  -2   3  159.92    4.17
  -3  -2   3  159.56    4.53
  -3  -2   3  161.08    4.42
   2   2  -3    5.00    0.35
   2   2  -3    4.95    0.40
   2   2  -3    5.21    0.41
  -2  -2   3    5.11    0.36
  -2  -2   3    5.33    0.43
  -2  -2   3    5.31    0.36
  -2  -2   3    5.19    0.29
   1   2  -3   80.73    2.10
   1   2  -3   76.40    2.30
   1   2  -3   76.50    2.47
  -1  -2   3   78.12    2.23
  -1  -2   3   81.91    2.23
  -1  -2   3   80.68    2.38
   0   2  -3   -0.02    0.08
   0   2  -3   -0.04    0.08
   0   2  -3   -0.01    0.08
   0  -2   3   -0.04    0.07
   0  -2   3    0.00    0.07
   0  -2   3    0.00    0.10
   0  -2   3    0.15    0.11
  -1   2  -3   60.74    1.71
  -1   2  -3   54.73    1.92
  -1   2  -3   57.13    1.75
   1  -2   3   58.74    1.85
   1  -2   3   57.40    1.71
   1  -2   3   57.86    1.88
   1  -2   3   58.51    1.80
  -2   2  -3   43.89    1.35
  -2   2  -3   43.93    1.41
  -2   2  -3   41.24    1.38
  -2   2  -3   38.98    1.66
   2  -2   3   40.77    1.59
   2  -2   3   41.73    1.57
   2  -2   3   43.32    1.18
   2  -2   3   44.26    1.42
   2  -2   3   44.13    1.32
  -3   2  -3   13.58    0.56
  -3   2  -3   13.64    0.73
   3  -2   3   13.83    0.83
   3  -2   3   13.92    0.63
   3  -2   3   13.66    0.57
   3  -2   3   13.27    0.68
   3  -2   3   14.48    0.57
   3  -2   3   12.78    0.87
  -4   2  -3    4.81    0.50
   4  -2   3    3.87    0.55
   4  -2   3    4.73    0.52
   4  -2   3    4.68    0.46
   4  -2   3    4.53    0.36
   4  -2   3    4.75    0.46
   4  -2   3    4.77    0.37
  -5   2  -3    4.16    0.55
   5  -2   3    2.92    0.48
   5  -2   3    3.69    0.35
   5  -2   3    3.70    0.71
   5  -2   3    2.61    0.41
   5  -2   3    3.41    0.37
   5  -2   3    3.47    0.45
   6  -2   3    0.30    0.30
   6  -2   3    0.37    0.18
   6  -2   3    0.31    0.21
   6  -2   3    0.12    0.14
   6  -2   3    0.27    0.23
   7  -2   3   -0.16    0.22
   7  -2   3    0.03    0.39
   7  -2   3    0.20    0.14
   7  -2   3    0.19    0.28
   7  -2   3    0.02    0.16
   7  -2   3   -0.07    0.22
   8   1  -3    2.66    0.76
  -8  -1   3    2.33    0.56
   7   1  -3    0.60    0.46
   7   1  -3    0.16    0.40
   7   1  -3    0.30    0.20
   7   1  -3    0.51    0.20
  -7  -1   3    0.34    0.25
   6   1  -3    7.98    0.50
   6   1  -3    7.70    0.52
  -6  -1   3    7.60    0.73
  -6  -1   3    7.68    0.56
  -6  -1   3    9.13    0.81
   5   1  -3    1.59    0.33
   5   1  -3    1.76    0.30
   5   1  -3    1.34    0.26
  -5  -1   3    1.35    0.33
  -5  -1   3    0.96    0.23
  -5  -1   3    1.59    0.30
   4   1  -3    4.25    0.37
   4   1  -3    4.67    0.36
   4   1  -3    4.59    0.42
  -4  -1   3    4.40    0.39
  -4  -1   3    4.78    0.50
  -4  -1   3    4.40    0.31
  -4  -1   3    4.58    0.45
  -4  -1   3    4.21    0.25
   3   1  -3    1.65    0.25
   3   1  -3    1.28    0.23
   3   1  -3    0.85    0.21
  -3  -1   3    1.42    0.15
  -3  -1   3    0.98    0.21
  -3  -1   3    1.76    0.23
  -3  -1   3    1.78    0.31
   2   1  -3   87.41    2.47
   2   1  -3   86.34    2.40
   2   1  -3   88.31    2.41
  -2  -1   3   85.97    2.23
  -2  -1   3   89.80    2.47
  -2  -1   3   87.57    2.49
   1   1  -3  152.29    3.94
   1   1  -3  145.39    3.86
   1   1  -3  149.17    3.78
  -1  -1   3  147.21    3.95
  -1  -1   3  148.88    3.82
  -1  -1   3  157.80    3.83
   0   1  -3   26.99    0.89
   0   1  -3   30.59    0.93
   0   1  -3   28.00    0.93
   0  -1   3   27.53    0.74
   0  -1   3   28.23    0.95
   0  -1   3   26.65    0.86
  -1   1  -3   62.86    1.73
  -1   1  -3   63.86    1.69
  -1   1  -3   59.43    1.92
   1  -1   3   60.73    1.68
   1  -1   3   64.14    1.85
   1  -1   3   61.54    1.58
   1  -1   3   58.98    1.85
  -2   1  -3  418.07   10.28
  -2   1  -3  425.38   10.38
  -2   1  -3  422.28   10.24
  -2   1  -3  403.43   10.71
   2  -1   3  423.42   10.30
   2  -1   3  401.92   10.60
   2  -1   3  423.10   10.21
   2  -1   3  429.15   10.29
   2  -1   3  421.16   10.54
  -3   1  -3    6.23    0.45
  -3   1  -3    4.58    0.52
   3  -1   3    5.30    0.36
   3  -1   3    5.22    0.51
   3  -1   3    5.66    0.42
   3  -1   3    5.53    0.46
   3  -1   3    5.21    0.39
   3  -1   3    5.59    0.34
  -4   1  -3   33.35    1.30
   4  -1   3   32.24    1.10
   4  -1   3   32.73    1.19
   4  -1   3   31.13    1.31
   4  -1   3   32.76    1.35
   4  -1   3   32.10    1.23
   4  -1   3   29.20    1.45
   5  -1   3   17.61    1.00
   5  -1   3   16.22    0.87
   5  -1   3   13.58    1.23
   5  -1   3   14.98    0.81
   5  -1   3   16.16    0.73
   5  -1   3   16.56    0.95
   6  -1   3   25.24    1.33
   6  -1   3   27.11    1.58
   6  -1   3   26.39    1.25
   6  -1   3   26.95    1.40
   6  -1   3   25.60    1.20
   6  -1   3   26.45    1.05
   7  -1   3    0.63    0.32
   7  -1   3    0.73    0.39
   7  -1   3    0.01    0.12
   7  -1   3    0.37    0.28
   7  -1   3    0.37    0.27
   7  -1   3    0.23    0.15
   8  -1   3    1.78    0.43
   8  -1   3    0.25    0.32
   8  -1   3    1.34    0.27
   8   0  -3    7.30    0.42
   8   0  -3    7.06    0.97
  -8   0   3    7.29    0.80
   7   0  -3    1.65    0.22
   7   0  -3    1.49    0.58
   7   0  -3    1.37    0.45
   7   0  -3    2.07    0.28
  -7   0   3    0.98    0.30
  -7   0   3    1.45    0.42
   6   0  -3   17.78    0.72
   6   0  -3   16.50    0.74
   6   0  -3   16.69    0.79
   6   0  -3   16.19    0.61
  -6   0   3   15.81    1.02
  -6   0   3   15.56    1.04
   5   0  -3    3.47    0.30
   5   0  -3    2.77    0.28
   5   0  -3    3.39    0.22
   5   0  -3    3.48    0.40
   5   0  -3    3.72    0.45
   5   0  -3    2.91    0.32
  -5   0   3    2.99    0.32
  -5   0   3    2.39    0.40
  -5   0   3    3.27    0.34
  -5   0   3    3.65    0.38
  -5   0   3    2.84    0.44
   4   0  -3    0.14    0.06
   4   0  -3    0.07    0.10
   4   0  -3    0.01    0.11
   4   0  -3    0.06    0.09
   4   0  -3    0.12    0.09
   4   0  -3    0.06    0.11
  -4   0   3    0.00    0.10
  -4   0   3    0.08    0.12
  -4   0   3   -0.04    0.12
  -4   0   3    0.00    0.08
  -4   0   3   -0.03    0.10
   3   0  -3  284.12    7.18
   3   0  -3  276.74    6.99
   3   0  -3  286.57    6.84
  -3   0   3  281.39    7.10
  -3   0   3  282.40    7.27
  -3   0   3  280.36    7.28
  -3   0   3  277.44    7.02
   2   0  -3  276.80    6.82
   2   0  -3  286.04    6.92
   2   0  -3  277.58    6.92
   2   0  -3  269.97    6.84
  -2   0   3  278.59    6.89
  -2   0   3  269.07    6.97
  -2   0   3  275.68    6.85
   1   0  -3   92.83    2.48
   1   0  -3   96.79    2.55
   1   0  -3   95.57    2.34
  -1   0   3   99.96    2.58
  -1   0   3   95.66    2.47
  -1   0   3   97.74    2.49
  -1   0   3   93.99    2.49
   0   0  -3   46.58    1.39
   0   0  -3   49.54    1.29
   0   0  -3   52.74    1.36
   0   0   3   49.96    1.41
   0   0   3   49.99    1.29
   0   0   3   51.68    1.36
  -1   0  -3   64.58    1.77
  -1   0  -3   65.73    1.77
  -1   0  -3   65.27    1.74
  -1   0  -3   66.83    1.92
   1   0   3   66.86    1.77
   1   0   3   69.25    1.73
   1   0   3   75.26    1.90
   1   0   3   69.24    1.80
  -2   0  -3   53.16    1.49
  -2   0  -3   52.75    1.53
   2   0   3   53.13    1.68
   2   0   3   54.28    1.51
   2   0   3   55.02    1.50
  -3   0  -3    6.52    0.55
   3   0   3    6.98    0.43
   3   0   3    5.41    0.33
   4   0   3    1.09    0.24
   4   0   3    1.02    0.26
   4   0   3    1.15    0.19
   4   0   3    0.93    0.23
   4   0   3    0.86    0.27
   4   0   3    1.27    0.28
   5   0   3   18.97    0.95
   5   0   3   19.27    1.08
   5   0   3   18.32    0.77
   5   0   3   19.16    1.14
   5   0   3   16.55    0.92
   5   0   3   17.78    0.92
   6   0   3    7.01    0.59
   6   0   3    6.52    0.58
   6   0   3    6.73    0.47
   6   0   3    7.28    0.63
   6   0   3    7.91    0.80
   6   0   3    5.84    0.68
   7   0   3    1.14    0.25
   7   0   3    0.78    0.27
   7   0   3    0.64    0.23
   7   0   3    1.85    0.41
   7   0   3    0.94    0.37
   7   0   3    0.46    0.26
   8   0   3    3.27    0.60
   8   0   3    3.02    0.69
   8   0   3    2.81    0.50
   8   0   3    3.78    0.63
   8   0   3    3.07    0.41
   8  -1  -3    4.50    0.47
  -8   1   3    4.61    0.83
   7  -1  -3    0.44    0.36
   7  -1  -3    0.79    0.42
   7  -1  -3    0.43    0.15
  -7   1   3    0.43    0.26
   6  -1  -3    2.84    0.27
   6  -1  -3    2.29    0.22
   6  -1  -3    2.53    0.45
   6  -1  -3    2.92    0.38
   6  -1  -3    2.78    0.41
  -6   1   3    3.42    0.61
  -6   1   3    2.45    0.40
  -6   1   3    2.62    0.40
   5  -1  -3    0.55    0.21
   5  -1  -3    1.07    0.30
   5  -1  -3    1.13    0.27
   5  -1  -3    0.94    0.17
   5  -1  -3    1.14    0.24
  -5   1   3    1.01    0.23
  -5   1   3    0.71    0.22
  -5   1   3    1.07    0.26
  -5   1   3    1.20    0.31
  -5   1   3    1.13    0.39
   4  -1  -3    0.30    0.19
   4  -1  -3    0.21    0.15
   4  -1  -3    0.48    0.13
   4  -1  -3    0.25    0.15
   4  -1  -3    0.68    0.19
  -4   1   3    0.36    0.14
  -4   1   3    0.27    0.13
  -4   1   3    0.31    0.14
  -4   1   3    0.29    0.15
  -4   1   3    0.20    0.12
   3  -1  -3    1.32    0.22
   3  -1  -3    2.03    0.28
   3  -1  -3    1.64    0.20
   3  -1  -3    1.62    0.29
  -3   1   3    1.69    0.27
  -3   1   3    1.78    0.25
  -3   1   3    1.56    0.27
  -3   1   3    1.86    0.26
  -3   1   3    1.68    0.26
   2  -1  -3    3.29    0.28
   2  -1  -3    3.13    0.29
   2  -1  -3    3.51    0.28
   2  -1  -3    3.39    0.25
  -2   1   3    3.34    0.28
  -2   1   3    3.03    0.25
  -2   1   3    3.21    0.30
   1  -1  -3  220.11    5.55
   1  -1  -3  216.79    5.55
   1  -1  -3  221.12    5.59
   1  -1  -3  220.37    5.59
  -1   1   3  223.11    5.58
  -1   1   3  237.52    5.80
  -1   1   3  216.81    5.56
  -1   1   3  224.01    5.65
   0  -1  -3   51.54    1.34
   0  -1  -3   54.15    1.47
   0   1   3   53.34    1.47
   0   1   3   53.45    1.47
   0   1   3   52.55    1.35
   0   1   3   50.95    1.48
  -1  -1  -3   45.78    1.30
  -1  -1  -3   49.58    1.38
   1   1   3   50.17    1.32
   1   1   3   47.69    1.36
   1   1   3   48.32    1.34
  -2  -1  -3  206.10    5.42
  -2  -1  -3  209.88    5.25
  -2  -1  -3  207.58    5.19
   2   1   3  218.19    5.34
   2   1   3  214.23    5.26
   2   1   3  196.20    5.29
   2   1   3  214.97    5.26
   2   1   3  215.10    5.49
  -3  -1  -3   72.09    2.38
  -3  -1  -3   79.17    2.14
   3   1   3   81.54    2.14
   3   1   3   80.24    2.33
   3   1   3   77.68    2.21
   3   1   3   77.83    2.44
  -4  -1  -3    9.58    0.47
   4   1   3    9.48    0.63
   4   1   3    9.32    0.69
   4   1   3    9.46    0.46
   4   1   3    9.70    0.57
   4   1   3    9.66    0.61
   4   1   3    9.68    0.53
   5   1   3   44.29    1.85
   5   1   3   45.05    1.72
   5   1   3   44.62    1.42
   5   1   3   41.94    1.75
   5   1   3   45.94    1.56
   5   1   3   44.17    1.63
   6   1   3   58.47    2.20
   6   1   3   59.80    2.41
   6   1   3   59.95    2.14
   6   1   3   63.64    1.91
   6   1   3   59.99    2.35
   6   1   3   60.43    2.03
   7   1   3    0.49    0.31
   7   1   3    0.63    0.23
   7   1   3    0.86    0.34
   7   1   3    0.29    0.28
   7   1   3    1.21    0.38
   7   1   3    0.70    0.18
   8   1   3    3.91    0.40
   8   1   3    4.16    0.48
   8   1   3    2.89    0.50
   8   1   3    4.12    0.72
   8   1   3    4.93    0.67
   8   1   3    4.01    0.69
   7  -2  -3   13.40    1.04
   7  -2  -3   13.51    0.92
   7  -2  -3   13.58    1.36
   7  -2  -3   13.12    0.64
  -7   2   3   13.38    1.03
   6  -2  -3    8.26    0.67
   6  -2  -3    7.25    0.43
   6  -2  -3    7.77    0.57
  -6   2   3    8.04    0.75
  -6   2   3    7.81    0.70
   5  -2  -3    3.50    0.40
   5  -2  -3    3.55    0.50
   5  -2  -3    3.99    0.48
  -5   2   3    3.09    0.55
  -5   2   3    3.50    0.38
  -5   2   3    3.80    0.54
   4  -2  -3   25.36    1.13
   4  -2  -3   23.41    0.86
   4  -2  -3   22.74    1.08
   4  -2  -3   23.48    0.99
  -4   2   3   24.16    0.91
  -4   2   3   24.48    1.10
  -4   2   3   22.62    0.91
  -4   2   3   23.07    0.99
  -4   2   3   22.38    1.11
   3  -2  -3   34.77    1.13
   3  -2  -3   34.97    1.28
   3  -2  -3   35.21    1.34
  -3   2   3   32.84    1.24
  -3   2   3   34.35    1.25
  -3   2   3   34.33    1.07
  -3   2   3   34.20    1.37
  -3   2   3   30.75    1.20
  -3   2   3   34.72    1.32
   2  -2  -3  469.96   11.66
   2  -2  -3  462.98   11.60
   2  -2  -3  464.23   11.70
   2  -2  -3  475.04   11.79
  -2   2   3  473.91   11.72
  -2   2   3  466.21   11.40
  -2   2   3  471.90   11.86
   1  -2  -3   21.49    0.86
   1  -2  -3   20.87    0.75
   1  -2  -3   21.57    0.86
   1  -2  -3   22.66    0.83
  -1   2   3   21.91    0.83
  -1   2   3   22.47    0.88
  -1   2   3   22.14    0.79
  -1   2   3   21.83    0.91
   0  -2  -3  148.47    3.87
   0  -2  -3  147.36    3.90
   0  -2  -3  144.11    3.93
   0   2   3  151.54    3.74
   0   2   3  143.43    3.72
   0   2   3  148.18    3.92
   0   2   3  147.88    3.90
   0   2   3  152.36    3.96
  -1  -2  -3  167.17    4.43
  -1  -2  -3  170.26    4.40
   1   2   3  169.81    4.41
   1   2   3  170.00    4.40
   1   2   3  167.51    4.44
  -2  -2  -3    0.18    0.08
  -2  -2  -3    0.10    0.08
  -2  -2  -3    0.08    0.08
  -2  -2  -3    0.12    0.12
   2   2   3   -0.06    0.10
   2   2   3   -0.07    0.10
   2   2   3    0.03    0.06
   2   2   3    0.01    0.10
  -3  -2  -3   44.12    1.58
  -3  -2  -3   41.79    1.33
  -3  -2  -3   42.93    1.32
  -3  -2  -3   43.59    1.30
   3   2   3   44.15    1.32
   3   2   3   45.33    1.32
   3   2   3   40.71    1.59
   3   2   3   42.36    1.34
   3   2   3   42.60    1.37
  -4  -2  -3    5.31    0.34
  -4  -2  -3    5.09    0.50
   4   2   3    4.71    0.44
   4   2   3    5.46    0.55
   4   2   3    5.43    0.35
   4   2   3    5.54    0.42
  -5  -2  -3   70.63    2.06
  -5  -2  -3   70.97    2.51
   5   2   3   74.85    2.13
   5   2   3   69.37    2.42
   5   2   3   72.59    2.09
   5   2   3   71.07    2.61
   5   2   3   67.13    2.30
   5   2   3   71.17    2.29
   6   2   3   12.58    0.64
   6   2   3   12.65    0.63
   6   2   3   12.31    0.83
   6   2   3   11.32    0.78
   6   2   3   10.47    0.96
   6   2   3   11.23    0.83
   7   2   3    0.29    0.18
   7   2   3    0.58    0.26
   7   2   3    1.18    0.38
   7   2   3    0.85    0.22
   7   2   3    0.33    0.26
   7   2   3    0.56    0.18
   8   2   3   10.93    0.57
   8   2   3   11.58    1.13
   8   2   3   12.34    1.15
   8   2   3   11.62    0.69
   8   2   3   10.60    0.92
   8   2   3   11.50    0.97
   7  -3  -3    1.92    0.44
   7  -3  -3    2.44    0.34
  -7   3   3    2.69    0.63
  -7   3   3    1.70    0.47
   6  -3  -3    0.07    0.21
   6  -3  -3   -0.09    0.18
   6  -3  -3    0.27    0.33
   6  -3  -3    0.11    0.14
   6  -3  -3    0.11    0.14
  -6   3   3    0.12    0.22
  -6   3   3   -0.33    0.20
   5  -3  -3   -0.03    0.16
   5  -3  -3   -0.01    0.16
   5  -3  -3   -0.07    0.15
  -5   3   3    0.06    0.15
  -5   3   3    0.04    0.32
  -5   3   3    0.06    0.17
   4  -3  -3    0.10    0.14
   4  -3  -3    0.07    0.17
   4  -3  -3    0.25    0.15
   4  -3  -3    0.39    0.22
  -4   3   3   -0.03    0.15
  -4   3   3    0.05    0.16
  -4   3   3    0.07    0.17
  -4   3   3    0.03    0.18
  -4   3   3    0.04    0.17
   3  -3  -3    6.25    0.45
   3  -3  -3    6.16    0.50
   3  -3  -3    6.00    0.54
   3  -3  -3    7.04    0.55
  -3   3   3    6.39    0.52
  -3   3   3    6.47    0.59
  -3   3   3    6.25    0.54
  -3   3   3    5.53    0.45
   2  -3  -3    0.49    0.20
   2  -3  -3    0.32    0.17
   2  -3  -3    0.36    0.18
   2  -3  -3    0.49    0.17
  -2   3   3    0.34    0.13
  -2   3   3    0.13    0.16
  -2   3   3    0.21    0.17
  -2   3   3    0.31    0.17
  -2   3   3    0.19    0.17
   1  -3  -3   16.42    0.79
   1  -3  -3   16.17    0.82
  -1   3   3   15.39    0.83
  -1   3   3   17.67    0.88
  -1   3   3   16.87    0.80
  -1   3   3   17.00    0.72
   0  -3  -3   65.69    2.13
   0  -3  -3   64.86    2.03
   0  -3  -3   68.08    2.16
   0   3   3   66.14    1.83
   0   3   3   65.32    2.14
   0   3   3   67.18    2.11
   0   3   3   71.67    1.91
   0   3   3   66.09    2.09
  -1  -3  -3   22.49    0.84
  -1  -3  -3   21.66    0.97
  -1  -3  -3   22.05    0.85
  -1  -3  -3   21.80    0.95
   1   3   3   23.06    0.99
   1   3   3   22.50    0.87
   1   3   3   21.93    0.96
   1   3   3   22.27    0.90
  -2  -3  -3   18.99    0.88
  -2  -3  -3   18.93    0.87
  -2  -3  -3   19.65    0.71
  -2  -3  -3   19.46    0.87
   2   3   3   19.07    0.90
   2   3   3   19.55    0.77
   2   3   3   18.66    0.86
   2   3   3   19.69    0.90
  -3  -3  -3   10.81    0.50
  -3  -3  -3   12.08    0.74
  -3  -3  -3   11.90    0.65
   3   3   3   10.82    0.51
   3   3   3   12.86    0.68
   3   3   3   11.72    0.66
   3   3   3   11.24    0.73
  -4  -3  -3  126.71    3.87
  -4  -3  -3  128.09    3.50
  -4  -3  -3  127.59    3.40
  -4  -3  -3  121.85    3.51
   4   3   3  129.47    3.51
   4   3   3  125.19    3.90
   4   3   3  128.30    3.58
   4   3   3  132.32    3.34
   4   3   3  124.52    3.56
  -5  -3  -3   10.03    0.49
  -5  -3  -3    8.10    0.47
  -5  -3  -3    8.22    0.75
   5   3   3    8.88    0.53
   5   3   3    8.61    0.70
   5   3   3    8.21    0.51
   5   3   3    8.02    0.76
   5   3   3    9.26    0.58
  -6  -3  -3   77.49    2.27
  -6  -3  -3   75.88    2.84
   6   3   3   75.71    2.93
   6   3   3   76.88    2.05
   6   3   3   76.38    2.43
   6   3   3   74.49    2.11
  -7  -3  -3    0.16    0.11
   7   3   3    0.22    0.23
   7   3   3   -0.01    0.17
   7   3   3    0.00    0.24
   7   3   3    0.24    0.26
   8   3   3    1.56    0.39
   8   3   3    2.37    0.51
   6  -4  -3    0.27    0.24
   6  -4  -3   -0.13    0.17
   6  -4  -3    0.42    0.49
   6  -4  -3    0.18    0.23
   6  -4  -3    0.62    0.32
  -6   4   3    0.02    0.23
  -6   4   3    0.40    0.29
  -6   4   3    0.71    0.30
   5  -4  -3    6.56    1.07
   5  -4  -3    7.31    0.68
   5  -4  -3    7.35    0.53
   5  -4  -3    6.56    0.66
   5  -4  -3    6.60    0.71
  -5   4   3    6.50    0.61
  -5   4   3    5.57    0.50
  -5   4   3    6.89    0.74
  -5   4   3    6.87    0.65
   4  -4  -3    2.29    0.37
  -4   4   3    2.89    0.56
  -4   4   3    2.14    0.38
  -4   4   3    2.04    0.38
  -4   4   3    2.64    0.54
   3  -4  -3    6.24    0.56
   3  -4  -3    6.09    0.61
   3  -4  -3    6.52    0.54
   3  -4  -3    5.87    0.57
  -3   4   3    6.99    0.76
  -3   4   3    5.93    0.63
  -3   4   3    6.27    0.61
  -3   4   3    6.16    0.49
   2  -4  -3  123.93    3.59
   2  -4  -3  118.94    3.67
   2  -4  -3  122.82    3.75
  -2   4   3  122.36    3.54
  -2   4   3  124.58    3.73
  -2   4   3  121.93    3.81
  -2   4   3  121.81    3.56
   1  -4  -3  114.39    4.32
   1  -4  -3  121.90    3.60
   1  -4  -3  119.74    3.65
  -1   4   3  130.74    3.65
  -1   4   3  123.39    3.74
  -1   4   3  123.74    3.70
  -1   4   3  123.58    3.44
   0  -4  -3   16.42    0.90
   0  -4  -3   17.29    0.87
   0  -4  -3   18.99    0.68
   0  -4  -3   16.97    0.94
   0   4   3   16.71    0.92
   0   4   3   19.32    0.78
   0   4   3   16.75    0.95
   0   4   3   19.23    0.97
  -1  -4  -3  167.20    4.72
  -1  -4  -3  166.89    4.49
  -1  -4  -3  167.77    4.68
  -1  -4  -3  162.34    4.43
   1   4   3  165.20    4.43
   1   4   3  165.75    4.60
   1   4   3  164.66    4.73
   1   4   3  166.78    4.68
  -2  -4  -3    2.61    0.26
  -2  -4  -3    2.88    0.44
  -2  -4  -3    2.32    0.41
  -2  -4  -3    2.08    0.34
   2   4   3    2.16    0.33
   2   4   3    2.43    0.40
   2   4   3    2.40    0.37
   2   4   3    2.39    0.41
  -3  -4  -3   34.73    1.43
  -3  -4  -3   36.53    1.20
  -3  -4  -3   36.72    1.50
  -3  -4  -3   34.98    1.41
   3   4   3   34.64    1.48
   3   4   3   34.98    1.44
   3   4   3   34.26    1.44
   3   4   3   35.81    1.25
  -4  -4  -3   30.96    1.29
  -4  -4  -3   31.91    1.50
  -4  -4  -3   32.17    1.12
   4   4   3   32.02    1.36
   4   4   3   34.24    1.54
   4   4   3   34.19    1.40
   4   4   3   30.95    1.11
  -5  -4  -3   66.63    2.19
  -5  -4  -3   64.83    1.98
  -5  -4  -3   66.08    2.09
  -5  -4  -3   56.13    2.81
   5   4   3   67.99    2.21
   5   4   3   66.15    1.86
  -6  -4  -3    1.22    0.26
  -6  -4  -3    1.10    0.38
  -6  -4  -3    1.74    0.34
   6   4   3    1.16    0.22
   6   4   3    1.58    0.33
   6   4   3    1.14    0.25
  -7  -4  -3    4.20    0.69
  -7  -4  -3    5.42    0.43
   7   4   3    5.42    0.44
   7   4   3    4.01    0.69
   8   4   3    2.48    0.36
   8   4   3    2.75    0.55
   6  -5  -3    1.84    0.32
   6  -5  -3    2.32    0.50
   6  -5  -3    0.86    0.40
  -6   5   3    1.60    0.54
  -6   5   3    1.66    0.45
   5  -5  -3    1.37    0.32
   5  -5  -3    0.12    0.28
   5  -5  -3    0.62    0.31
   5  -5  -3   -0.10    0.34
   5  -5  -3    0.51    0.26
  -5   5   3    0.21    0.31
  -5   5   3    0.00    0.19
  -5   5   3    0.58    0.34
  -5   5   3    0.58    0.34
   4  -5  -3    0.18    0.27
   4  -5  -3   -0.19    0.20
   4  -5  -3    0.00    0.21
   4  -5  -3    0.05    0.17
   4  -5  -3    0.00    0.26
  -4   5   3    0.23    0.24
  -4   5   3   -0.09    0.19
  -4   5   3    0.16    0.27
  -4   5   3   -0.05    0.19
   3  -5  -3    0.71    0.35
   3  -5  -3    1.24    0.37
   3  -5  -3    1.58    0.34
   3  -5  -3    1.04    0.32
  -3   5   3    1.45    0.30
  -3   5   3    1.30    0.42
  -3   5   3    1.00    0.37
  -3   5   3    0.33    0.25
   2  -5  -3    0.87    0.36
   2  -5  -3    1.15    0.36
   2  -5  -3    0.79    0.29
  -2   5   3    1.03    0.34
  -2   5   3    0.58    0.28
  -2   5   3    0.92    0.35
  -2   5   3    1.00    0.36
   1  -5  -3    0.02    0.19
   1  -5  -3    0.08    0.14
   1  -5  -3    0.07    0.21
  -1   5   3    0.06    0.25
  -1   5   3    0.15    0.17
  -1   5   3    0.03    0.18
  -1   5   3    0.11    0.21
   0  -5  -3    1.55    0.39
   0  -5  -3    0.79    0.21
   0  -5  -3    0.94    0.18
   0  -5  -3    0.89    0.33
   0   5   3    0.60    0.22
   0   5   3    1.24    0.26
   0   5   3    1.86    0.41
   0   5   3    1.18    0.36
  -1  -5  -3   27.55    1.10
  -1  -5  -3   29.19    1.35
  -1  -5  -3   26.51    1.32
  -1  -5  -3   26.89    1.16
  -1  -5  -3   25.07    1.05
   1   5   3   26.66    1.25
   1   5   3   27.60    1.33
   1   5   3   26.50    1.34
  -2  -5  -3   16.81    0.79
  -2  -5  -3   17.74    1.03
  -2  -5  -3   16.57    0.99
  -2  -5  -3   16.28    0.90
   2   5   3   16.89    0.90
   2   5   3   16.61    1.00
   2   5   3   15.36    1.00
  -3  -5  -3    1.89    0.41
  -3  -5  -3    1.77    0.38
  -3  -5  -3    1.60    0.39
   3   5   3    1.84    0.33
   3   5   3    0.88    0.27
   3   5   3    1.42    0.35
   3   5   3    1.50    0.40
  -4  -5  -3   88.53    2.90
  -4  -5  -3   87.34    2.49
  -4  -5  -3   84.60    2.97
  -4  -5  -3   70.32    2.68
   4   5   3   86.02    2.54
   4   5   3   87.06    2.89
   4   5   3   87.32    2.98
   4   5   3   85.65    2.88
  -5  -5  -3    2.45    0.34
  -5  -5  -3    1.63    0.41
   5   5   3    2.31    0.43
   5   5   3    2.59    0.27
   5   5   3    2.88    0.50
  -6  -5  -3   27.11    1.09
  -6  -5  -3   24.94    1.53
  -6  -5  -3   27.43    1.18
   6   5   3   29.01    1.34
   6   5   3   27.24    1.34
   6   5   3   28.61    1.63
  -7  -5  -3    1.53    0.28
  -7  -5  -3    1.05    0.38
  -7  -5  -3    2.02    0.33
   7   5   3    1.77    0.37
   7   5   3    1.77    0.46
   7   5   3    2.13    0.44
   7   5   3    1.47    0.50
   5  -6  -3    0.39    0.30
   5  -6  -3    0.16    0.34
   5  -6  -3    0.80    0.28
  -5   6   3    0.19    0.24
  -5   6   3   -0.11    0.14
  -5   6   3    0.22    0.35
   4  -6  -3    0.14    0.37
   4  -6  -3    1.37    0.55
   4  -6  -3    0.49    0.24
   4  -6  -3    1.21    0.35
  -4   6   3    1.19    0.32
  -4   6   3    1.64    0.48
  -4   6   3    1.18    0.41
  -4   6   3    1.09    0.41
   3  -6  -3    4.95    0.78
   3  -6  -3    4.22    0.69
   3  -6  -3    4.18    0.54
  -3   6   3    4.52    0.60
  -3   6   3    4.74    0.72
  -3   6   3    4.90    0.79
  -3   6   3    4.21    0.45
   2  -6  -3    3.49    0.54
   2  -6  -3    3.84    0.69
   2  -6  -3    2.60    0.51
   2  -6  -3    3.45    0.63
  -2   6   3    4.00    0.64
  -2   6   3    4.17    0.72
   1  -6  -3   63.42    2.50
   1  -6  -3   68.00    2.60
   1  -6  -3   68.25    2.61
   1  -6  -3   66.75    2.52
  -1   6   3   67.34    2.63
  -1   6   3   66.00    2.61
  -1   6   3   66.14    2.31
  -1   6   3   72.52    2.58
   0  -6  -3    7.66    0.76
   0  -6  -3    7.97    0.48
   0  -6  -3    7.63    0.66
   0  -6  -3    7.95    0.75
   0  -6  -3    8.08    0.70
   0   6   3    9.77    0.85
   0   6   3    8.51    0.64
   0   6   3    8.20    0.78
   0   6   3    6.75    0.70
  -1  -6  -3   53.61    1.88
  -1  -6  -3   60.44    2.34
  -1  -6  -3   58.22    2.32
  -1  -6  -3   61.09    2.14
  -1  -6  -3   60.78    2.00
   1   6   3   58.26    2.38
   1   6   3   60.08    2.35
   1   6   3   60.69    2.27
  -2  -6  -3    0.87    0.34
  -2  -6  -3    1.21    0.40
  -2  -6  -3    0.91    0.26
  -2  -6  -3    0.93    0.30
   2   6   3    1.55    0.44
   2   6   3    0.82    0.29
   2   6   3    1.06    0.40
  -3  -6  -3   17.85    0.82
  -3  -6  -3   18.77    1.10
  -3  -6  -3   17.77    1.15
  -3  -6  -3   17.62    1.09
   3   6   3   18.97    1.18
   3   6   3   17.44    0.96
   3   6   3   18.05    1.16
  -4  -6  -3   26.97    1.45
  -4  -6  -3   26.60    1.22
  -4  -6  -3   28.10    1.39
  -4  -6  -3   26.61    1.44
   4   6   3   26.29    1.42
   4   6   3   24.71    1.39
   4   6   3   25.75    1.14
  -5  -6  -3    7.84    0.55
  -5  -6  -3    8.39    0.85
  -5  -6  -3    6.53    0.65
   5   6   3    8.00    0.78
   5   6   3    8.05    0.78
   5   6   3    8.14    0.51
  -6  -6  -3    0.61    0.19
  -6  -6  -3   -0.04    0.20
  -6  -6  -3    0.61    0.29
  -6  -6  -3    0.19    0.26
   6   6   3    1.34    0.37
   6   6   3    1.01    0.69
   6   6   3    0.64    0.33
  -7  -6  -3    1.18    0.26
  -7  -6  -3    0.54    0.39
   7   6   3    0.87    0.35
   7   6   3    1.28    0.42
   4  -7  -3    0.17    0.36
   4  -7  -3    0.09    0.45
   4  -7  -3    0.84    0.32
   4  -7  -3    0.25    0.34
  -4   7   3    0.33    0.31
  -4   7   3    1.12    0.42
  -4   7   3    0.54    0.29
   3  -7  -3    0.35    0.38
   3  -7  -3    0.04    0.21
   3  -7  -3    0.03    0.27
   3  -7  -3   -0.36    0.27
  -3   7   3    0.19    0.29
  -3   7   3    0.30    0.31
  -3   7   3    0.10    0.18
  -3   7   3   -0.20    0.26
  -3   7   3   -0.11    0.26
   2  -7  -3    0.28    0.27
   2  -7  -3    0.39    0.30
   2  -7  -3   -0.05    0.21
  -2   7   3    0.20    0.29
  -2   7   3    0.21    0.20
  -2   7   3    0.18    0.23
  -2   7   3    0.25    0.31
  -2   7   3    0.53    0.34
   1  -7  -3    0.75    0.32
   1  -7  -3    0.34    0.61
   1  -7  -3    0.57    0.32
   1  -7  -3    0.44    0.34
  -1   7   3    0.23    0.26
  -1   7   3    0.69    0.30
  -1   7   3    1.45    0.46
  -1   7   3    0.79    0.32
   0  -7  -3    1.82    0.67
   0  -7  -3    1.55    0.38
   0  -7  -3    1.47    0.46
   0  -7  -3    1.06    0.30
   0  -7  -3    1.36    0.24
   0   7   3    1.12    0.36
   0   7   3    1.40    0.45
   0   7   3    2.33    0.55
   0   7   3    1.08    0.31
  -1  -7  -3    2.54    0.34
  -1  -7  -3    2.99    0.43
  -1  -7  -3    2.92    0.57
  -1  -7  -3    2.30    0.53
  -1  -7  -3    2.17    0.44
   1   7   3    2.66    0.50
   1   7   3    3.12    0.68
   1   7   3    2.95    0.56
  -2  -7  -3    9.51    0.71
  -2  -7  -3    9.21    0.73
  -2  -7  -3    9.36    0.90
  -2  -7  -3    9.54    0.89
   2   7   3   10.19    0.93
   2   7   3    9.36    0.80
   2   7   3    8.20    0.88
  -3  -7  -3    0.09    0.17
  -3  -7  -3    0.00    0.27
  -3  -7  -3   -0.13    0.21
  -3  -7  -3   -0.13    0.16
   3   7   3   -0.07    0.15
   3   7   3    0.18    0.25
   3   7   3   -0.03    0.22
  -4  -7  -3   22.70    1.34
  -4  -7  -3   22.99    1.39
  -4  -7  -3   22.28    1.05
   4   7   3   25.11    1.49
   4   7   3   22.68    1.12
   4   7   3   21.88    1.39
  -5  -7  -3    3.96    0.76
  -5  -7  -3    3.80    0.41
  -5  -7  -3    4.36    0.73
   5   7   3    3.59    0.40
   5   7   3    5.01    0.77
   5   7   3    4.67    0.75
  -6  -7  -3    1.35    0.32
   6   7   3    1.25    0.44
   6   7   3    1.34    0.50
   6   7   3    1.55    0.49
   3  -8  -3   -0.16    0.32
   3  -8  -3    0.33    0.43
   3  -8  -3   -0.11    0.35
   3  -8  -3   -0.28    0.33
  -3   8   3    0.27    0.21
  -3   8   3    0.26    0.39
  -3   8   3    0.92    0.35
   2  -8  -3   -0.02    0.41
   2  -8  -3    0.47    0.32
   2  -8  -3    0.17    0.32
   2  -8  -3   -0.13    0.19
  -2   8   3   -0.04    0.39
  -2   8   3    0.22    0.19
  -2   8   3   -0.16    0.32
  -2   8   3    0.03    0.28
   1  -8  -3   10.20    0.96
   1  -8  -3   11.53    1.01
   1  -8  -3   11.25    1.07
   1  -8  -3   10.01    0.92
  -1   8   3   11.89    1.10
  -1   8   3   11.81    1.97
  -1   8   3   10.85    0.93
   0  -8  -3   18.94    1.23
   0  -8  -3   16.09    0.78
   0  -8  -3   17.79    1.32
   0  -8  -3   17.17    1.05
   0  -8  -3   16.90    2.02
   0   8   3   17.67    1.30
   0   8   3   18.46    1.13
   0   8   3   19.80    1.40
   0   8   3   20.05    1.42
  -1  -8  -3    3.02    0.52
  -1  -8  -3    3.70    0.68
  -1  -8  -3    3.65    0.46
  -1  -8  -3    4.96    0.88
  -1  -8  -3    4.15    0.42
   1   8   3    4.27    0.71
   1   8   3    4.02    0.65
   1   8   3    4.27    0.77
  -2  -8  -3    3.42    0.52
  -2  -8  -3    2.54    0.64
  -2  -8  -3    3.97    0.77
  -2  -8  -3    4.17    0.56
   2   8   3    3.23    0.54
   2   8   3    2.73    0.68
   2   8   3    4.96    0.86
  -3  -8  -3    4.39    0.68
  -3  -8  -3    5.49    0.58
  -3  -8  -3    3.73    0.74
  -3  -8  -3    5.80    0.94
   3   8   3    3.72    0.62
   3   8   3    4.24    0.76
   3   8   3    4.48    0.84
  -4  -8  -3    5.68    0.84
  -4  -8  -3    5.14    0.83
  -4  -8  -3    5.28    0.53
   4   8   3    4.95    0.84
   4   8   3    5.43    0.92
  -5  -8  -3    0.05    0.20
  -5  -8  -3    0.32    0.27
  -5  -8  -3    0.18    0.26
   5   8   3    0.50    0.22
   5   8   3    0.40    0.38
   5   8   3    0.41    0.36
   1  -9  -3    0.33    0.38
   1  -9  -3   -0.29    0.30
   1  -9  -3    0.16    0.20
   1  -9  -3    1.15    0.53
  -1   9   3    0.07    0.43
  -1   9   3    0.46    0.37
   0  -9  -3   -0.21    0.33
   0  -9  -3    0.34    0.24
   0  -9  -3    0.86    0.51
   0  -9  -3    0.49    0.29
   0   9   3    0.27    0.34
   0   9   3    0.27    0.40
   0   9   3    0.58    0.37
  -1  -9  -3   -0.12    0.21
  -1  -9  -3   -0.08    0.14
  -1  -9  -3   -0.21    0.23
  -1  -9  -3    0.42    0.40
   1   9   3   -0.40    0.25
   1   9   3    0.44    0.48
   1   9   3   -0.13    0.40
   1   9   3   -0.36    0.33
  -2  -9  -3    0.37    0.23
  -2  -9  -3    0.06    0.26
  -2  -9  -3    0.43    0.53
  -2  -9  -3    0.56    0.42
   2   9   3    0.64    0.46
   2   9   3    0.12    0.41
   2   9   3   -0.08    0.26
  -3  -9  -3    0.15    0.27
  -3  -9  -3    1.45    0.60
  -3  -9  -3    1.00    0.36
   3   9   3    0.88    0.32
   3   9   3    0.28    0.42
   3   9   3    0.26    0.47
  -4  -9  -3    6.39    0.81
  -4  -9  -3    7.95    0.67
   4   9   3    6.09    1.01
   4   9   3    5.89    0.71
   4   9   3    6.20    0.98
   4   8  -4    6.32    1.16
   4   8  -4    4.30    0.87
  -4  -8   4    4.90    0.85
   3   8  -4    0.25    0.14
   3   8  -4    0.27    0.39
   3   8  -4    0.29    0.39
  -3  -8   4   -0.75    0.32
  -3  -8   4    0.26    0.34
  -3  -8   4   -0.29    0.43
   2   8  -4    1.46    0.59
   2   8  -4    0.27    0.14
   2   8  -4   -0.18    0.33
  -2  -8   4    0.04    0.39
  -2  -8   4    0.24    0.37
  -2  -8   4    0.13    0.27
  -2  -8   4    0.37    0.28
   1   8  -4   -0.62    0.34
  -1  -8   4   -0.20    0.23
  -1  -8   4    0.00    0.20
  -1  -8   4   -0.13    0.45
  -1  -8   4    0.05    0.36
   0   8  -4    1.51    0.43
   0   8  -4    1.91    0.52
   0   8  -4    0.20    0.35
   0  -8   4    1.25    0.44
   0  -8   4    0.98    0.48
   0  -8   4    2.06    0.48
   0  -8   4    2.34    0.74
  -1   8  -4    2.16    0.52
   1  -8   4    2.12    0.60
   1  -8   4    1.74    0.44
   1  -8   4    1.40    0.58
   1  -8   4    2.64    0.61
   5   7  -4    0.77    0.46
   5   7  -4    1.75    0.41
   5   7  -4    1.21    0.53
  -5  -7   4   -0.05    0.34
  -5  -7   4    1.91    0.55
   4   7  -4   -0.14    0.28
   4   7  -4    0.17    0.19
   4   7  -4   -0.05    0.32
  -4  -7   4    0.00    0.10
  -4  -7   4   -0.04    0.24
  -4  -7   4   -0.12    0.27
   3   7  -4    1.70    0.48
   3   7  -4    0.74    0.40
   3   7  -4    1.97    0.36
  -3  -7   4    1.39    0.46
  -3  -7   4    1.60    0.58
  -3  -7   4    1.52    0.45
  -3  -7   4    1.65    0.35
   2   7  -4    0.55    0.22
   2   7  -4    0.57    0.40
   2   7  -4    0.87    0.38
  -2  -7   4    0.65    0.31
  -2  -7   4    0.33    0.25
  -2  -7   4    0.70    0.43
  -2  -7   4    0.20    0.26
   1   7  -4    0.61    0.38
   1   7  -4    0.48    0.24
  -1  -7   4    0.31    0.24
  -1  -7   4    0.51    0.33
  -1  -7   4    0.53    0.33
  -1  -7   4    0.25    0.18
   0   7  -4    4.30    0.74
   0   7  -4    5.43    0.89
   0   7  -4    3.02    0.51
   0  -7   4    3.06    0.56
   0  -7   4    3.92    0.76
   0  -7   4    4.60    0.71
  -1   7  -4    1.31    0.34
  -1   7  -4    2.09    0.51
   1  -7   4    1.97    0.54
   1  -7   4    2.26    0.62
   1  -7   4    2.13    0.48
  -2   7  -4    0.02    0.35
  -2   7  -4    1.01    0.42
  -2   7  -4    0.89    0.34
   2  -7   4    0.39    0.37
   2  -7   4    0.76    0.33
   2  -7   4    0.84    0.44
  -3   7  -4    0.51    0.31
  -3   7  -4    0.71    0.40
   3  -7   4    0.22    0.29
   3  -7   4    0.07    0.33
   3  -7   4    0.24    0.33
   3  -7   4   -0.48    0.25
   6   6  -4    0.48    0.38
   6   6  -4    0.41    0.35
   6   6  -4    0.68    0.45
  -6  -6   4    0.66    0.54
  -6  -6   4   -0.01    0.31
   5   6  -4    5.53    0.78
   5   6  -4    5.01    0.79
  -5  -6   4    3.94    0.33
  -5  -6   4    4.55    0.78
  -5  -6   4    6.72    0.68
   4   6  -4   14.96    0.74
   4   6  -4   14.83    1.16
   4   6  -4   16.91    0.91
   4   6  -4   16.20    1.13
  -4  -6   4   15.22    1.24
  -4  -6   4   16.35    1.19
  -4  -6   4   17.04    1.00
   3   6  -4    0.23    0.29
   3   6  -4    0.10    0.15
   3   6  -4    0.09    0.16
   3   6  -4    0.32    0.25
  -3  -6   4    0.05    0.14
  -3  -6   4   -0.02    0.27
  -3  -6   4   -0.28    0.15
  -3  -6   4   -0.13    0.15
   2   6  -4    1.92    0.37
   2   6  -4    0.86    0.33
   2   6  -4    1.38    0.26
  -2  -6   4    1.15    0.35
  -2  -6   4    2.10    0.61
  -2  -6   4    1.04    0.38
  -2  -6   4    1.33    0.35
   1   6  -4    0.27    0.30
   1   6  -4    0.87    0.34
   1   6  -4    0.42    0.28
  -1  -6   4    0.29    0.27
  -1  -6   4    1.09    0.36
  -1  -6   4    0.57    0.26
   0   6  -4    1.56    0.45
   0   6  -4    1.08    0.40
   0   6  -4    0.97    0.36
   0  -6   4    0.90    0.31
   0  -6   4    0.63    0.31
   0  -6   4    0.35    0.20
  -1   6  -4   10.43    0.79
  -1   6  -4   11.15    0.99
  -1   6  -4   11.77    0.91
   1  -6   4   11.27    0.98
   1  -6   4   12.01    0.82
   1  -6   4   12.63    1.03
   1  -6   4   11.60    0.85
  -2   6  -4    4.01    0.62
  -2   6  -4    4.53    0.57
   2  -6   4    3.76    0.65
   2  -6   4    3.23    0.64
   2  -6   4    5.19    0.87
  -3   6  -4    1.35    0.45
  -3   6  -4    0.85    0.36
   3  -6   4    0.74    0.36
   3  -6   4    0.80    0.37
   3  -6   4    1.14    0.36
   3  -6   4    0.77    0.35
  -4   6  -4    9.93    1.56
  -4   6  -4    8.23    1.29
   4  -6   4    7.55    0.69
   4  -6   4    9.57    1.01
   4  -6   4    5.37    0.89
   4  -6   4    7.80    0.96
   7   5  -4    2.36    0.53
   7   5  -4    2.01    0.53
  -7  -5   4    1.47    0.53
   6   5  -4   -0.15    0.24
   6   5  -4    0.12    0.20
   6   5  -4    0.20    0.25
  -6  -5   4    0.05    0.05
  -6  -5   4    0.48    0.32
  -6  -5   4   -0.47    0.16
   5   5  -4    3.96    0.67
   5   5  -4    3.94    0.34
   5   5  -4    3.70    0.66
  -5  -5   4    4.21    0.72
  -5  -5   4    3.71    0.28
  -5  -5   4    4.21    0.49
   4   5  -4    1.03    0.37
   4   5  -4    0.70    0.33
   4   5  -4    0.48    0.21
   4   5  -4    0.39    0.15
  -4  -5   4    0.26    0.19
  -4  -5   4    0.55    0.23
  -4  -5   4    0.36    0.27
   3   5  -4    0.19    0.20
   3   5  -4   -0.09    0.11
   3   5  -4    0.14    0.23
   3   5  -4   -0.03    0.10
  -3  -5   4    0.41    0.25
  -3  -5   4    0.10    0.15
  -3  -5   4   -0.09    0.27
  -3  -5   4    0.12    0.13
   2   5  -4   -0.24    0.20
   2   5  -4   -0.12    0.11
   2   5  -4   -0.01    0.13
   2   5  -4   -0.31    0.15
  -2  -5   4    0.09    0.15
  -2  -5   4    0.13    0.20
  -2  -5   4   -0.11    0.15
   1   5  -4    0.48    0.29
   1   5  -4    0.93    0.30
   1   5  -4    1.03    0.34
  -1  -5   4    0.78    0.26
  -1  -5   4    0.68    0.31
  -1  -5   4    0.94    0.28
   0   5  -4    2.28    0.49
   0   5  -4    2.71    0.54
   0   5  -4    2.27    0.45
   0  -5   4    3.40    0.58
   0  -5   4    2.85    0.47
   0  -5   4    2.11    0.46
   0  -5   4    3.37    0.39
  -1   5  -4   23.42    1.22
  -1   5  -4   23.09    1.35
  -1   5  -4   23.35    1.29
  -1   5  -4   21.44    1.09
   1  -5   4   23.16    1.14
   1  -5   4   23.33    1.15
   1  -5   4   22.50    1.31
   1  -5   4   24.07    1.33
  -2   5  -4    0.16    0.26
  -2   5  -4    0.50    0.22
   2  -5   4    0.33    0.23
   2  -5   4    0.28    0.25
   2  -5   4    0.27    0.23
   2  -5   4    0.20    0.18
  -3   5  -4    0.40    0.29
  -3   5  -4    0.06    0.24
   3  -5   4    0.09    0.21
   3  -5   4   -0.02    0.21
   3  -5   4   -0.11    0.17
  -4   5  -4    0.48    0.32
  -4   5  -4    0.05    0.20
  -4   5  -4   -0.06    0.22
   4  -5   4    0.39    0.29
   4  -5   4    0.14    0.22
   4  -5   4    0.25    0.19
   4  -5   4    0.25    0.31
  -5   5  -4   -0.29    0.16
  -5   5  -4    0.13    0.28
   5  -5   4    0.18    0.33
   5  -5   4    0.24    0.24
   5  -5   4   -0.03    0.17
   5  -5   4    0.16    0.21
   5  -5   4   -0.24    0.21
   7   4  -4    2.27    0.48
   7   4  -4    1.98    0.39
   7   4  -4    2.27    0.47
   6   4  -4   11.83    0.87
   6   4  -4   11.27    0.90
   6   4  -4   11.70    0.85
  -6  -4   4   12.85    0.73
  -6  -4   4   10.72    1.03
   5   4  -4    4.93    0.58
   5   4  -4    2.80    0.42
   5   4  -4    4.19    0.62
  -5  -4   4    3.61    0.65
  -5  -4   4    3.90    0.41
  -5  -4   4    3.48    0.23
  -5  -4   4    3.98    0.62
   4   4  -4   40.43    1.55
   4   4  -4   41.46    1.71
   4   4  -4   38.78    1.73
  -4  -4   4   40.44    2.09
  -4  -4   4   41.37    1.82
  -4  -4   4   41.59    1.54
  -4  -4   4   41.00    1.21
   3   4  -4    2.05    0.25
   3   4  -4    1.46    0.28
   3   4  -4    1.36    0.36
   3   4  -4    1.24    0.32
  -3  -4   4    1.61    0.32
  -3  -4   4    2.17    0.50
  -3  -4   4    1.75    0.41
  -3  -4   4    1.41    0.36
   2   4  -4    7.15    0.44
   2   4  -4    7.48    0.63
   2   4  -4    7.72    0.67
   2   4  -4    7.20    0.48
  -2  -4   4    7.33    0.52
  -2  -4   4    7.27    0.55
  -2  -4   4    6.93    0.66
   1   4  -4    0.19    0.16
   1   4  -4    0.16    0.16
   1   4  -4    0.27    0.21
   1   4  -4    0.18    0.10
  -1  -4   4    0.13    0.15
  -1  -4   4    0.19    0.18
  -1  -4   4    0.42    0.23
   0   4  -4    3.38    0.41
   0   4  -4    2.52    0.42
   0   4  -4    2.41    0.44
   0  -4   4    2.01    0.38
   0  -4   4    3.21    0.35
   0  -4   4    2.42    0.41
   0  -4   4    3.08    0.39
  -1   4  -4   16.96    1.08
  -1   4  -4   17.76    1.01
  -1   4  -4   18.72    0.89
  -1   4  -4   19.25    0.98
   1  -4   4   20.48    0.99
   1  -4   4   18.85    1.07
   1  -4   4   18.62    0.93
   1  -4   4   17.83    1.03
  -2   4  -4   47.81    2.18
  -2   4  -4   49.62    1.84
  -2   4  -4   62.32    2.65
   2  -4   4   52.27    2.12
   2  -4   4   52.15    2.03
   2  -4   4   54.54    1.84
   2  -4   4   51.96    1.99
  -3   4  -4    2.68    0.50
  -3   4  -4    2.81    0.43
  -3   4  -4    2.09    0.44
   3  -4   4    1.15    0.36
   3  -4   4    2.70    0.56
   3  -4   4    2.32    0.47
   3  -4   4    1.85    0.34
  -4   4  -4   26.06    1.23
  -4   4  -4   26.32    1.32
   4  -4   4   23.24    1.15
   4  -4   4   24.23    1.58
   4  -4   4   27.63    1.08
   4  -4   4   24.58    1.47
  -5   4  -4    2.35    0.54
   5  -4   4    1.89    0.58
   5  -4   4    2.41    0.60
   5  -4   4    1.33    0.33
  -6   4  -4    7.94    0.86
   6  -4   4    7.00    0.86
   6  -4   4    7.70    0.72
   6  -4   4    7.88    0.63
   8   3  -4    0.16    0.30
  -8  -3   4    0.06    0.29
   7   3  -4    0.31    0.18
   7   3  -4    0.15    0.21
   7   3  -4    0.10    0.25
  -7  -3   4   -0.24    0.18
  -7  -3   4   -0.03    0.24
  -7  -3   4   -0.09    0.23
   6   3  -4    0.22    0.19
   6   3  -4    0.10    0.20
  -6  -3   4   -0.02    0.19
  -6  -3   4   -0.08    0.17
  -6  -3   4    0.39    0.21
   5   3  -4    5.02    0.54
   5   3  -4    5.08    0.51
   5   3  -4    4.72    0.51
  -5  -3   4    5.13    0.23
  -5  -3   4    5.01    0.63
   4   3  -4    3.84    0.46
   4   3  -4    3.48    0.40
   4   3  -4    4.18    0.48
  -4  -3   4    4.44    0.46
  -4  -3   4    4.12    0.21
  -4  -3   4    4.38    0.55
  -4  -3   4    4.91    0.53
   3   3  -4    0.23    0.15
   3   3  -4    0.03    0.11
   3   3  -4   -0.04    0.16
  -3  -3   4    0.12    0.09
  -3  -3   4    0.15    0.18
  -3  -3   4    0.11    0.15
  -3  -3   4    0.29    0.16
   2   3  -4    7.01    0.42
   2   3  -4    7.30    0.57
   2   3  -4    7.21    0.55
  -2  -3   4    7.16    0.60
  -2  -3   4    6.75    0.47
   1   3  -4    1.97    0.25
   1   3  -4    1.47    0.16
   1   3  -4    1.66    0.34
   1   3  -4    1.38    0.30
  -1  -3   4    1.91    0.32
  -1  -3   4    1.85    0.37
  -1  -3   4    1.35    0.25
   0   3  -4    2.56    0.37
   0   3  -4    2.51    0.33
   0   3  -4    3.07    0.43
   0  -3   4    2.80    0.35
   0  -3   4    2.77    0.43
   0  -3   4    3.30    0.39
  -1   3  -4   36.40    1.54
  -1   3  -4   35.68    1.39
  -1   3  -4   36.33    1.36
  -1   3  -4   36.88    1.27
   1  -3   4   37.21    1.49
   1  -3   4   37.69    1.31
   1  -3   4   33.07    1.39
   1  -3   4   36.55    1.39
  -2   3  -4   40.39    1.44
  -2   3  -4   38.39    1.77
  -2   3  -4   41.96    1.45
   2  -3   4   39.55    1.65
   2  -3   4   38.02    1.59
   2  -3   4   41.65    1.53
   2  -3   4   39.81    1.38
  -3   3  -4    9.45    0.67
  -3   3  -4   10.17    0.57
  -3   3  -4    9.89    0.65
   3  -3   4    9.28    0.53
   3  -3   4    9.03    0.76
   3  -3   4    8.95    0.76
   3  -3   4   10.29    0.66
  -4   3  -4    4.42    0.53
   4  -3   4    4.43    0.42
   4  -3   4    4.55    0.66
   4  -3   4    4.99    0.36
  -5   3  -4    1.12    0.40
   5  -3   4    0.97    0.23
   5  -3   4    0.71    0.31
   5  -3   4    0.71    0.30
   5  -3   4    1.05    0.30
  -6   3  -4    0.76    0.30
   6  -3   4    0.20    0.17
   6  -3   4    1.19    0.51
   6  -3   4    0.20    0.21
   6  -3   4    0.12    0.25
   6  -3   4    0.72    0.34
   7  -3   4   20.20    1.40
   7  -3   4   19.71    1.27
   8   2  -4    2.96    0.49
   8   2  -4    3.53    0.42
   7   2  -4    1.63    0.41
   7   2  -4    1.29    0.41
   7   2  -4    1.28    0.30
   7   2  -4    1.33    0.34
  -7  -2   4    1.25    0.45
  -7  -2   4    0.97    0.39
   6   2  -4   29.60    1.38
   6   2  -4   30.87    1.25
   6   2  -4   30.26    1.31
  -6  -2   4   30.36    1.63
  -6  -2   4   30.99    1.38
  -6  -2   4   29.45    1.12
   5   2  -4    0.31    0.16
   5   2  -4    1.01    0.26
  -5  -2   4    0.86    0.31
  -5  -2   4    0.43    0.22
   4   2  -4   57.11    1.92
   4   2  -4   55.47    1.91
   4   2  -4   58.06    1.94
  -4  -2   4   56.71    2.16
  -4  -2   4   59.43    2.06
  -4  -2   4   57.56    1.76
  -4  -2   4   58.70    2.02
   3   2  -4   41.38    1.47
   3   2  -4   41.03    1.42
   3   2  -4   41.63    1.50
  -3  -2   4   42.15    1.35
  -3  -2   4   41.64    1.15
  -3  -2   4   42.22    1.63
  -3  -2   4   40.97    1.08
  -3  -2   4   42.36    1.57
  -3  -2   4   43.03    1.51
   2   2  -4    7.99    0.53
   2   2  -4    7.76    0.43
   2   2  -4    8.38    0.52
  -2  -2   4    8.36    0.57
  -2  -2   4    8.69    0.48
  -2  -2   4    8.37    0.46
   1   2  -4    8.17    0.35
   1   2  -4    8.08    0.53
   1   2  -4    8.55    0.59
  -1  -2   4    8.04    0.45
  -1  -2   4    7.70    0.38
   0   2  -4    8.51    0.51
   0   2  -4    7.78    0.49
   0   2  -4    8.84    0.53
   0  -2   4    8.69    0.54
   0  -2   4    8.69    0.47
   0  -2   4    8.94    0.53
  -1   2  -4    0.10    0.11
  -1   2  -4    0.01    0.10
  -1   2  -4    0.12    0.12
  -1   2  -4   -0.01    0.10
   1  -2   4   -0.01    0.10
   1  -2   4    0.04    0.09
   1  -2   4    0.01    0.08
   1  -2   4   -0.04    0.09
  -2   2  -4  237.68    6.86
  -2   2  -4  248.90    6.45
  -2   2  -4  255.91    6.41
  -2   2  -4  254.91    6.45
   2  -2   4  243.98    6.69
   2  -2   4  252.57    6.71
   2  -2   4  252.28    6.16
   2  -2   4  250.98    6.33
   2  -2   4  255.59    6.49
  -3   2  -4   68.92    2.17
  -3   2  -4   62.12    2.53
  -3   2  -4   68.78    1.97
  -3   2  -4   69.96    2.05
   3  -2   4   70.17    2.08
   3  -2   4   71.65    2.11
   3  -2   4   69.65    2.40
   3  -2   4   68.11    2.44
   3  -2   4   70.30    1.95
   3  -2   4   70.94    1.94
  -4   2  -4   25.19    1.17
   4  -2   4   25.39    1.60
   4  -2   4   25.31    1.30
   4  -2   4   27.40    1.19
   4  -2   4   26.61    1.12
   4  -2   4   26.50    0.99
   4  -2   4   25.86    1.00
  -5   2  -4    2.58    0.51
   5  -2   4    2.41    0.34
   5  -2   4    2.26    0.42
   5  -2   4    2.11    0.35
   5  -2   4    2.18    0.39
   5  -2   4    1.31    0.38
   5  -2   4    2.64    0.57
   6  -2   4   18.51    1.21
   6  -2   4   17.94    0.91
   6  -2   4   18.11    1.32
   6  -2   4   20.84    1.20
   6  -2   4   18.72    1.05
   6  -2   4   18.30    0.89
   7  -2   4    5.74    0.68
   7  -2   4    6.05    1.01
   7  -2   4    5.20    0.48
   7  -2   4    3.74    0.61
   7  -2   4    5.33    0.77
   7  -2   4    4.70    0.48
  -8  -1   4    0.16    0.29
   7   1  -4    0.37    0.22
   7   1  -4    0.53    0.22
   7   1  -4    0.74    0.37
   7   1  -4    0.91    0.23
  -7  -1   4    0.81    0.24
  -7  -1   4    0.82    0.31
  -7  -1   4    0.11    0.20
   6   1  -4    0.20    0.17
   6   1  -4    0.36    0.17
  -6  -1   4    0.77    0.33
  -6  -1   4    0.33    0.22
   5   1  -4    4.29    0.41
   5   1  -4    3.73    0.37
   5   1  -4    3.64    0.41
  -5  -1   4    3.14    0.32
  -5  -1   4    3.75    0.42
  -5  -1   4    3.96    0.26
  -5  -1   4    4.79    0.56
   4   1  -4    6.74    0.45
   4   1  -4    6.50    0.48
   4   1  -4    6.78    0.50
  -4  -1   4    6.96    0.36
  -4  -1   4    6.58    0.59
  -4  -1   4    6.85    0.56
  -4  -1   4    7.48    0.43
   3   1  -4   12.20    0.63
   3   1  -4   11.46    0.60
   3   1  -4   10.93    0.56
  -3  -1   4   12.13    0.67
  -3  -1   4   11.88    0.66
  -3  -1   4   12.25    0.54
  -3  -1   4   11.78    0.48
  -3  -1   4   11.95    0.71
   2   1  -4   30.27    1.07
   2   1  -4   31.90    1.15
   2   1  -4   31.97    1.05
  -2  -1   4   31.48    1.03
  -2  -1   4   33.36    1.12
  -2  -1   4   32.65    1.18
   1   1  -4    1.81    0.27
   1   1  -4    2.01    0.21
  -1  -1   4    1.96    0.24
  -1  -1   4    2.13    0.19
   0   1  -4   11.41    0.54
   0  -1   4   11.53    0.55
   0  -1   4   11.13    0.36
   0  -1   4   11.20    0.46
  -1   1  -4    0.15    0.11
  -1   1  -4    0.06    0.08
  -1   1  -4    0.01    0.08
   1  -1   4    0.18    0.10
   1  -1   4    0.01    0.06
   1  -1   4    0.02    0.06
  -2   1  -4   84.99    2.37
  -2   1  -4   83.73    2.76
  -2   1  -4   85.20    2.35
  -2   1  -4   88.97    2.43
   2  -1   4   86.88    2.37
   2  -1   4   85.79    2.63
   2  -1   4   88.04    2.29
   2  -1   4   94.09    2.41
   2  -1   4   89.73    2.36
   2  -1   4   92.22    2.42
  -3   1  -4  207.74    5.39
  -3   1  -4  196.28    5.81
   3  -1   4  204.84    5.56
   3  -1   4  207.54    5.30
   3  -1   4  211.89    5.33
   3  -1   4  200.42    5.24
  -4   1  -4   19.81    0.94
   4  -1   4   18.98    1.01
   4  -1   4   19.74    0.89
   4  -1   4   18.16    1.08
   4  -1   4   20.41    0.81
   4  -1   4   19.91    0.86
   4  -1   4   20.14    1.00
   5  -1   4    0.31    0.20
   5  -1   4    0.19    0.17
   5  -1   4    0.03    0.16
   5  -1   4    0.19    0.14
   5  -1   4    0.09    0.17
   5  -1   4    0.13    0.18
   6  -1   4   12.30    0.90
   6  -1   4   12.09    0.76
   6  -1   4   11.65    0.90
   6  -1   4   11.71    0.99
   6  -1   4   11.95    0.65
   6  -1   4   11.66    0.79
   7  -1   4   12.61    0.96
   7  -1   4   11.60    0.81
   7  -1   4   12.02    0.72
   7  -1   4   14.05    1.19
   7  -1   4   12.13    0.97
   7  -1   4   13.33    0.92
   8  -1   4    5.25    0.49
   8  -1   4    4.55    0.77
   8  -1   4    4.63    0.74
   8   0  -4    0.62    0.44
  -8   0   4    0.73    0.34
   7   0  -4   -0.06    0.17
   7   0  -4   -0.07    0.08
   7   0  -4    0.38    0.29
   7   0  -4   -0.10    0.20
   7   0  -4   -0.03    0.14
  -7   0   4   -0.19    0.14
  -7   0   4    0.09    0.17
   6   0  -4   21.92    0.94
   6   0  -4   22.43    0.85
   6   0  -4   22.90    0.73
   6   0  -4   21.51    0.92
  -6   0   4   23.20    1.27
  -6   0   4   23.73    1.31
  -6   0   4   22.63    1.01
  -6   0   4   23.81    0.96
   5   0  -4    8.41    0.67
   5   0  -4    9.48    0.40
   5   0  -4    9.43    0.47
   5   0  -4    9.15    0.51
   5   0  -4    8.43    0.54
  -5   0   4    9.49    0.56
  -5   0   4    9.36    0.60
  -5   0   4    8.83    0.70
  -5   0   4   10.01    0.55
  -5   0   4    9.24    0.72
   4   0  -4    8.95    0.30
   4   0  -4    7.73    0.57
   4   0  -4    8.63    0.46
   4   0  -4    8.33    0.54
   4   0  -4    8.60    0.42
  -4   0   4    8.77    0.50
  -4   0   4    8.38    0.47
  -4   0   4    8.69    0.63
  -4   0   4    7.47    0.59
  -4   0   4    8.96    0.56
   3   0  -4  136.42    3.71
   3   0  -4  138.11    3.70
  -3   0   4  141.87    3.85
  -3   0   4  139.89    3.87
  -3   0   4  137.21    3.69
  -3   0   4  135.01    3.63
   2   0  -4   30.24    1.00
   2   0  -4   30.45    0.98
   2   0  -4   30.05    1.05
  -2   0   4   30.92    1.06
  -2   0   4   30.13    1.01
  -2   0   4   31.06    0.99
  -2   0   4   32.61    1.11
   1   0  -4   36.27    1.13
   1   0  -4   34.15    0.90
   1   0  -4   34.27    1.05
  -1   0   4   34.69    1.03
  -1   0   4   34.78    1.14
   0   0  -4   29.04    0.82
   0   0  -4   28.67    0.88
   0   0  -4   29.19    0.95
   0   0   4   28.96    0.89
   0   0   4   29.12    0.96
   0   0   4   30.19    0.82
  -1   0  -4   78.56    2.00
  -1   0  -4   80.57    2.22
  -1   0  -4   77.30    2.05
   1   0   4   77.49    2.05
   1   0   4   77.93    2.13
   1   0   4   77.52    2.04
  -2   0  -4  349.26    8.79
  -2   0  -4  355.30    8.88
  -2   0  -4  356.99    8.77
  -2   0  -4  354.78    9.21
   2   0   4  365.89    8.83
   2   0   4  376.83    8.86
   2   0   4  359.82    8.77
   2   0   4  359.33    9.07
  -3   0  -4  321.22    8.57
   3   0   4  321.06    8.08
   3   0   4  318.84    8.39
   3   0   4  328.17    8.22
   3   0   4  322.40    8.36
   3   0   4  333.38    8.15
   4   0   4    1.32    0.25
   4   0   4    1.16    0.26
   4   0   4    0.72    0.16
   4   0   4    0.96    0.22
   5   0   4    0.01    0.16
   5   0   4   -0.17    0.10
   5   0   4   -0.14    0.13
   5   0   4    0.09    0.15
   5   0   4    0.13    0.09
   5   0   4   -0.05    0.12
   6   0   4   27.09    1.50
   6   0   4   27.16    1.31
   6   0   4   27.30    1.28
   6   0   4   28.01    1.48
   6   0   4   28.21    1.11
   6   0   4   28.91    1.28
   7   0   4    7.57    0.67
   7   0   4    7.19    0.68
   7   0   4    7.08    0.81
   7   0   4    6.41    0.51
   7   0   4    7.00    0.65
   7   0   4    7.68    0.84
   8   0   4    0.67    0.40
   8   0   4    1.35    0.39
   8   0   4    1.97    0.47
   8   0   4    1.31    0.39
   8   0   4    0.95    0.44
   8   0   4    1.21    0.29
   7  -1  -4    3.08    0.34
   7  -1  -4    4.60    0.44
   7  -1  -4    2.78    0.26
   7  -1  -4    3.96    0.71
   7  -1  -4    3.09    0.38
  -7   1   4    2.57    0.57
  -7   1   4    2.30    0.48
   6  -1  -4    0.44    0.16
   6  -1  -4    0.30    0.18
   6  -1  -4    0.54    0.12
   6  -1  -4    0.74    0.17
  -6   1   4    0.37    0.23
  -6   1   4    0.77    0.28
  -6   1   4    0.11    0.20
  -6   1   4    0.42    0.23
  -6   1   4    0.21    0.19
   5  -1  -4    2.32    0.34
   5  -1  -4    2.16    0.43
   5  -1  -4    2.13    0.33
   5  -1  -4    1.23    0.23
   5  -1  -4    1.65    0.18
  -5   1   4    1.04    0.47
  -5   1   4    1.64    0.31
  -5   1   4    2.29    0.37
  -5   1   4    1.85    0.36
  -5   1   4    1.54    0.30
   4  -1  -4    3.54    0.41
   4  -1  -4    3.88    0.35
   4  -1  -4    3.71    0.31
   4  -1  -4    3.55    0.36
  -4   1   4    3.79    0.40
  -4   1   4    3.77    0.39
  -4   1   4    3.54    0.37
  -4   1   4    3.50    0.41
  -4   1   4    3.73    0.36
   3  -1  -4   13.85    0.58
   3  -1  -4   14.73    0.73
   3  -1  -4   13.04    0.62
   3  -1  -4   13.70    0.64
  -3   1   4   13.34    0.70
  -3   1   4   13.72    0.67
  -3   1   4   13.70    0.70
  -3   1   4   13.29    0.63
   2  -1  -4    3.47    0.27
   2  -1  -4    3.17    0.30
   2  -1  -4    3.18    0.26
   2  -1  -4    2.97    0.30
  -2   1   4    2.98    0.28
  -2   1   4    3.33    0.32
  -2   1   4    3.16    0.29
  -2   1   4    3.08    0.31
   1  -1  -4   23.86    0.81
   1  -1  -4   23.02    0.83
   1  -1  -4   22.95    0.79
   1  -1  -4   22.78    0.77
  -1   1   4   24.40    0.86
  -1   1   4   23.70    0.83
  -1   1   4   24.07    0.84
   0  -1  -4    0.97    0.09
   0  -1  -4    0.84    0.09
   0  -1  -4    1.00    0.18
   0  -1  -4    0.74    0.13
   0   1   4    0.98    0.16
   0   1   4    0.61    0.12
   0   1   4    0.94    0.16
  -1  -1  -4   41.40    1.16
  -1  -1  -4   41.41    1.23
   1   1   4   40.82    1.16
   1   1   4   39.30    1.19
   1   1   4   41.62    1.22
  -2  -1  -4    7.44    0.36
  -2  -1  -4    8.01    0.39
  -2  -1  -4    7.62    0.46
  -2  -1  -4    7.86    0.33
   2   1   4    7.56    0.38
   2   1   4    7.26    0.36
   2   1   4    7.39    0.33
   2   1   4    7.78    0.35
   2   1   4    8.88    0.42
  -3  -1  -4  467.65   12.27
   3   1   4  488.29   12.29
   3   1   4  484.35   11.97
   3   1   4  500.13   12.13
  -4  -1  -4    0.10    0.09
   4   1   4   -0.05    0.11
   4   1   4   -0.01    0.11
   4   1   4   -0.06    0.06
   4   1   4   -0.06    0.08
   4   1   4    0.12    0.11
   5   1   4    4.50    0.49
   5   1   4    4.57    0.35
   5   1   4    4.59    0.42
   5   1   4    4.88    0.45
   5   1   4    4.93    0.57
   5   1   4    4.03    0.47
   6   1   4    5.28    0.50
   6   1   4    6.09    0.44
   6   1   4    6.47    0.65
   6   1   4    5.51    0.69
   6   1   4    5.84    0.56
   6   1   4    6.00    0.59
   7   1   4    0.69    0.22
   7   1   4    0.22    0.17
   7   1   4    1.06    0.34
   7   1   4    0.97    0.27
   7   1   4    0.17    0.23
   7   1   4    0.89    0.33
   8   1   4    3.76    0.66
   8   1   4    2.36    0.39
   8   1   4    3.12    0.58
   8   1   4    2.70    0.59
   8   1   4    2.15    0.41
   8   1   4    1.71    0.46
   7  -2  -4   -0.03    0.10
   7  -2  -4    0.15    0.33
   7  -2  -4    0.19    0.21
   7  -2  -4    0.30    0.15
  -7   2   4   -0.02    0.23
  -7   2   4    0.23    0.21
   6  -2  -4    8.44    0.73
   6  -2  -4    7.79    0.63
   6  -2  -4    7.94    0.43
  -6   2   4    7.83    0.56
  -6   2   4    8.29    0.61
  -6   2   4    7.54    0.75
  -6   2   4    7.90    0.83
   5  -2  -4    4.23    0.35
   5  -2  -4    3.92    0.42
   5  -2  -4    3.89    0.44
  -5   2   4    4.27    0.38
  -5   2   4    3.18    0.38
  -5   2   4    4.09    0.51
  -5   2   4    4.10    0.50
  -5   2   4    3.73    0.43
   4  -2  -4    3.89    0.41
   4  -2  -4    3.92    0.44
   4  -2  -4    4.06    0.35
   4  -2  -4    3.85    0.42
  -4   2   4    4.60    0.42
  -4   2   4    3.47    0.43
  -4   2   4    3.35    0.32
  -4   2   4    4.22    0.45
  -4   2   4    4.16    0.41
   3  -2  -4   38.32    1.26
   3  -2  -4   38.48    1.39
   3  -2  -4   37.52    1.36
   3  -2  -4   38.86    1.42
  -3   2   4   37.47    1.49
  -3   2   4   38.42    1.38
  -3   2   4   38.24    1.21
  -3   2   4   37.78    1.38
   2  -2  -4  152.29    4.14
   2  -2  -4  151.33    4.06
   2  -2  -4  148.11    4.11
   2  -2  -4  153.54    4.03
  -2   2   4  154.49    4.27
  -2   2   4  151.46    4.04
  -2   2   4  152.18    3.86
  -2   2   4  155.46    4.03
  -2   2   4  150.65    4.14
  -2   2   4  153.96    4.10
   1  -2  -4    0.59    0.17
   1  -2  -4    0.86    0.20
   1  -2  -4    0.66    0.15
   1  -2  -4    0.60    0.19
  -1   2   4    0.66    0.20
  -1   2   4    0.81    0.20
  -1   2   4    0.59    0.17
  -1   2   4    0.46    0.15
   0  -2  -4   66.07    2.28
   0  -2  -4   74.11    2.05
   0   2   4   70.18    2.12
   0   2   4   71.55    1.90
   0   2   4   74.59    2.08
   0   2   4   75.26    2.11
  -1  -2  -4   49.40    1.43
  -1  -2  -4   47.89    1.58
  -1  -2  -4   49.95    1.53
   1   2   4   50.42    1.54
   1   2   4   51.41    1.60
   1   2   4   53.14    1.57
   1   2   4   51.83    1.52
  -2  -2  -4  121.78    3.18
  -2  -2  -4  119.72    3.27
  -2  -2  -4  116.74    3.13
   2   2   4  121.34    3.21
   2   2   4  118.32    3.39
   2   2   4  121.03    3.28
  -3  -2  -4  304.14    7.91
  -3  -2  -4  307.25    7.82
  -3  -2  -4  293.94    8.01
  -3  -2  -4  310.76    7.86
   3   2   4  309.39    7.86
   3   2   4  315.26    8.26
   3   2   4  314.56    7.87
   3   2   4  356.34    7.90
   3   2   4  319.15    7.95
  -4  -2  -4   52.23    1.61
   4   2   4   53.19    1.71
   4   2   4   54.37    1.63
   4   2   4   53.00    2.02
  -5  -2  -4    7.28    0.45
   5   2   4    7.40    0.55
   5   2   4    7.29    0.91
   5   2   4    6.68    0.60
   5   2   4    6.50    0.43
   5   2   4    7.25    0.54
  -6  -2  -4   24.22    0.96
   6   2   4   24.54    1.02
   6   2   4   22.01    1.21
   6   2   4   22.79    1.12
   6   2   4   21.58    1.36
   6   2   4   22.67    1.16
   6   2   4   23.85    0.97
   7   2   4    0.83    0.31
   7   2   4    1.18    0.42
   7   2   4    1.67    0.39
   7   2   4    1.49    0.40
   7   2   4    1.46    0.30
   7   2   4    1.37    0.26
   8   2   4    3.55    0.40
   8   2   4    4.82    0.64
   8   2   4    3.52    0.72
   8   2   4    5.00    1.35
   8   2   4    3.96    0.43
   8   2   4    3.58    0.65
   7  -3  -4    4.57    0.41
   7  -3  -4    5.36    0.65
   7  -3  -4    6.01    0.60
  -7   3   4    4.79    0.72
  -7   3   4    6.23    0.74
   6  -3  -4    0.06    0.20
   6  -3  -4    0.12    0.14
  -6   3   4    0.02    0.16
  -6   3   4    0.10    0.19
  -6   3   4   -0.22    0.19
   5  -3  -4    1.66    0.41
   5  -3  -4    1.47    0.29
   5  -3  -4    1.79    0.35
  -5   3   4    1.46    0.32
  -5   3   4    2.15    0.48
  -5   3   4    1.98    0.40
   4  -3  -4    2.21    0.41
   4  -3  -4    2.01    0.41
   4  -3  -4    2.56    0.35
  -4   3   4    3.23    0.54
  -4   3   4    2.69    0.46
  -4   3   4    2.18    0.46
  -4   3   4    2.06    0.39
  -4   3   4    1.58    0.32
   3  -3  -4    4.66    0.49
   3  -3  -4    5.38    0.48
   3  -3  -4    5.66    0.43
   3  -3  -4    4.76    0.48
  -3   3   4    4.52    0.48
  -3   3   4    5.52    0.51
  -3   3   4    5.14    0.53
  -3   3   4    5.17    0.44
   2  -3  -4    2.33    0.30
   2  -3  -4    2.72    0.40
   2  -3  -4    2.67    0.40
   2  -3  -4    2.48    0.31
  -2   3   4    2.67    0.33
  -2   3   4    1.91    0.33
  -2   3   4    2.77    0.35
  -2   3   4    2.04    0.34
   1  -3  -4    9.92    0.64
   1  -3  -4   10.07    0.60
   1  -3  -4   10.05    0.50
   1  -3  -4   10.24    0.59
  -1   3   4   10.08    0.53
  -1   3   4    9.71    0.60
  -1   3   4    9.94    0.64
  -1   3   4   10.72    0.67
   0  -3  -4   14.52    0.79
   0  -3  -4   15.87    0.77
   0  -3  -4   16.21    0.74
   0   3   4   15.76    0.79
   0   3   4   16.22    0.83
   0   3   4   15.71    0.60
  -1  -3  -4   38.68    1.36
  -1  -3  -4   36.17    1.23
   1   3   4   38.40    1.38
   1   3   4   39.83    1.45
   1   3   4   36.93    1.32
   1   3   4   38.90    1.31
  -2  -3  -4   88.78    2.46
  -2  -3  -4   97.80    2.37
  -2  -3  -4   86.30    2.61
  -2  -3  -4   88.38    2.68
  -2  -3  -4   90.77    2.66
   2   3   4   87.21    2.69
   2   3   4   90.19    2.65
   2   3   4   87.82    2.71
   2   3   4   89.26    2.54
  -3  -3  -4  126.42    3.57
  -3  -3  -4  133.06    3.92
  -3  -3  -4  136.67    3.60
  -3  -3  -4  134.21    3.79
   3   3   4  138.20    4.09
   3   3   4  135.06    4.00
   3   3   4  141.37    3.62
   3   3   4  142.37    3.78
  -4  -3  -4   23.75    0.95
  -4  -3  -4   23.20    0.92
  -4  -3  -4   21.29    0.86
  -4  -3  -4   22.70    1.15
   4   3   4   22.87    0.83
   4   3   4   23.16    0.98
   4   3   4   21.75    1.20
   4   3   4   22.81    0.95
  -5  -3  -4    0.57    0.16
  -5  -3  -4    0.25    0.17
   5   3   4    0.79    0.22
   5   3   4    0.57    0.15
   5   3   4    0.84    0.29
   5   3   4    0.58    0.20
   5   3   4    0.63    0.23
   5   3   4    0.67    0.18
  -6  -3  -4    0.50    0.16
   6   3   4    0.44    0.29
   6   3   4    1.39    0.35
   6   3   4    0.45    0.16
   6   3   4    0.82    0.19
   6   3   4    0.88    0.16
   6   3   4    0.18    0.20
  -7  -3  -4    0.06    0.13
   7   3   4    0.22    0.20
   7   3   4    0.11    0.16
   7   3   4   -0.37    0.17
   7   3   4   -0.10    0.12
   7   3   4    0.32    0.24
   7   3   4   -0.06    0.08
   8   3   4    0.16    0.21
   8   3   4    0.43    0.34
   6  -4  -4    2.71    0.70
   6  -4  -4    1.83    0.61
   6  -4  -4    2.59    0.51
   6  -4  -4    3.03    0.38
   6  -4  -4    3.71    0.71
  -6   4   4    2.35    0.47
  -6   4   4    2.06    0.46
  -6   4   4    1.97    0.49
   5  -4  -4    0.30    0.25
   5  -4  -4    0.71    0.24
   5  -4  -4    0.21    0.18
   5  -4  -4    0.70    0.28
  -5   4   4    0.61    0.34
  -5   4   4    0.15    0.16
  -5   4   4    0.95    0.30
   4  -4  -4    3.26    0.49
   4  -4  -4    2.36    0.38
   4  -4  -4    2.22    0.50
  -4   4   4    2.85    0.50
  -4   4   4    3.20    0.61
  -4   4   4    3.42    0.57
   3  -4  -4    0.03    0.19
   3  -4  -4    0.19    0.17
   3  -4  -4    0.26    0.13
   3  -4  -4    0.23    0.21
  -3   4   4   -0.14    0.18
  -3   4   4    0.12    0.19
  -3   4   4    0.01    0.13
  -3   4   4    0.07    0.19
  -3   4   4   -0.06    0.19
   2  -4  -4   49.45    1.92
   2  -4  -4   50.50    1.79
   2  -4  -4   51.02    1.70
   2  -4  -4   51.66    1.94
  -2   4   4   53.19    1.83
  -2   4   4   50.05    2.01
  -2   4   4   52.76    1.80
  -2   4   4   49.92    1.94
   1  -4  -4   39.40    1.52
   1  -4  -4   38.18    1.53
   1  -4  -4   38.95    1.59
  -1   4   4   39.09    1.63
  -1   4   4   40.40    1.39
  -1   4   4   40.54    1.52
  -1   4   4   39.09    1.61
   0  -4  -4    4.15    0.44
   0  -4  -4    4.28    0.40
   0  -4  -4    4.15    0.47
   0   4   4    4.26    0.48
   0   4   4    4.17    0.35
   0   4   4    4.52    0.49
   0   4   4    3.54    0.42
   0   4   4    4.07    0.28
  -1  -4  -4    1.98    0.29
  -1  -4  -4    1.71    0.38
  -1  -4  -4    1.78    0.26
  -1  -4  -4    1.46    0.32
   1   4   4    2.12    0.38
   1   4   4    2.04    0.36
   1   4   4    1.82    0.32
   1   4   4    1.86    0.28
  -2  -4  -4   22.60    1.07
  -2  -4  -4   23.16    0.89
  -2  -4  -4   23.67    1.04
  -2  -4  -4   22.59    1.11
   2   4   4   22.70    1.12
   2   4   4   22.68    1.05
   2   4   4   23.92    1.11
   2   4   4   23.10    1.00
  -3  -4  -4   49.92    1.57
  -3  -4  -4   51.31    1.89
  -3  -4  -4   50.63    1.81
  -3  -4  -4   48.43    1.80
   3   4   4   53.06    1.68
   3   4   4   49.04    1.81
   3   4   4   49.04    1.90
   3   4   4   52.07    1.88
  -4  -4  -4  102.17    3.36
  -4  -4  -4  106.41    3.34
  -4  -4  -4   99.20    2.90
  -4  -4  -4  103.12    3.13
   4   4   4  105.28    2.94
   4   4   4  106.28    3.60
   4   4   4  106.71    3.18
   4   4   4  105.63    3.44
  -5  -4  -4   34.65    1.24
  -5  -4  -4   33.43    1.64
  -5  -4  -4   33.27    1.34
  -5  -4  -4   33.03    1.30
   5   4   4   34.77    1.19
   5   4   4   35.49    1.42
   5   4   4   36.76    1.67
  -6  -4  -4   12.36    0.70
  -6  -4  -4   11.14    0.65
  -6  -4  -4   10.18    0.92
   6   4   4   11.60    0.70
   6   4   4   12.38    0.57
  -7  -4  -4   -0.27    0.12
   7   4   4    0.00    0.14
   7   4   4   -0.22    0.26
   7   4   4   -0.18    0.11
   8   4   4    1.73    0.47
   8   4   4    1.35    0.31
   6  -5  -4    0.78    0.38
   6  -5  -4   -0.11    0.24
   6  -5  -4    0.79    0.59
  -6   5   4   -0.13    0.17
  -6   5   4    0.77    0.32
  -6   5   4    0.32    0.34
   5  -5  -4    0.91    0.39
   5  -5  -4    0.79    0.27
   5  -5  -4    1.08    0.51
   5  -5  -4    0.86    0.34
   5  -5  -4    0.59    0.35
  -5   5   4    0.33    0.25
  -5   5   4    0.49    0.36
  -5   5   4    1.39    0.41
  -5   5   4    0.94    0.43
   4  -5  -4   -0.13    0.16
   4  -5  -4    0.32    0.26
   4  -5  -4    0.04    0.28
   4  -5  -4    0.20    0.26
  -4   5   4    0.17    0.27
  -4   5   4    0.23    0.27
  -4   5   4    0.14    0.20
   3  -5  -4    3.67    0.46
   3  -5  -4    4.02    0.63
   3  -5  -4    3.86    0.61
  -3   5   4    3.34    0.50
  -3   5   4    3.91    0.43
  -3   5   4    4.53    0.68
   2  -5  -4    1.32    0.35
   2  -5  -4    1.44    0.37
   2  -5  -4    1.77    0.45
  -2   5   4    1.79    0.40
  -2   5   4    1.72    0.44
  -2   5   4    1.65    0.38
  -2   5   4    1.65    0.42
   1  -5  -4    0.73    0.29
   1  -5  -4    0.64    0.31
   1  -5  -4    0.52    0.21
  -1   5   4    0.88    0.29
  -1   5   4    1.22    0.29
  -1   5   4    1.36    0.38
  -1   5   4    0.89    0.35
   0  -5  -4    8.80    0.64
   0  -5  -4    7.64    0.66
   0  -5  -4    8.19    0.72
   0   5   4    7.47    0.53
   0   5   4    9.54    0.75
   0   5   4    7.44    0.65
   0   5   4    8.53    0.74
  -1  -5  -4    9.17    0.55
  -1  -5  -4    8.62    0.60
  -1  -5  -4    8.97    0.74
  -1  -5  -4    9.13    0.73
   1   5   4    8.98    0.75
   1   5   4    9.76    0.70
   1   5   4    8.25    0.72
  -2  -5  -4   25.14    1.26
  -2  -5  -4   24.98    1.01
  -2  -5  -4   24.57    1.12
  -2  -5  -4   24.42    1.22
   2   5   4   23.75    1.24
   2   5   4   24.29    1.27
   2   5   4   24.26    1.14
   2   5   4   24.54    1.13
  -3  -5  -4    2.57    0.45
  -3  -5  -4    3.50    0.56
  -3  -5  -4    2.71    0.35
  -3  -5  -4    2.83    0.45
   3   5   4    2.50    0.38
   3   5   4    2.34    0.43
   3   5   4    2.65    0.47
   3   5   4    2.32    0.46
  -4  -5  -4    3.54    0.57
  -4  -5  -4    1.72    0.40
  -4  -5  -4    3.17    0.53
  -4  -5  -4    2.95    0.31
   4   5   4    2.76    0.48
   4   5   4    2.94    0.59
   4   5   4    3.19    0.36
   4   5   4    2.24    0.44
  -5  -5  -4   15.77    0.96
  -5  -5  -4   17.01    0.95
  -5  -5  -4   16.25    1.12
   5   5   4   17.35    0.79
   5   5   4   17.06    1.02
  -6  -5  -4    1.89    0.35
  -6  -5  -4    0.88    0.31
  -6  -5  -4    2.13    0.54
  -6  -5  -4    1.84    0.32
   6   5   4    1.88    0.52
   6   5   4    1.42    0.44
   6   5   4    2.77    0.51
   6   5   4    1.43    0.38
  -7  -5  -4    2.54    0.38
  -7  -5  -4    2.52    0.35
  -7  -5  -4    2.10    0.51
   7   5   4    2.50    0.55
   7   5   4    3.78    0.48
   7   5   4    1.90    0.53
   7   5   4    2.22    0.39
   5  -6  -4    0.03    0.24
   5  -6  -4    0.13    0.23
  -5   6   4   -0.26    0.20
  -5   6   4    0.37    0.29
  -5   6   4    0.40    0.37
   4  -6  -4    0.17    0.22
   4  -6  -4    0.76    0.40
   4  -6  -4    0.04    0.53
   4  -6  -4   -0.04    0.16
  -4   6   4    0.19    0.20
  -4   6   4    0.20    0.27
  -4   6   4   -0.08    0.14
  -4   6   4   -0.07    0.23
  -4   6   4    0.23    0.32
   3  -6  -4    0.37    0.21
   3  -6  -4    0.66    0.31
   3  -6  -4    0.23    0.38
   3  -6  -4    0.50    0.36
  -3   6   4    0.84    0.32
  -3   6   4    0.41    0.21
  -3   6   4    0.22    0.23
  -3   6   4    0.57    0.29
  -3   6   4    0.45    0.28
   2  -6  -4    2.18    0.49
   2  -6  -4    2.06    0.45
   2  -6  -4    1.40    0.38
   2  -6  -4    1.84    0.50
  -2   6   4    2.24    0.47
  -2   6   4    1.68    0.40
  -2   6   4    1.72    0.42
   1  -6  -4   28.26    1.43
   1  -6  -4   25.17    1.41
   1  -6  -4   28.30    1.54
  -1   6   4   29.12    1.55
  -1   6   4   29.12    1.55
  -1   6   4   27.33    1.28
  -1   6   4   32.72    1.53
   0  -6  -4   15.35    1.08
   0  -6  -4   14.54    1.01
   0  -6  -4   15.62    0.97
   0  -6  -4   13.04    0.89
   0   6   4   16.48    1.11
   0   6   4   15.56    1.05
   0   6   4   15.45    0.86
   0   6   4   17.01    1.10
  -1  -6  -4    0.28    0.26
  -1  -6  -4    0.71    0.26
  -1  -6  -4    1.30    0.32
  -1  -6  -4    1.04    0.36
  -1  -6  -4    0.83    0.23
   1   6   4    1.11    0.34
   1   6   4    0.89    0.30
   1   6   4    0.81    0.37
  -2  -6  -4    9.84    0.85
  -2  -6  -4    8.68    0.62
  -2  -6  -4   10.05    0.83
  -2  -6  -4    9.64    0.70
   2   6   4    8.49    0.84
   2   6   4    8.46    0.72
   2   6   4    9.04    0.81
  -3  -6  -4    0.56    0.26
  -3  -6  -4    0.66    0.32
  -3  -6  -4    1.12    0.37
  -3  -6  -4    0.36    0.16
   3   6   4    0.79    0.26
   3   6   4    0.60    0.29
   3   6   4    1.25    0.40
  -4  -6  -4   45.19    1.92
  -4  -6  -4   46.95    2.01
  -4  -6  -4   46.99    1.60
  -4  -6  -4   48.51    1.99
   4   6   4   47.07    2.00
   4   6   4   38.97    1.89
   4   6   4   45.63    1.71
  -5  -6  -4   44.45    2.04
  -5  -6  -4   42.27    1.53
   5   6   4   43.08    1.90
   5   6   4   42.92    1.54
   5   6   4   40.82    1.88
   5   6   4   42.17    2.01
  -6  -6  -4    1.06    0.38
  -6  -6  -4    1.35    0.32
  -6  -6  -4    0.78    0.21
   6   6   4    0.61    0.31
   6   6   4    1.81    0.46
   6   6   4    1.29    0.47
  -7  -6  -4    0.11    0.28
  -7  -6  -4    0.07    0.16
  -7  -6  -4   -0.19    0.26
   7   6   4    0.30    0.28
   7   6   4   -0.13    0.22
   4  -7  -4   -0.13    0.19
   4  -7  -4   -0.48    0.35
   4  -7  -4   -0.22    0.29
  -4   7   4    0.22    0.27
  -4   7   4    0.46    0.29
  -4   7   4    0.30    0.25
   3  -7  -4    1.10    0.33
   3  -7  -4    1.25    0.50
   3  -7  -4    0.92    0.45
   3  -7  -4    1.60    0.43
  -3   7   4    1.15    0.44
  -3   7   4    0.00    0.29
  -3   7   4    0.84    0.39
  -3   7   4    1.60    0.48
  -3   7   4    0.88    0.29
   2  -7  -4    1.06    0.38
   2  -7  -4    0.68    0.25
   2  -7  -4    1.10    0.43
  -2   7   4    0.29    0.25
  -2   7   4    1.04    0.41
  -2   7   4    0.79    0.38
  -2   7   4    0.94    0.38
   1  -7  -4    0.50    0.36
   1  -7  -4    1.16    0.39
   1  -7  -4    0.58    0.32
   1  -7  -4    0.61    0.23
  -1   7   4    0.69    0.31
  -1   7   4    0.20    0.33
  -1   7   4    0.50    0.30
  -1   7   4    0.72    0.30
   0  -7  -4    4.21    0.65
   0  -7  -4    3.30    0.69
   0  -7  -4    4.27    0.74
   0  -7  -4    3.87    0.53
   0   7   4    2.83    0.55
   0   7   4    3.83    0.67
   0   7   4    3.58    0.50
   0   7   4    4.97    0.76
  -1  -7  -4    2.15    0.37
  -1  -7  -4    2.14    0.35
  -1  -7  -4    2.13    0.63
  -1  -7  -4    2.07    0.49
  -1  -7  -4    1.91    0.39
   1   7   4    3.15    0.64
   1   7   4    2.02    0.41
   1   7   4    1.53    0.52
   1   7   4    2.21    0.49
  -2  -7  -4    1.72    0.33
  -2  -7  -4    2.27    0.51
  -2  -7  -4    2.46    0.54
  -2  -7  -4    1.98    0.40
   2   7   4    1.66    0.39
   2   7   4    2.27    0.56
   2   7   4    2.76    0.79
  -3  -7  -4    0.65    0.37
  -3  -7  -4    0.40    0.23
  -3  -7  -4    0.53    0.19
  -3  -7  -4    0.62    0.29
   3   7   4    0.50    0.34
   3   7   4    0.12    0.26
   3   7   4    0.02    0.20
  -4  -7  -4    1.74    0.45
  -4  -7  -4    1.22    0.26
  -4  -7  -4    1.74    0.49
  -4  -7  -4    0.85    0.30
   4   7   4    1.54    0.46
   4   7   4    1.67    0.49
   4   7   4    2.19    0.42
  -5  -7  -4    9.37    0.90
  -5  -7  -4    8.66    0.84
  -5  -7  -4    9.23    0.64
   5   7   4    9.61    0.93
   5   7   4    9.63    0.90
   5   7   4    8.85    0.63
  -6  -7  -4   -0.17    0.22
  -6  -7  -4   -0.24    0.13
  -6  -7  -4   -0.30    0.39
   6   7   4    0.06    0.28
   6   7   4   -0.13    0.16
   6   7   4    0.17    0.26
   3  -8  -4    0.08    0.44
   3  -8  -4   -0.23    0.44
   3  -8  -4    0.27    0.34
  -3   8   4    0.61    0.39
  -3   8   4    0.19    0.21
  -3   8   4    0.23    0.33
   2  -8  -4    0.58    0.45
   2  -8  -4    0.00    0.35
   2  -8  -4   -0.07    0.19
  -2   8   4    0.03    0.38
  -2   8   4    0.58    0.32
  -2   8   4   -0.25    0.30
  -2   8   4   -0.05    0.20
   1  -8  -4    2.64    0.59
   1  -8  -4    2.86    0.70
   1  -8  -4    3.51    0.71
   1  -8  -4    2.26    0.49
  -1   8   4    3.17    0.68
  -1   8   4    2.49    0.84
  -1   8   4    2.99    0.60
   0  -8  -4   18.11    1.11
   0  -8  -4   20.01    1.26
   0  -8  -4   21.70    1.44
   0  -8  -4   17.79    1.29
   0   8   4   18.96    1.42
   0   8   4   17.81    1.11
   0   8   4   18.84    1.35
  -1  -8  -4    6.78    0.96
  -1  -8  -4    6.80    0.98
  -1  -8  -4    5.53    0.51
  -1  -8  -4    4.97    0.71
  -1  -8  -4    5.34    0.50
   1   8   4    8.53    1.18
   1   8   4    7.50    0.84
   1   8   4    6.31    0.67
   1   8   4    6.73    0.80
  -2  -8  -4    3.16    0.66
  -2  -8  -4    2.37    0.44
  -2  -8  -4    1.97    0.57
  -2  -8  -4    1.94    0.42
   2   8   4    2.64    0.67
   2   8   4    1.87    0.55
   2   8   4    2.04    0.49
  -3  -8  -4    0.53    0.33
  -3  -8  -4    0.06    0.26
  -3  -8  -4    0.05    0.19
  -3  -8  -4    0.04    0.19
   3   8   4    0.02    0.23
   3   8   4    0.30    0.35
   3   8   4    0.30    0.34
  -4  -8  -4    9.39    0.91
  -4  -8  -4   10.50    1.01
  -4  -8  -4    8.62    0.66
   4   8   4   11.62    1.07
   4   8   4    9.84    0.81
   4   8   4    8.10    0.93
  -5  -8  -4   19.67    1.01
  -5  -8  -4   18.49    1.37
   5   8   4   21.60    1.45
   5   8   4   17.16    0.99
   5   8   4   17.61    1.35
   1  -9  -4   -0.20    0.41
   1  -9  -4    0.58    0.39
   1  -9  -4    0.50    0.38
   1  -9  -4    0.06    0.30
  -1   9   4    0.50    0.44
  -1   9   4    0.57    0.35
   0  -9  -4    1.97    0.47
   0  -9  -4    1.80    0.65
   0  -9  -4    1.14    0.53
   0  -9  -4    2.45    0.57
   0   9   4    2.50    0.72
   0   9   4    2.40    0.59
  -1  -9  -4   -0.30    0.37
  -1  -9  -4    0.72    0.37
  -1  -9  -4    0.29    0.29
   1   9   4    0.51    0.51
   1   9   4    0.32    0.39
   1   9   4   -0.39    0.27
   1   9   4    0.42    0.29
  -2  -9  -4   -0.26    0.33
  -2  -9  -4   -0.03    0.21
  -2  -9  -4    0.05    0.23
  -2  -9  -4    1.52    0.68
   2   9   4    0.18    0.48
   2   9   4    0.85    0.51
   2   9   4   -0.54    0.26
  -3  -9  -4   -0.15    0.24
  -3  -9  -4    0.00    0.21
  -3  -9  -4    0.56    0.50
  -3  -9  -4   -0.06    0.28
   3   9   4   -0.15    0.24
   3   9   4   -0.20    0.39
   3   9   4    0.21    0.37
  -4  -9  -4    1.38    0.43
  -4  -9  -4    1.58    0.39
  -4  -9  -4   -0.03    0.39
   4   9   4    0.06    0.43
   4   9   4    0.67    0.51
   4   9   4    0.83    0.38
   3   8  -5    3.12    0.83
   3   8  -5    2.29    0.62
  -3  -8   5    4.42    0.90
  -3  -8   5    4.39    0.78
  -3  -8   5    3.21    0.71
   2   8  -5    0.67    0.48
   2   8  -5    1.22    0.58
  -2  -8   5    0.82    0.37
  -2  -8   5    1.64    0.51
  -2  -8   5    1.09    0.52
  -2  -8   5    1.43    0.51
   1   8  -5    0.05    0.40
   1   8  -5   -0.20    0.29
  -1  -8   5   -0.13    0.27
  -1  -8   5    0.14    0.34
  -1  -8   5   -0.21    0.28
  -1  -8   5    0.41    0.37
   0   8  -5    0.10    0.29
   0   8  -5   -0.33    0.38
   0  -8   5    0.20    0.33
   0  -8   5    0.97    0.42
   0  -8   5    1.10    0.47
  -1   8  -5    0.50    0.39
  -1   8  -5    0.27    0.34
   1  -8   5    0.45    0.38
   1  -8   5    0.48    0.35
   1  -8   5   -0.13    0.27
   5   7  -5    0.59    0.27
   5   7  -5    0.02    0.35
   5   7  -5    0.72    0.45
  -5  -7   5   -0.38    0.35
  -5  -7   5   -0.07    0.11
  -5  -7   5    0.74    0.44
   4   7  -5    0.30    0.38
   4   7  -5    0.83    0.44
   4   7  -5    0.49    0.21
   4   7  -5    0.89    0.28
  -4  -7   5   -0.31    0.25
  -4  -7   5    0.66    0.37
  -4  -7   5    0.97    0.35
   3   7  -5    1.64    0.31
   3   7  -5    1.45    0.49
   3   7  -5    1.94    0.39
   3   7  -5    1.66    0.62
  -3  -7   5    1.20    0.33
  -3  -7   5    2.71    0.54
  -3  -7   5    1.36    0.43
   2   7  -5    5.26    0.87
   2   7  -5    3.62    0.77
   2   7  -5    4.01    0.56
  -2  -7   5    5.85    0.97
  -2  -7   5    4.66    0.71
  -2  -7   5    4.20    0.65
  -2  -7   5    3.99    0.65
   1   7  -5    0.47    0.31
   1   7  -5    0.28    0.36
  -1  -7   5   -0.04    0.22
  -1  -7   5    0.14    0.29
  -1  -7   5    0.14    0.23
   0   7  -5    3.44    0.66
   0   7  -5    3.85    0.65
   0   7  -5    3.41    0.75
   0  -7   5    4.10    0.76
   0  -7   5    4.32    0.68
   0  -7   5    4.41    0.77
  -1   7  -5    2.21    0.55
  -1   7  -5    1.37    0.48
   1  -7   5    2.57    0.51
   1  -7   5    1.31    0.46
   1  -7   5    1.30    0.45
   1  -7   5    1.96    0.52
  -2   7  -5    0.16    0.43
   2  -7   5    0.16    0.36
   2  -7   5   -0.46    0.57
   2  -7   5    0.29    0.34
  -3   7  -5    0.83    0.41
  -3   7  -5   -0.05    0.36
   3  -7   5    0.30    0.35
   3  -7   5    0.20    0.52
   3  -7   5    0.00    0.28
   3  -7   5    0.60    0.28
   6   6  -5    0.75    0.36
   6   6  -5    1.14    0.48
   6   6  -5    1.00    0.44
  -6  -6   5    0.41    0.30
  -6  -6   5    0.60    0.43
   5   6  -5    4.48    0.77
   5   6  -5    4.26    0.39
   5   6  -5    3.55    0.59
   5   6  -5    4.37    0.72
  -5  -6   5    5.34    0.89
  -5  -6   5    4.21    0.60
   4   6  -5    2.04    0.36
   4   6  -5    1.89    0.53
   4   6  -5    2.56    0.54
   4   6  -5    1.91    0.34
  -4  -6   5    1.79    0.45
  -4  -6   5    1.20    0.43
  -4  -6   5    3.24    0.71
   3   6  -5    2.05    0.50
   3   6  -5    2.36    0.61
   3   6  -5    2.61    0.42
   3   6  -5    2.04    0.34
  -3  -6   5    1.97    0.48
  -3  -6   5    2.68    0.52
  -3  -6   5    2.51    0.61
  -3  -6   5    2.70    0.44
   2   6  -5    7.12    0.44
   2   6  -5    8.80    1.41
   2   6  -5    6.60    0.61
   2   6  -5    7.25    0.83
  -2  -6   5    7.58    0.86
  -2  -6   5    8.91    0.74
  -2  -6   5    6.69    0.66
   1   6  -5    1.08    0.41
   1   6  -5    1.52    0.41
   1   6  -5    1.16    0.37
  -1  -6   5    0.70    0.35
  -1  -6   5    1.30    0.39
  -1  -6   5    1.26    0.37
   0   6  -5    0.90    0.35
   0   6  -5    1.25    0.39
   0   6  -5    0.95    0.40
   0  -6   5    1.48    0.40
   0  -6   5    1.95    0.49
   0  -6   5    1.03    0.39
  -1   6  -5    0.05    0.24
  -1   6  -5    0.49    0.37
  -1   6  -5    0.37    0.28
   1  -6   5    0.14    0.20
   1  -6   5    0.19    0.25
   1  -6   5    0.08    0.28
   1  -6   5    0.55    0.33
  -2   6  -5    0.09    0.22
  -2   6  -5   -0.19    0.20
  -2   6  -5    0.02    0.25
   2  -6   5   -0.09    0.18
   2  -6   5    0.42    0.28
   2  -6   5   -0.33    0.16
   2  -6   5   -0.13    0.41
  -3   6  -5    0.09    0.26
  -3   6  -5    0.06    0.25
   3  -6   5   -0.22    0.22
   3  -6   5    0.02    0.31
   3  -6   5   -0.24    0.20
   3  -6   5   -0.40    0.24
  -4   6  -5    2.10    0.57
  -4   6  -5    0.21    0.33
   4  -6   5    1.02    0.40
   4  -6   5    0.41    0.38
   4  -6   5    1.17    0.35
   7   5  -5    0.20    0.36
  -7  -5   5   -0.04    0.27
   6   5  -5    1.09    0.36
   6   5  -5    0.77    0.36
   6   5  -5    0.39    0.34
  -6  -5   5   -0.12    0.25
  -6  -5   5    0.27    0.37
   5   5  -5    3.21    0.62
   5   5  -5    2.25    0.31
   5   5  -5    2.20    0.49
  -5  -5   5    2.89    0.49
  -5  -5   5    2.23    0.55
   4   5  -5    1.12    0.40
   4   5  -5    1.11    0.35
   4   5  -5    1.25    0.27
   4   5  -5    1.16    0.34
  -4  -5   5    0.71    0.32
  -4  -5   5    0.64    0.26
  -4  -5   5    0.91    0.17
  -4  -5   5    1.11    0.37
   3   5  -5    0.96    0.39
   3   5  -5    0.68    0.29
   3   5  -5    1.24    0.29
   3   5  -5    0.88    0.25
  -3  -5   5    1.33    0.38
  -3  -5   5    1.27    0.38
  -3  -5   5    1.41    0.35
  -3  -5   5    1.25    0.28
   2   5  -5   11.08    0.75
   2   5  -5   12.26    0.59
   2   5  -5   11.87    0.87
   2   5  -5   12.19    0.96
  -2  -5   5   12.82    1.00
  -2  -5   5   12.83    0.82
  -2  -5   5   12.63    0.83
   1   5  -5    5.13    0.56
   1   5  -5    4.99    0.59
   1   5  -5    6.32    0.72
  -1  -5   5    6.16    0.71
  -1  -5   5    5.21    0.58
  -1  -5   5    4.81    0.53
   0   5  -5    8.50    0.84
   0   5  -5   10.34    0.86
   0   5  -5   10.22    0.84
   0  -5   5    9.28    0.85
   0  -5   5   10.14    0.74
   0  -5   5   10.27    0.83
  -1   5  -5   11.61    0.84
  -1   5  -5   10.20    0.85
  -1   5  -5   10.45    0.95
  -1   5  -5    9.29    1.08
   1  -5   5   12.91    0.95
   1  -5   5   11.62    1.33
   1  -5   5   10.90    0.77
  -2   5  -5    0.08    0.20
  -2   5  -5    0.14    0.24
  -2   5  -5   -0.02    0.22
   2  -5   5   -0.04    0.11
   2  -5   5    0.04    0.20
   2  -5   5   -0.06    0.18
   2  -5   5   -0.14    0.14
  -3   5  -5    0.53    0.34
  -3   5  -5    1.09    0.35
   3  -5   5    0.77    0.34
   3  -5   5    0.95    0.38
   3  -5   5    1.15    0.34
   3  -5   5    0.46    0.28
  -4   5  -5    7.06    1.09
  -4   5  -5    7.00    0.79
   4  -5   5    7.91    0.90
   4  -5   5    9.34    1.20
   4  -5   5    6.42    0.66
   4  -5   5    7.22    0.59
  -5   5  -5    1.53    0.55
   5  -5   5    1.81    0.33
   5  -5   5    0.95    0.34
   5  -5   5    1.75    0.42
   7   4  -5   15.28    1.02
   7   4  -5   15.97    1.13
   7   4  -5   14.81    1.08
  -7  -4   5   15.11    1.33
   6   4  -5    2.69    0.43
   6   4  -5    2.54    0.52
   6   4  -5    2.75    0.53
  -6  -4   5    2.28    0.58
  -6  -4   5    2.41    0.44
   5   4  -5    4.32    0.62
   5   4  -5    3.80    0.61
  -5  -4   5    4.09    0.21
  -5  -4   5    3.64    0.69
  -5  -4   5    3.01    0.55
   4   4  -5    2.63    0.53
   4   4  -5    2.79    0.43
   4   4  -5    3.03    0.51
  -4  -4   5    2.41    0.20
  -4  -4   5    3.17    0.59
  -4  -4   5    1.77    0.40
  -4  -4   5    3.04    0.37
   3   4  -5    1.42    0.40
   3   4  -5    1.60    0.40
   3   4  -5    2.29    0.34
   3   4  -5    2.55    0.30
  -3  -4   5    1.92    0.29
  -3  -4   5    2.95    0.52
  -3  -4   5    1.82    0.44
  -3  -4   5    2.05    0.37
   2   4  -5   10.35    0.62
   2   4  -5   10.15    0.52
   2   4  -5   10.47    0.79
   2   4  -5    9.51    0.73
  -2  -4   5    9.98    0.66
  -2  -4   5    9.66    0.64
  -2  -4   5   11.94    0.88
   1   4  -5   16.94    0.97
   1   4  -5   16.49    0.89
   1   4  -5   17.40    1.02
   1   4  -5   16.63    0.58
  -1  -4   5   18.02    0.90
  -1  -4   5   17.78    1.07
  -1  -4   5   18.11    0.95
   0   4  -5    0.21    0.18
   0   4  -5    0.03    0.14
   0   4  -5    0.23    0.20
   0  -4   5    0.22    0.19
   0  -4   5    0.26    0.18
   0  -4   5    0.22    0.19
  -1   4  -5    1.78    0.35
  -1   4  -5    1.57    0.38
  -1   4  -5    2.35    0.42
  -1   4  -5    2.72    0.48
   1  -4   5    1.50    0.34
   1  -4   5    1.91    0.41
   1  -4   5    2.26    0.37
   1  -4   5    2.44    0.43
  -2   4  -5    0.63    0.33
  -2   4  -5    1.01    0.28
  -2   4  -5    0.97    0.29
  -2   4  -5    0.51    0.19
   2  -4   5    1.00    0.26
   2  -4   5    1.17    0.40
   2  -4   5    1.09    0.32
   2  -4   5    0.89    0.31
  -3   4  -5    0.35    0.27
  -3   4  -5    0.54    0.50
   3  -4   5   -0.07    0.17
   3  -4   5    0.27    0.18
   3  -4   5    0.10    0.17
   3  -4   5    0.19    0.22
  -4   4  -5    3.06    0.56
  -4   4  -5    2.78    0.42
  -4   4  -5    2.42    0.48
   4  -4   5    2.87    0.67
   4  -4   5    2.75    0.46
   4  -4   5    3.15    0.67
   4  -4   5    2.69    0.37
  -5   4  -5    0.00    0.18
   5  -4   5   -0.04    0.17
   5  -4   5   -0.05    0.25
   5  -4   5   -0.27    0.22
   5  -4   5   -0.32    0.27
   5  -4   5    0.23    0.14
  -6   4  -5    0.10    0.53
   6  -4   5    0.80    0.33
   7   3  -5    0.34    0.26
   7   3  -5   -0.01    0.16
  -7  -3   5   -0.20    0.20
  -7  -3   5    0.04    0.25
  -7  -3   5    0.14    0.28
   6   3  -5    2.72    0.49
   6   3  -5    2.26    0.40
   6   3  -5    2.91    0.49
  -6  -3   5    2.64    0.55
  -6  -3   5    3.66    0.46
   5   3  -5    4.38    0.47
   5   3  -5    4.38    0.51
   5   3  -5    4.41    0.49
  -5  -3   5    4.81    0.58
  -5  -3   5    2.79    0.48
   4   3  -5    0.16    0.19
   4   3  -5    0.13    0.21
   4   3  -5    0.30    0.21
  -4  -3   5    0.12    0.17
  -4  -3   5   -0.02    0.16
   3   3  -5    0.19    0.18
   3   3  -5    0.41    0.17
   3   3  -5    0.33    0.20
  -3  -3   5    0.42    0.13
  -3  -3   5    0.24    0.16
  -3  -3   5    0.31    0.23
   2   3  -5   16.73    0.68
   2   3  -5   15.55    0.89
   2   3  -5   16.86    0.91
  -2  -3   5   17.73    0.81
  -2  -3   5   16.70    0.97
  -2  -3   5   17.31    0.78
   1   3  -5   52.60    1.73
   1   3  -5   52.22    1.86
   1   3  -5   51.59    1.43
   1   3  -5   51.98    1.87
  -1  -3   5   53.06    1.73
  -1  -3   5   53.81    1.79
  -1  -3   5   51.94    1.93
   0   3  -5    6.89    0.56
   0   3  -5    8.22    0.58
   0   3  -5    7.88    0.58
   0  -3   5    7.81    0.61
   0  -3   5    8.00    0.52
   0  -3   5    7.73    0.59
  -1   3  -5   30.60    1.44
  -1   3  -5   30.69    1.26
  -1   3  -5   32.85    1.33
   1  -3   5   31.44    1.19
   1  -3   5   32.70    1.36
   1  -3   5   31.81    1.40
   1  -3   5   34.31    1.31
  -2   3  -5    5.60    0.46
  -2   3  -5    5.50    0.46
  -2   3  -5    4.87    0.62
   2  -3   5    5.46    0.58
   2  -3   5    4.96    0.48
   2  -3   5    6.13    0.55
   2  -3   5    6.63    0.44
  -3   3  -5   20.66    1.03
  -3   3  -5   22.88    1.05
  -3   3  -5   21.82    1.30
  -3   3  -5   20.98    1.36
   3  -3   5   22.97    1.06
   3  -3   5   21.84    1.50
   3  -3   5   23.73    0.91
   3  -3   5   23.24    1.26
  -4   3  -5    2.81    0.48
   4  -3   5    2.65    0.27
   4  -3   5    3.46    0.46
   4  -3   5    2.63    0.50
  -5   3  -5    8.92    0.78
   5  -3   5    9.10    0.87
   5  -3   5    8.63    0.58
  -6   3  -5   -0.36    0.20
   6  -3   5   -0.01    0.33
   6  -3   5   -0.03    0.15
   6  -3   5    0.02    0.23
   6  -3   5   -0.34    0.26
   6  -3   5   -0.20    0.18
   7  -3   5    3.47    0.60
   7  -3   5    3.90    1.07
   7   2  -5    6.73    0.75
   7   2  -5    6.28    0.56
   7   2  -5    4.67    0.57
   7   2  -5    5.98    0.57
  -7  -2   5    5.10    0.48
  -7  -2   5    4.55    0.75
   6   2  -5    7.94    0.74
   6   2  -5    7.11    0.63
   6   2  -5    7.06    0.61
  -6  -2   5    7.22    0.52
  -6  -2   5    7.34    0.80
   5   2  -5    7.45    0.58
   5   2  -5    7.26    0.59
   5   2  -5    7.32    0.59
  -5  -2   5    6.62    1.17
  -5  -2   5    7.04    0.75
   4   2  -5    0.30    0.13
   4   2  -5    0.63    0.24
   4   2  -5    0.77    0.23
  -4  -2   5    0.34    0.19
  -4  -2   5    0.49    0.24
  -4  -2   5    0.30    0.17
  -4  -2   5    0.44    0.21
   3   2  -5    4.78    0.44
   3   2  -5    5.48    0.40
   3   2  -5    5.56    0.50
  -3  -2   5    5.25    0.45
  -3  -2   5    5.35    0.28
  -3  -2   5    5.28    0.51
   2   2  -5    1.78    0.21
   2   2  -5    1.33    0.25
   2   2  -5    1.45    0.29
  -2  -2   5    1.65    0.26
  -2  -2   5    1.03    0.26
  -2  -2   5    2.28    0.33
   1   2  -5   29.43    1.19
   1   2  -5   31.84    1.19
  -1  -2   5   30.47    1.08
  -1  -2   5   30.41    1.24
  -1  -2   5   31.91    1.00
   0   2  -5   22.98    0.95
   0   2  -5   21.54    0.94
   0   2  -5   22.51    0.95
   0  -2   5   22.83    1.00
   0  -2   5   22.55    0.86
  -1   2  -5    0.13    0.12
  -1   2  -5   -0.02    0.10
  -1   2  -5    0.06    0.14
   1  -2   5    0.01    0.08
   1  -2   5    0.26    0.13
   1  -2   5   -0.01    0.09
   1  -2   5    0.10    0.10
  -2   2  -5    9.71    0.53
  -2   2  -5    9.50    0.75
  -2   2  -5    9.74    0.54
  -2   2  -5    9.33    0.56
   2  -2   5   10.54    0.59
   2  -2   5    9.37    0.66
   2  -2   5   10.11    0.66
  -3   2  -5    6.58    0.46
  -3   2  -5    6.37    0.50
  -3   2  -5    5.94    0.40
  -3   2  -5    5.46    0.66
   3  -2   5    6.86    0.38
   3  -2   5    7.06    0.62
   3  -2   5    6.47    0.36
   3  -2   5    5.67    0.56
   3  -2   5    6.14    0.45
   3  -2   5    7.57    0.45
  -4   2  -5    2.77    0.48
   4  -2   5    2.98    0.32
   4  -2   5    3.12    0.58
   4  -2   5    2.19    0.27
   4  -2   5    2.20    0.40
   4  -2   5    2.80    0.36
  -5   2  -5    0.62    0.29
   5  -2   5   -0.10    0.19
   5  -2   5   -0.16    0.19
   5  -2   5    0.14    0.13
   5  -2   5    0.07    0.12
   5  -2   5    0.02    0.17
   5  -2   5   -0.04    0.18
   6  -2   5    4.73    0.57
   6  -2   5    4.80    0.44
   6  -2   5    5.58    0.69
   6  -2   5    5.13    0.74
   6  -2   5    4.66    0.59
   6  -2   5    5.02    0.46
   7  -2   5    0.58    0.23
   7  -2   5    0.96    0.31
   7  -2   5    0.81    0.26
   7  -2   5    1.20    0.39
   7  -2   5    0.52    0.33
   7  -2   5    0.78    0.45
   8   1  -5    0.37    0.24
   8   1  -5    0.48    0.26
  -8  -1   5   -0.19    0.27
   7   1  -5    1.47    0.31
   7   1  -5    0.75    0.31
   7   1  -5    1.05    0.38
   7   1  -5    1.11    0.29
  -7  -1   5    0.73    0.22
  -7  -1   5    0.75    0.33
  -7  -1   5    0.46    0.29
   6   1  -5    4.96    0.52
   6   1  -5    4.72    0.57
   6   1  -5    4.56    0.46
   6   1  -5    4.57    0.46
  -6  -1   5    5.08    0.54
  -6  -1   5    5.24    0.66
  -6  -1   5    4.80    0.74
  -6  -1   5    4.98    0.43
   5   1  -5    5.84    0.51
   5   1  -5    5.34    0.49
   5   1  -5    5.61    0.53
  -5  -1   5    5.39    0.60
  -5  -1   5    5.92    1.14
  -5  -1   5    5.47    0.60
  -5  -1   5    5.58    0.35
   4   1  -5    0.15    0.18
   4   1  -5    0.02    0.12
   4   1  -5    0.07    0.14
  -4  -1   5    0.11    0.10
  -4  -1   5    0.19    0.15
  -4  -1   5    0.23    0.16
  -4  -1   5   -0.05    0.13
  -4  -1   5    0.21    0.14
   3   1  -5    0.04    0.12
   3   1  -5   -0.02    0.10
   3   1  -5    0.19    0.12
  -3  -1   5    0.06    0.13
  -3  -1   5    0.19    0.12
  -3  -1   5    0.11    0.12
   2   1  -5   11.77    0.53
   2   1  -5   12.89    0.68
   2   1  -5   12.39    0.59
  -2  -1   5   12.94    0.62
  -2  -1   5   11.72    0.67
  -2  -1   5   12.94    0.58
   1   1  -5  171.53    4.57
  -1  -1   5  171.67    4.37
  -1  -1   5  169.21    4.23
  -1  -1   5  170.79    4.42
  -1  -1   5  174.10    4.62
   0   1  -5    0.38    0.17
   0   1  -5    0.60    0.17
   0   1  -5    0.45    0.13
   0  -1   5    0.35    0.15
   0  -1   5    0.44    0.10
  -1   1  -5   16.34    0.59
  -1   1  -5   16.55    0.69
  -1   1  -5   15.36    0.77
   1  -1   5   15.72    0.58
   1  -1   5   15.65    0.69
  -2   1  -5   36.28    1.17
  -2   1  -5   36.04    1.18
  -2   1  -5   36.87    1.51
  -2   1  -5   36.95    1.18
   2  -1   5   36.51    1.21
   2  -1   5   37.89    1.17
   2  -1   5   38.24    1.13
  -3   1  -5   28.60    1.06
  -3   1  -5   24.76    1.34
   3  -1   5   27.23    0.98
   3  -1   5   28.14    1.00
   3  -1   5   29.37    1.02
   3  -1   5   27.44    1.23
   3  -1   5   28.28    1.22
  -4   1  -5    4.77    0.45
  -4   1  -5    4.20    0.60
   4  -1   5    4.43    0.52
   4  -1   5    4.99    0.49
   4  -1   5    4.36    0.38
   4  -1   5    4.34    0.35
   4  -1   5    4.44    0.50
   4  -1   5    4.72    0.42
   5  -1   5    2.56    0.37
   5  -1   5    1.64    0.45
   5  -1   5    3.40    0.49
   5  -1   5    2.29    0.42
   5  -1   5    2.34    0.39
   5  -1   5    2.21    0.46
   6  -1   5    5.24    0.68
   6  -1   5    5.33    0.54
   6  -1   5    4.90    0.61
   6  -1   5    5.37    0.45
   6  -1   5    4.51    0.47
   7  -1   5    2.44    0.41
   7  -1   5    2.03    0.48
   7  -1   5    1.84    0.41
   7  -1   5    2.16    0.46
   7  -1   5    2.75    0.51
   7  -1   5    2.97    0.86
   7   0  -5    0.37    0.21
   7   0  -5   -0.27    0.13
   7   0  -5    0.19    0.20
   7   0  -5   -0.04    0.22
  -7   0   5   -0.05    0.16
  -7   0   5    0.20    0.21
  -7   0   5    0.75    0.31
  -7   0   5    0.68    0.27
   6   0  -5    6.18    0.49
   6   0  -5    6.30    0.67
   6   0  -5    6.05    0.49
  -6   0   5    6.20    0.67
  -6   0   5    6.26    0.51
  -6   0   5    5.67    0.46
  -6   0   5    6.03    0.66
  -6   0   5    6.21    0.54
   5   0  -5   21.81    1.13
   5   0  -5   20.93    1.01
   5   0  -5   21.89    0.95
  -5   0   5   23.53    1.21
  -5   0   5   21.73    0.98
  -5   0   5   22.70    1.24
  -5   0   5   21.34    0.94
  -5   0   5   23.66    1.07
   4   0  -5    0.93    0.24
   4   0  -5    0.89    0.27
   4   0  -5    0.86    0.22
   4   0  -5    0.85    0.20
  -4   0   5    0.87    0.20
  -4   0   5    0.75    0.22
  -4   0   5    1.08    0.22
  -4   0   5    1.05    0.30
   3   0  -5    4.58    0.34
   3   0  -5    4.38    0.34
   3   0  -5    4.75    0.40
  -3   0   5    4.46    0.33
  -3   0   5    4.08    0.39
  -3   0   5    4.81    0.42
  -3   0   5    4.42    0.35
  -3   0   5    4.43    0.40
   2   0  -5    9.75    0.54
  -2   0   5   10.00    0.49
  -2   0   5   10.15    0.53
  -2   0   5   10.96    0.59
  -2   0   5    9.01    0.46
   1   0  -5   19.75    0.79
   1   0  -5   19.75    0.56
   1   0  -5   18.99    0.77
  -1   0   5   19.66    0.76
  -1   0   5   19.15    0.56
  -1   0   5   19.94    0.72
  -1   0   5   19.30    0.81
   0   0  -5  128.72    3.44
   0   0  -5  133.19    3.35
   0   0   5  138.75    3.65
   0   0   5  134.27    3.36
   0   0   5  133.29    3.46
  -1   0  -5   73.11    1.91
  -1   0  -5   73.94    1.99
  -1   0  -5   75.73    2.07
   1   0   5   74.45    2.09
   1   0   5   72.64    1.99
   1   0   5   75.79    2.00
  -2   0  -5    0.32    0.13
  -2   0  -5    0.12    0.08
  -2   0  -5    0.17    0.08
  -2   0  -5    0.15    0.11
  -2   0  -5    0.21    0.13
   2   0   5    0.20    0.10
   2   0   5    0.09    0.08
   2   0   5    0.14    0.09
   2   0   5    0.08    0.11
   2   0   5    0.08    0.08
  -3   0  -5   52.92    1.62
  -3   0  -5   52.97    1.99
   3   0   5   53.14    1.58
   3   0   5   51.88    1.58
   3   0   5   52.42    1.80
  -4   0  -5    4.48    0.58
   4   0   5    3.89    0.46
   4   0   5    4.80    0.40
   4   0   5    3.88    0.45
   4   0   5    4.79    0.45
   4   0   5    4.63    0.42
   4   0   5    5.06    0.36
   5   0   5    3.67    0.50
   5   0   5    2.87    0.46
   5   0   5    2.12    0.36
   5   0   5    3.06    0.55
   5   0   5    2.32    0.39
   5   0   5    2.11    0.39
   6   0   5    5.71    0.46
   6   0   5    6.68    0.60
   6   0   5    6.38    0.71
   6   0   5    6.55    0.59
   6   0   5    7.18    0.65
   6   0   5    6.34    0.70
   7   0   5    0.03    0.15
   7   0   5   -0.16    0.15
   7   0   5    0.05    0.19
   7   0   5   -0.21    0.21
   7   0   5    0.17    0.24
   7   0   5   -0.23    0.19
   8   0   5   -0.48    0.28
   8   0   5    0.28    0.32
   8   0   5   -0.25    0.15
   8   0   5   -0.01    0.29
   8   0   5    0.82    0.31
   7  -1  -5    3.24    0.38
   7  -1  -5    3.96    0.47
   7  -1  -5    3.93    0.40
   7  -1  -5    5.15    0.70
   7  -1  -5    3.72    0.26
  -7   1   5    3.66    0.66
  -7   1   5    3.49    0.44
  -7   1   5    3.69    0.69
   6  -1  -5    1.56    0.43
   6  -1  -5    0.97    0.24
   6  -1  -5    0.98    0.31
   6  -1  -5    1.32    0.17
   6  -1  -5    0.94    0.23
  -6   1   5    1.17    0.44
  -6   1   5    1.26    0.30
  -6   1   5    0.97    0.29
  -6   1   5    0.65    0.24
  -6   1   5    1.38    0.41
   5  -1  -5    4.34    0.52
   5  -1  -5    5.09    0.45
   5  -1  -5    5.14    0.27
   5  -1  -5    5.45    0.43
  -5   1   5    5.72    0.50
  -5   1   5    4.17    0.41
  -5   1   5    4.76    0.55
  -5   1   5    4.83    0.50
  -5   1   5    4.93    0.48
   4  -1  -5    0.38    0.19
   4  -1  -5    0.45    0.16
   4  -1  -5    0.54    0.17
   4  -1  -5    0.16    0.19
  -4   1   5    0.43    0.22
  -4   1   5    0.52    0.20
  -4   1   5    0.37    0.18
  -4   1   5    0.27    0.17
   3  -1  -5    0.58    0.15
   3  -1  -5    0.53    0.19
   3  -1  -5    0.92    0.25
   3  -1  -5    0.50    0.16
  -3   1   5    0.48    0.17
  -3   1   5    0.64    0.21
  -3   1   5    0.83    0.22
  -3   1   5    0.81    0.20
  -3   1   5    0.48    0.18
   2  -1  -5    7.56    0.45
   2  -1  -5    7.55    0.42
   2  -1  -5    7.61    0.47
   2  -1  -5    7.13    0.41
  -2   1   5    8.02    0.49
  -2   1   5    7.16    0.43
  -2   1   5    7.18    0.45
  -2   1   5    7.94    0.49
   1  -1  -5  143.60    3.57
   1  -1  -5  143.22    3.79
   1  -1  -5  141.84    3.72
   1  -1  -5  138.01    3.67
  -1   1   5  145.65    3.78
  -1   1   5  141.16    3.78
  -1   1   5  146.54    3.81
   0  -1  -5   14.49    0.45
   0  -1  -5   14.42    0.58
   0  -1  -5   15.10    0.51
   0  -1  -5   15.04    0.62
   0   1   5   15.24    0.63
   0   1   5   15.25    0.62
  -1  -1  -5    0.04    0.10
  -1  -1  -5    0.14    0.07
  -1  -1  -5    0.13    0.09
   1   1   5    0.17    0.08
   1   1   5    0.04    0.10
   1   1   5    0.03    0.08
  -2  -1  -5   23.88    0.95
  -2  -1  -5   23.59    0.75
  -2  -1  -5   22.81    0.79
  -2  -1  -5   23.34    0.82
   2   1   5   23.80    0.79
   2   1   5   24.18    0.80
   2   1   5   22.56    0.80
   2   1   5   23.23    0.71
  -3  -1  -5    4.66    0.32
  -3  -1  -5    4.53    0.45
   3   1   5    4.13    0.31
   3   1   5    4.66    0.31
   3   1   5    4.72    0.28
   3   1   5    5.08    0.39
   3   1   5    4.82    0.45
   3   1   5    4.93    0.30
  -4  -1  -5    3.48    0.31
  -4  -1  -5    3.12    0.45
   4   1   5    3.58    0.39
   4   1   5    3.69    0.34
   4   1   5    3.35    0.37
   4   1   5    3.87    0.30
   5   1   5    8.72    0.66
   5   1   5    9.44    0.70
   5   1   5   10.24    0.67
   5   1   5    9.96    0.55
   5   1   5    9.98    0.63
   6   1   5    5.59    0.61
   6   1   5    5.37    0.56
   6   1   5    6.82    0.73
   6   1   5    5.96    0.45
   6   1   5    6.40    0.57
   6   1   5    6.13    0.56
   7   1   5   -0.16    0.23
   7   1   5    0.22    0.19
   7   1   5    0.50    0.20
   7   1   5   -0.09    0.12
   7   1   5   -0.12    0.16
   7   1   5   -0.11    0.14
   8   1   5   10.14    0.95
   8   1   5   10.28    1.06
   8   1   5   10.22    0.87
   8   1   5   11.36    0.81
   8   1   5   11.75    0.88
   8   1   5    9.19    0.66
   7  -2  -5    4.24    0.31
   7  -2  -5    4.31    0.49
   7  -2  -5    4.69    0.54
   7  -2  -5    3.87    0.55
  -7   2   5    3.34    0.72
  -7   2   5    3.98    0.59
   6  -2  -5    0.18    0.20
   6  -2  -5    0.77    0.32
   6  -2  -5    0.20    0.11
   6  -2  -5    0.24    0.17
  -6   2   5    0.23    0.17
  -6   2   5   -0.06    0.17
  -6   2   5    0.25    0.24
  -6   2   5    0.21    0.22
   5  -2  -5   25.80    1.17
   5  -2  -5   27.85    1.04
   5  -2  -5   27.78    1.22
  -5   2   5   25.70    1.28
  -5   2   5   26.76    1.12
  -5   2   5   28.91    1.37
  -5   2   5   25.46    1.13
   4  -2  -5    3.27    0.50
   4  -2  -5    2.58    0.32
   4  -2  -5    2.11    0.32
   4  -2  -5    3.03    0.43
  -4   2   5    2.83    0.45
  -4   2   5    2.35    0.38
  -4   2   5    2.53    0.40
  -4   2   5    2.87    0.31
   3  -2  -5    6.66    0.44
   3  -2  -5    6.91    0.51
   3  -2  -5    6.35    0.48
   3  -2  -5    7.07    0.52
  -3   2   5    6.25    0.54
  -3   2   5    6.64    0.50
  -3   2   5    6.84    0.52
  -3   2   5    7.16    0.50
  -3   2   5    7.00    0.41
   2  -2  -5   13.85    0.68
   2  -2  -5   14.30    0.65
   2  -2  -5   13.35    0.65
   2  -2  -5   13.29    0.70
  -2   2   5   13.99    0.76
  -2   2   5   13.63    0.63
  -2   2   5   13.69    0.67
  -2   2   5   13.71    0.72
   1  -2  -5   74.71    2.12
   1  -2  -5   77.49    2.24
   1  -2  -5   78.02    2.22
   1  -2  -5   79.92    2.32
  -1   2   5   76.27    2.17
  -1   2   5   77.69    2.31
  -1   2   5   77.05    2.24
  -1   2   5   76.47    2.34
   0  -2  -5   33.67    1.16
   0  -2  -5   34.98    1.23
   0   2   5   33.27    1.64
   0   2   5   34.02    1.00
   0   2   5   35.49    1.21
   0   2   5   37.11    1.52
  -1  -2  -5  169.11    4.30
  -1  -2  -5  166.51    4.39
  -1  -2  -5  168.91    4.50
   1   2   5  173.03    4.51
   1   2   5  168.29    4.41
   1   2   5  168.47    4.41
  -2  -2  -5   83.90    2.50
  -2  -2  -5   92.69    2.46
  -2  -2  -5   84.71    2.37
   2   2   5   87.77    2.43
   2   2   5   85.26    2.51
   2   2   5   89.97    2.64
   2   2   5   87.76    2.40
  -3  -2  -5   45.46    1.47
  -3  -2  -5   46.62    1.36
  -3  -2  -5   44.69    1.58
   3   2   5   45.70    1.42
   3   2   5   47.30    1.50
   3   2   5   46.21    1.39
  -4  -2  -5   21.74    0.83
  -4  -2  -5   19.06    1.00
   4   2   5   20.02    1.11
   4   2   5   21.28    0.83
   4   2   5   19.42    0.84
   4   2   5   22.37    0.89
  -5  -2  -5    3.09    0.32
   5   2   5    3.24    0.37
   5   2   5    5.07    0.85
   5   2   5    3.00    0.36
   5   2   5    3.12    0.31
   5   2   5    2.18    0.44
  -6  -2  -5    0.60    0.20
   6   2   5    1.02    0.29
   6   2   5    0.79    0.25
   6   2   5    1.42    0.29
   6   2   5    0.79    0.23
   6   2   5    0.48    0.26
   7   2   5   -0.11    0.12
   7   2   5    0.38    0.30
   7   2   5   -0.06    0.11
   7   2   5    0.09    0.21
   7   2   5    0.12    0.15
   7   2   5   -0.04    0.12
   8   2   5    1.16    0.32
   8   2   5    1.93    0.49
   8   2   5    1.22    0.39
   7  -3  -5    2.64    0.49
   7  -3  -5    1.80    0.28
   7  -3  -5    1.63    0.38
  -7   3   5    1.73    0.54
  -7   3   5    1.99    0.45
   6  -3  -5    0.28    0.21
   6  -3  -5    0.35    0.29
   6  -3  -5    0.25    0.17
   6  -3  -5    0.47    0.29
  -6   3   5    0.08    0.39
  -6   3   5   -0.03    0.18
   5  -3  -5   -0.02    0.15
   5  -3  -5    0.09    0.24
   5  -3  -5    0.25    0.19
   5  -3  -5    0.42    0.24
  -5   3   5    0.68    0.31
  -5   3   5    0.11    0.19
  -5   3   5    0.14    0.21
  -5   3   5    0.47    0.23
   4  -3  -5    3.77    0.47
   4  -3  -5    4.05    0.47
   4  -3  -5    4.03    0.48
   4  -3  -5    3.92    0.54
  -4   3   5    4.11    0.63
  -4   3   5    4.25    0.56
   3  -3  -5    0.83    0.25
   3  -3  -5    0.62    0.25
   3  -3  -5    0.73    0.21
   3  -3  -5    0.90    0.26
  -3   3   5    0.79    0.25
  -3   3   5    0.50    0.24
  -3   3   5    0.79    0.24
  -3   3   5    1.09    0.26
  -3   3   5    0.92    0.29
   2  -3  -5    0.12    0.14
   2  -3  -5    0.15    0.20
   2  -3  -5    0.16    0.15
   2  -3  -5    0.16    0.14
  -2   3   5    0.24    0.20
  -2   3   5    0.14    0.14
  -2   3   5   -0.02    0.10
  -2   3   5    0.32    0.18
   1  -3  -5   35.31    1.16
   1  -3  -5   34.49    1.28
   1  -3  -5   34.83    1.31
  -1   3   5   36.32    1.41
  -1   3   5   35.48    1.41
  -1   3   5   35.57    1.20
  -1   3   5   35.06    1.00
  -1   3   5   34.60    1.28
   0  -3  -5   17.43    0.79
   0  -3  -5   17.16    0.82
   0  -3  -5   17.91    0.90
   0   3   5   18.10    0.87
   0   3   5   19.28    0.87
   0   3   5   20.26    0.95
   0   3   5   18.27    0.68
   0   3   5   19.05    0.71
  -1  -3  -5    0.13    0.13
  -1  -3  -5    0.23    0.19
   1   3   5    0.11    0.11
   1   3   5    0.33    0.15
   1   3   5    0.09    0.15
   1   3   5    0.15    0.15
  -2  -3  -5    6.24    0.33
  -2  -3  -5    5.06    0.33
  -2  -3  -5    5.26    0.46
  -2  -3  -5    5.29    0.41
   2   3   5    5.18    0.47
   2   3   5    4.99    0.45
   2   3   5    5.64    0.44
   2   3   5    5.37    0.39
  -3  -3  -5    2.05    0.26
  -3  -3  -5    2.79    0.40
  -3  -3  -5    2.51    0.24
   3   3   5    2.50    0.26
   3   3   5    2.28    0.33
   3   3   5    2.78    0.46
   3   3   5    2.46    0.39
  -4  -3  -5    2.21    0.25
  -4  -3  -5    2.52    0.36
  -4  -3  -5    2.44    0.28
   4   3   5    2.78    0.33
   4   3   5    2.87    0.33
   4   3   5    2.50    0.26
   4   3   5    2.44    0.45
  -5  -3  -5   16.45    0.76
   5   3   5   18.09    0.78
   5   3   5   17.29    0.80
   5   3   5   16.22    0.73
  -6  -3  -5   -0.03    0.12
   6   3   5    0.10    0.11
   6   3   5   -0.07    0.12
   6   3   5   -0.15    0.13
   6   3   5    0.15    0.12
   6   3   5    0.34    0.26
  -7  -3  -5    0.17    0.15
   7   3   5    0.15    0.13
   7   3   5    0.10    0.11
   7   3   5    0.36    0.23
   7   3   5   -0.13    0.15
   7   3   5   -0.39    0.25
   7   3   5   -0.01    0.19
   8   3   5    2.67    0.34
   8   3   5    2.39    0.28
   8   3   5    2.92    0.60
   8   3   5    2.64    0.45
   6  -4  -5    0.86    0.36
   6  -4  -5    0.94    0.31
  -6   4   5    0.38    0.33
  -6   4   5    1.08    0.37
  -6   4   5    0.85    0.39
   5  -4  -5    9.70    0.78
   5  -4  -5    9.58    0.81
   5  -4  -5    9.71    0.62
   5  -4  -5   10.58    0.84
  -5   4   5    9.41    0.92
  -5   4   5    8.97    0.78
  -5   4   5    9.65    0.80
   4  -4  -5   11.05    0.68
   4  -4  -5   11.92    0.86
   4  -4  -5   10.69    0.80
  -4   4   5   12.06    0.86
  -4   4   5   13.27    0.83
  -4   4   5    9.46    0.85
   3  -4  -5    0.12    0.16
   3  -4  -5    0.02    0.12
   3  -4  -5    0.16    0.19
   3  -4  -5   -0.04    0.21
  -3   4   5    0.04    0.21
  -3   4   5    0.31    0.17
  -3   4   5   -0.07    0.13
  -3   4   5    0.83    0.30
  -3   4   5    0.12    0.21
   2  -4  -5   26.38    1.17
   2  -4  -5   26.08    1.08
  -2   4   5   27.41    1.17
  -2   4   5   28.02    1.34
  -2   4   5   27.76    1.19
  -2   4   5   28.24    1.39
   1  -4  -5    3.82    0.42
   1  -4  -5    3.52    0.41
   1  -4  -5    2.79    0.43
  -1   4   5    3.83    0.38
  -1   4   5    4.08    0.47
  -1   4   5    2.77    0.45
  -1   4   5    4.22    0.53
   0  -4  -5    3.83    0.42
   0  -4  -5    3.69    0.52
   0  -4  -5    3.11    0.35
   0   4   5    3.84    0.43
   0   4   5    2.95    0.45
   0   4   5    3.19    0.31
   0   4   5    3.13    0.46
   0   4   5    3.25    0.27
  -1  -4  -5   43.85    1.68
  -1  -4  -5   46.58    1.57
  -1  -4  -5   47.79    1.79
   1   4   5   46.08    1.58
   1   4   5   47.99    1.73
   1   4   5   46.20    1.80
   1   4   5   48.32    1.72
  -2  -4  -5  134.40    3.83
  -2  -4  -5  129.66    3.90
  -2  -4  -5  131.21    3.57
   2   4   5  131.56    3.84
   2   4   5  134.42    3.85
   2   4   5  133.79    3.95
   2   4   5  130.58    3.76
  -3  -4  -5    0.92    0.26
  -3  -4  -5    1.27    0.24
  -3  -4  -5    0.96    0.17
  -3  -4  -5    1.15    0.30
  -3  -4  -5    0.90    0.27
   3   4   5    0.84    0.24
   3   4   5    0.94    0.30
   3   4   5    1.36    0.30
   3   4   5    1.00    0.24
  -4  -4  -5   19.96    0.83
  -4  -4  -5   16.63    1.28
  -4  -4  -5   19.66    0.95
  -4  -4  -5   19.23    1.10
   4   4   5   20.04    0.86
   4   4   5   20.99    1.00
   4   4   5   18.57    1.14
  -5  -4  -5    0.63    0.22
  -5  -4  -5    0.46    0.16
  -5  -4  -5    0.60    0.23
   5   4   5    0.20    0.13
   5   4   5    0.47    0.23
   5   4   5    0.56    0.22
  -6  -4  -5    0.51    0.19
   6   4   5    0.81    0.18
   6   4   5    1.24    0.28
   6   4   5    1.13    0.27
   6   4   5    0.33    0.24
  -7  -4  -5    0.09    0.18
   7   4   5    0.63    0.29
   7   4   5    0.65    0.36
   7   4   5    0.22    0.13
   7   4   5    0.35    0.33
   7   4   5    0.19    0.13
  -8  -4  -5    1.06    0.30
   8   4   5    1.89    0.44
   6  -5  -5   -0.65    0.34
   6  -5  -5    0.15    0.35
   6  -5  -5   -0.14    0.21
  -6   5   5   -0.03    0.26
  -6   5   5   -0.53    0.41
  -6   5   5   -0.27    0.21
   5  -5  -5    1.21    0.32
   5  -5  -5    1.26    0.40
   5  -5  -5    1.11    0.37
  -5   5   5    1.17    0.67
  -5   5   5    1.40    0.47
  -5   5   5    1.18    0.35
  -5   5   5    1.20    0.39
   4  -5  -5    1.50    0.43
   4  -5  -5    1.25    0.42
   4  -5  -5    0.94    0.30
   4  -5  -5    0.79    0.30
  -4   5   5    1.88    0.50
  -4   5   5    1.26    0.35
  -4   5   5    1.33    0.41
  -4   5   5    1.50    0.42
   3  -5  -5   -0.10    0.13
   3  -5  -5   -0.19    0.15
   3  -5  -5    0.40    0.25
  -3   5   5   -0.18    0.25
  -3   5   5   -0.08    0.18
  -3   5   5    0.08    0.23
   2  -5  -5   -0.07    0.19
   2  -5  -5    0.04    0.13
   2  -5  -5    0.01    0.24
  -2   5   5    0.63    0.51
  -2   5   5    0.31    0.27
  -2   5   5    0.16    0.23
  -2   5   5    0.02    0.14
   1  -5  -5    2.12    0.41
   1  -5  -5    2.07    0.39
   1  -5  -5    2.91    0.56
  -1   5   5    3.23    0.53
  -1   5   5    2.84    0.53
  -1   5   5    2.64    0.42
  -1   5   5    1.77    0.42
   0  -5  -5    2.54    0.49
   0  -5  -5    3.18    0.49
   0  -5  -5    2.34    0.35
   0   5   5    3.19    0.52
   0   5   5    3.71    0.60
   0   5   5    2.74    0.35
   0   5   5    3.67    0.55
  -1  -5  -5    0.22    0.22
  -1  -5  -5    0.26    0.17
  -1  -5  -5    0.05    0.20
   1   5   5    0.62    0.31
   1   5   5    0.42    0.26
   1   5   5    0.33    0.21
   1   5   5    0.17    0.13
  -2  -5  -5    0.97    0.32
  -2  -5  -5    0.86    0.23
  -2  -5  -5    0.80    0.30
  -2  -5  -5    1.17    0.24
   2   5   5    1.09    0.28
   2   5   5    1.21    0.31
   2   5   5    1.62    0.42
   2   5   5    1.48    0.40
  -3  -5  -5    0.88    0.28
  -3  -5  -5    0.61    0.28
  -3  -5  -5    0.63    0.29
  -3  -5  -5    0.36    0.13
   3   5   5    0.43    0.25
   3   5   5    0.58    0.21
   3   5   5    0.70    0.26
   3   5   5    0.95    0.36
  -4  -5  -5    2.05    0.43
  -4  -5  -5    2.76    0.38
  -4  -5  -5    2.50    0.45
   4   5   5    2.85    0.41
   4   5   5    1.94    0.45
   4   5   5    2.44    0.49
   4   5   5    3.02    0.64
  -5  -5  -5    1.45    0.24
  -5  -5  -5    0.99    0.31
  -5  -5  -5    1.93    0.40
   5   5   5    1.96    0.42
   5   5   5    1.68    0.29
  -6  -5  -5    0.56    0.23
  -6  -5  -5    0.18    0.15
  -6  -5  -5    0.39    0.25
   6   5   5    0.31    0.25
   6   5   5    0.27    0.19
   6   5   5    0.04    0.17
   6   5   5    0.18    0.13
   6   5   5   -0.34    0.22
  -7  -5  -5    1.48    0.30
   7   5   5    1.68    0.35
   7   5   5    1.59    0.53
   7   5   5    1.95    0.39
   5  -6  -5    0.64    0.29
   5  -6  -5    0.76    0.44
   5  -6  -5    0.28    0.28
  -5   6   5    0.62    0.36
  -5   6   5    0.52    0.30
   4  -6  -5    9.27    1.21
   4  -6  -5    8.77    0.71
   4  -6  -5    9.30    0.90
   4  -6  -5    8.97    0.95
  -4   6   5    9.38    0.76
  -4   6   5    9.52    1.03
  -4   6   5    8.57    0.86
  -4   6   5    9.93    0.90
   3  -6  -5    4.12    0.62
   3  -6  -5    3.89    0.67
   3  -6  -5    4.32    0.75
  -3   6   5    3.82    0.48
  -3   6   5    3.63    0.65
  -3   6   5    4.06    0.67
  -3   6   5    4.63    0.76
   2  -6  -5    5.52    0.70
   2  -6  -5    3.90    0.63
   2  -6  -5    5.38    0.61
  -2   6   5    4.96    0.69
  -2   6   5    4.40    0.76
  -2   6   5    4.48    0.57
   1  -6  -5    0.87    0.33
   1  -6  -5    1.43    0.45
   1  -6  -5    1.17    0.33
  -1   6   5    0.64    0.35
  -1   6   5    1.31    0.48
  -1   6   5    0.86    0.31
  -1   6   5    1.43    0.36
   0  -6  -5    1.83    0.51
   0  -6  -5    1.48    0.36
   0   6   5    2.35    0.59
   0   6   5    2.41    0.51
   0   6   5    1.85    0.47
   0   6   5    2.22    0.42
  -1  -6  -5    2.81    0.46
  -1  -6  -5    3.34    0.59
  -1  -6  -5    3.17    0.63
   1   6   5    2.79    0.57
   1   6   5    1.66    0.40
   1   6   5    3.30    0.46
   1   6   5    2.45    0.62
  -2  -6  -5   43.71    1.66
  -2  -6  -5   44.76    1.89
  -2  -6  -5   38.34    1.32
  -2  -6  -5   42.99    1.60
  -2  -6  -5   45.54    2.40
   2   6   5   44.16    1.69
   2   6   5   42.66    1.97
   2   6   5   44.84    1.92
   2   6   5   43.91    1.82
  -3  -6  -5    3.46    0.50
  -3  -6  -5    4.68    0.59
  -3  -6  -5    5.82    0.65
  -3  -6  -5    4.51    0.41
   3   6   5    5.29    0.57
   3   6   5    4.16    0.67
   3   6   5    5.17    0.53
  -4  -6  -5    1.23    0.34
  -4  -6  -5    1.85    0.47
  -4  -6  -5    1.67    0.28
  -4  -6  -5    1.46    0.39
   4   6   5    1.79    0.47
   4   6   5    1.33    0.32
   4   6   5    0.96    0.33
  -5  -6  -5    6.45    0.74
  -5  -6  -5    4.46    0.57
  -5  -6  -5    5.20    0.46
   5   6   5    5.16    0.64
   5   6   5    5.38    0.75
   5   6   5    5.00    0.49
   5   6   5    4.29    0.67
  -6  -6  -5    0.07    0.23
  -6  -6  -5    0.84    0.33
  -6  -6  -5    0.51    0.33
  -6  -6  -5    0.71    0.23
   6   6   5    0.84    0.22
   6   6   5    0.68    0.33
   6   6   5    0.79    0.32
   6   6   5    0.19    0.34
   6   6   5    0.60    0.29
  -7  -6  -5    1.70    0.32
   7   6   5    2.03    0.45
   7   6   5    1.41    0.36
   4  -7  -5   -0.15    0.21
   4  -7  -5   -0.25    0.40
   4  -7  -5    0.37    0.28
  -4   7   5    0.63    0.35
   3  -7  -5    0.04    0.36
   3  -7  -5    0.00    0.16
   3  -7  -5   -0.45    0.25
   3  -7  -5    0.43    0.28
  -3   7   5    0.40    0.25
  -3   7   5    0.90    0.43
  -3   7   5   -0.19    0.18
  -3   7   5    0.17    0.32
  -3   7   5   -0.32    0.25
   2  -7  -5    0.96    0.42
   2  -7  -5    0.27    0.26
   2  -7  -5    0.29    0.20
  -2   7   5    0.21    0.22
  -2   7   5    0.29    0.29
  -2   7   5    0.23    0.23
  -2   7   5    0.51    0.29
   1  -7  -5    0.04    0.25
   1  -7  -5    0.04    0.26
   1  -7  -5    0.11    0.16
   1  -7  -5    0.79    0.37
  -1   7   5    0.01    0.26
  -1   7   5    0.02    0.25
  -1   7   5    0.51    0.26
  -1   7   5    0.24    0.28
   0  -7  -5   -0.40    0.24
   0  -7  -5    0.21    0.30
   0  -7  -5    0.11    0.18
   0  -7  -5   -0.18    0.15
   0   7   5    0.04    0.21
   0   7   5   -0.31    0.28
   0   7   5    0.30    0.27
   0   7   5   -0.03    0.24
  -1  -7  -5    0.19    0.21
  -1  -7  -5    0.34    0.27
  -1  -7  -5    0.31    0.31
  -1  -7  -5    0.55    0.22
   1   7   5    0.34    0.24
   1   7   5   -0.14    0.18
   1   7   5    0.86    0.47
   1   7   5    0.30    0.26
  -2  -7  -5   -0.06    0.25
  -2  -7  -5    0.08    0.17
  -2  -7  -5    0.31    0.22
  -2  -7  -5    0.07    0.26
   2   7   5    0.22    0.21
   2   7   5    0.18    0.22
   2   7   5    0.04    0.33
  -3  -7  -5    0.10    0.21
  -3  -7  -5   -0.13    0.16
  -3  -7  -5    0.56    0.30
   3   7   5    0.01    0.23
   3   7   5   -0.06    0.17
   3   7   5    0.28    0.30
  -4  -7  -5   -0.05    0.19
  -4  -7  -5    0.09    0.20
  -4  -7  -5   -0.05    0.22
  -4  -7  -5    0.32    0.19
   4   7   5   -0.08    0.27
   4   7   5    0.02    0.19
   4   7   5    0.25    0.32
  -5  -7  -5   -0.11    0.13
  -5  -7  -5    0.16    0.22
  -5  -7  -5    0.08    0.24
  -5  -7  -5   -0.10    0.27
   5   7   5    0.25    0.18
   5   7   5    0.28    0.51
   5   7   5   -0.17    0.26
  -6  -7  -5    0.28    0.17
  -6  -7  -5    0.34    0.34
   6   7   5    0.64    0.38
   6   7   5    0.33    0.35
   6   7   5    0.38    0.20
   3  -8  -5    3.79    0.88
   3  -8  -5    3.46    0.83
   3  -8  -5    4.28    0.74
  -3   8   5    4.17    0.58
  -3   8   5    4.28    0.78
   2  -8  -5    0.24    0.41
   2  -8  -5   -0.06    0.30
   2  -8  -5   -0.15    0.24
   2  -8  -5   -0.17    0.28
  -2   8   5    0.55    0.42
  -2   8   5    0.59    0.30
  -2   8   5   -0.20    0.19
  -2   8   5    0.04    0.27
   1  -8  -5    0.13    0.26
   1  -8  -5    0.24    0.40
   1  -8  -5    0.05    0.23
   1  -8  -5    0.57    0.34
  -1   8   5    0.48    0.63
  -1   8   5    0.16    0.27
  -1   8   5    0.08    0.32
  -1   8   5   -0.27    0.24
   0  -8  -5    0.15    0.24
   0  -8  -5    0.24    0.34
   0  -8  -5   -0.37    0.30
   0  -8  -5   -0.03    0.20
   0   8   5    0.18    0.36
   0   8   5   -0.19    0.26
   0   8   5    0.31    0.29
   0   8   5    0.10    0.23
  -1  -8  -5    0.30    0.22
  -1  -8  -5    0.44    0.33
  -1  -8  -5    0.15    0.24
  -1  -8  -5    0.16    0.32
   1   8   5    0.51    0.26
   1   8   5    0.15    0.24
   1   8   5    1.31    0.45
   1   8   5    0.08    0.41
  -2  -8  -5    6.10    0.92
  -2  -8  -5    6.58    0.61
  -2  -8  -5    5.54    0.58
  -2  -8  -5    6.68    1.03
   2   8   5    6.79    0.99
   2   8   5    7.18    0.86
   2   8   5    6.43    0.77
  -3  -8  -5    3.20    0.69
  -3  -8  -5    2.97    0.45
  -3  -8  -5    3.76    0.58
  -3  -8  -5    2.08    0.55
   3   8   5    4.15    0.73
   3   8   5    3.50    0.59
   3   8   5    3.86    0.76
  -4  -8  -5    0.50    0.36
  -4  -8  -5    0.00    0.23
  -4  -8  -5    0.25    0.21
  -4  -8  -5    0.22    0.21
   4   8   5    0.10    0.29
   4   8   5    0.52    0.42
   4   8   5    0.17    0.28
  -5  -8  -5    3.58    0.72
  -5  -8  -5    3.95    0.75
   5   8   5    3.21    0.55
   5   8   5    3.41    0.71
   5   8   5    4.64    0.84
   0  -9  -5    0.51    0.29
   0  -9  -5   -0.28    0.26
   0  -9  -5   -0.25    0.39
   0  -9  -5    0.66    0.42
   0   9   5   -0.04    0.31
   0   9   5   -0.22    0.39
   0   9   5    0.38    0.49
  -1  -9  -5    0.56    0.36
  -1  -9  -5    0.08    0.16
  -1  -9  -5    0.88    0.51
  -1  -9  -5    0.60    0.32
   1   9   5    0.53    0.48
   1   9   5    0.88    0.37
   1   9   5   -0.07    0.44
   1   9   5    0.32    0.43
  -2  -9  -5   -0.24    0.36
  -2  -9  -5   -0.30    0.20
  -2  -9  -5   -0.27    0.43
   2   9   5   -0.32    0.22
   2   9   5    0.64    0.44
   2   9   5   -0.36    0.38
   2   9   5    0.01    0.28
  -3  -9  -5   -0.05    0.26
  -3  -9  -5   -0.16    0.16
  -3  -9  -5   -0.56    0.43
  -3  -9  -5    0.71    0.44
   3   9   5    0.27    0.32
   3   9   5    0.35    0.43
   3   9   5    0.11    0.42
   2   8  -6    3.35    0.81
   2   8  -6    3.27    0.70
  -2  -8   6    3.59    0.70
  -2  -8   6    3.56    0.89
  -2  -8   6    3.91    0.71
   1   8  -6   -0.56    0.36
   1   8  -6   -0.28    0.38
  -1  -8   6    0.59    0.38
  -1  -8   6   -0.06    0.26
  -1  -8   6   -0.05    0.32
   0   8  -6    0.04    0.43
   0  -8   6    0.89    0.44
   0  -8   6    0.15    0.36
   0  -8   6   -0.22    0.31
   4   7  -6    0.14    0.22
   4   7  -6   -0.02    0.38
   4   7  -6   -0.31    0.31
   4   7  -6    0.11    0.18
  -4  -7   6    0.18    0.35
  -4  -7   6    0.37    0.21
  -4  -7   6   -0.10    0.33
  -4  -7   6   -0.22    0.28
   3   7  -6    1.99    0.59
   3   7  -6    2.24    0.43
   3   7  -6    1.82    0.58
  -3  -7   6    2.07    0.66
  -3  -7   6    1.56    0.48
  -3  -7   6    1.28    0.41
   2   7  -6   12.82    0.97
   2   7  -6   15.58    1.32
   2   7  -6   16.26    1.20
  -2  -7   6   14.35    1.03
  -2  -7   6   14.04    1.28
  -2  -7   6   13.73    1.13
  -2  -7   6   13.02    1.03
   1   7  -6    0.21    0.29
   1   7  -6    0.34    0.35
   1   7  -6    0.39    0.45
  -1  -7   6    0.57    0.41
  -1  -7   6    0.51    0.29
  -1  -7   6    0.62    0.33
   0   7  -6    0.99    0.37
   0  -7   6    2.12    0.49
   0  -7   6    1.84    0.54
   0  -7   6    1.95    0.57
  -1   7  -6    0.73    0.38
  -1   7  -6   -0.18    0.28
  -1   7  -6    0.63    0.38
   1  -7   6    1.35    0.49
   1  -7   6    0.03    0.28
   1  -7   6    0.20    0.37
  -2   7  -6    5.04    0.69
   2  -7   6    7.55    0.93
   2  -7   6    6.07    0.75
   2  -7   6    6.05    0.77
   2  -7   6    4.06    0.73
   5   6  -6    0.09    0.21
   5   6  -6    0.06    0.32
   5   6  -6    0.29    0.18
   5   6  -6    0.02    0.36
  -5  -6   6    0.08    0.27
  -5  -6   6   -0.01    0.28
  -5  -6   6   -0.23    0.24
  -5  -6   6   -0.08    0.08
   4   6  -6    4.47    0.75
   4   6  -6    3.94    0.79
   4   6  -6    4.67    0.49
   4   6  -6    4.15    0.45
  -4  -6   6    3.91    0.77
  -4  -6   6    5.01    0.86
  -4  -6   6    4.83    0.60
   3   6  -6   10.79    1.02
   3   6  -6   10.36    0.61
   3   6  -6    8.66    0.71
  -3  -6   6   11.22    1.09
  -3  -6   6   10.69    0.76
  -3  -6   6    9.62    0.94
  -3  -6   6   11.18    0.80
   2   6  -6   22.13    1.42
   2   6  -6   19.95    1.16
   2   6  -6   19.80    1.29
   2   6  -6   20.30    0.76
  -2  -6   6   20.42    1.43
  -2  -6   6   21.46    1.18
  -2  -6   6   21.81    1.21
   1   6  -6    4.58    0.63
   1   6  -6    5.91    0.95
   1   6  -6    5.33    0.65
  -1  -6   6    5.42    0.92
  -1  -6   6    5.66    0.60
  -1  -6   6    6.11    0.89
   0   6  -6    0.69    0.30
   0   6  -6    0.42    0.36
   0   6  -6    0.60    0.28
   0  -6   6    0.43    0.28
   0  -6   6    0.61    0.28
   0  -6   6    0.49    0.35
  -1   6  -6    1.43    0.41
  -1   6  -6    1.57    0.39
  -1   6  -6    1.61    0.46
   1  -6   6    2.06    0.48
   1  -6   6    2.44    0.55
   1  -6   6    2.02    0.52
  -2   6  -6    0.23    0.23
  -2   6  -6   -0.13    0.20
   2  -6   6   -0.19    0.25
   2  -6   6    0.29    0.25
   2  -6   6   -0.22    0.20
   2  -6   6   -0.14    0.23
  -3   6  -6    0.92    0.35
  -3   6  -6    0.75    0.36
   3  -6   6    1.28    0.48
   3  -6   6    1.24    0.36
   3  -6   6    0.91    0.36
   3  -6   6    1.26    0.46
  -4   6  -6    1.18    0.46
  -4   6  -6    0.43    0.34
   4  -6   6    1.07    0.30
   4  -6   6    0.96    0.37
   4  -6   6    1.12    0.43
   6   5  -6   -0.10    0.18
   6   5  -6    0.00    0.31
   6   5  -6   -0.40    0.26
  -6  -5   6    0.35    0.35
  -6  -5   6    0.22    0.40
   5   5  -6    1.57    0.31
   5   5  -6    1.76    0.48
   5   5  -6    1.20    0.42
  -5  -5   6    0.95    0.51
  -5  -5   6    1.46    0.47
   4   5  -6   -0.18    0.23
   4   5  -6   -0.08    0.12
   4   5  -6    0.05    0.19
   4   5  -6    0.05    0.26
  -4  -5   6    0.01    0.18
  -4  -5   6   -0.12    0.16
  -4  -5   6    0.31    0.26
  -4  -5   6    0.00    0.09
   3   5  -6    0.58    0.18
   3   5  -6    0.62    0.23
   3   5  -6    1.23    0.58
   3   5  -6    0.51    0.25
  -3  -5   6    0.32    0.19
  -3  -5   6    0.50    0.29
  -3  -5   6    0.64    0.29
  -3  -5   6    0.80    0.30
   2   5  -6   29.85    1.02
   2   5  -6   29.09    1.35
   2   5  -6   30.31    1.61
   2   5  -6   30.35    1.51
  -2  -5   6   29.97    1.38
  -2  -5   6   31.61    1.37
  -2  -5   6   31.09    1.67
   1   5  -6    6.17    0.64
   1   5  -6    6.61    0.71
   1   5  -6    6.24    0.79
  -1  -5   6    6.78    0.62
  -1  -5   6    6.21    0.74
  -1  -5   6    7.57    0.68
   0   5  -6   10.73    0.83
   0   5  -6   11.61    0.93
   0   5  -6   10.82    0.90
   0  -5   6   12.34    0.92
   0  -5   6   11.43    0.94
   0  -5   6   11.88    0.79
  -1   5  -6    2.11    0.63
  -1   5  -6    2.24    0.53
  -1   5  -6    1.26    0.33
  -1   5  -6    1.70    0.39
   1  -5   6    1.76    0.46
   1  -5   6    2.44    0.44
   1  -5   6    3.04    0.53
   1  -5   6    1.61    0.43
  -2   5  -6    0.59    0.29
  -2   5  -6    1.37    0.43
  -2   5  -6    1.33    0.50
  -2   5  -6    0.76    0.31
   2  -5   6    0.84    0.29
   2  -5   6    1.06    0.32
   2  -5   6    0.79    0.35
  -3   5  -6    9.89    0.74
  -3   5  -6    9.01    0.77
   3  -5   6   10.60    0.87
   3  -5   6   10.26    0.90
   3  -5   6   10.26    0.71
   3  -5   6    9.90    0.99
  -4   5  -6    8.89    0.84
  -4   5  -6    7.17    0.62
   4  -5   6    7.81    0.60
   4  -5   6    9.68    0.79
   4  -5   6    7.18    0.91
   4  -5   6    7.98    0.87
  -5   5  -6    0.19    0.32
   5  -5   6    0.14    0.24
   5  -5   6    0.20    0.34
   5  -5   6   -0.12    0.17
   5  -5   6    0.09    0.22
   7   4  -6    0.45    0.34
   7   4  -6    0.44    0.36
  -7  -4   6    0.47    0.38
   6   4  -6    4.09    0.64
   6   4  -6    3.65    0.65
   6   4  -6    3.18    0.62
  -6  -4   6    3.88    0.49
  -6  -4   6    2.67    0.63
   5   4  -6    0.12    0.15
   5   4  -6    0.20    0.28
   5   4  -6    0.04    0.21
  -5  -4   6    0.26    0.27
  -5  -4   6    0.20    0.20
   4   4  -6    8.01    0.75
   4   4  -6    8.78    0.60
   4   4  -6    8.90    0.76
  -4  -4   6    8.71    0.62
  -4  -4   6    8.29    0.81
  -4  -4   6    9.87    0.89
  -4  -4   6    7.97    0.44
   3   4  -6    0.73    0.27
   3   4  -6    1.06    0.35
   3   4  -6    1.13    0.26
   3   4  -6    0.83    0.23
  -3  -4   6    1.12    0.26
  -3  -4   6    1.12    0.38
   2   4  -6   33.78    1.59
   2   4  -6   34.25    1.13
   2   4  -6   34.95    1.37
   2   4  -6   33.01    1.54
  -2  -4   6   36.46    1.70
  -2  -4   6   36.92    1.43
  -2  -4   6   35.71    1.40
   1   4  -6   99.33    3.27
   1   4  -6   96.03    3.09
   1   4  -6   98.42    3.20
  -1  -4   6   99.37    3.34
  -1  -4   6  103.42    3.04
  -1  -4   6   99.79    3.15
   0   4  -6    3.75    0.60
   0   4  -6    4.01    0.49
   0   4  -6    4.17    0.60
   0  -4   6    3.39    0.54
   0  -4   6    4.16    0.60
   0  -4   6    4.20    0.46
  -1   4  -6   14.78    0.96
  -1   4  -6   15.38    0.83
  -1   4  -6   14.58    1.06
  -1   4  -6   15.08    1.07
   1  -4   6   16.31    1.01
   1  -4   6   17.32    1.07
   1  -4   6   19.27    0.97
   1  -4   6   15.68    0.84
  -2   4  -6    3.27    0.51
  -2   4  -6    3.13    0.64
  -2   4  -6    3.47    0.55
   2  -4   6    2.81    0.69
   2  -4   6    3.02    0.44
   2  -4   6    2.18    0.52
   2  -4   6    3.13    0.40
  -3   4  -6    3.10    0.54
  -3   4  -6    2.09    0.45
  -3   4  -6    2.09    0.58
   3  -4   6    1.44    0.39
   3  -4   6    1.66    0.38
   3  -4   6    1.89    0.34
  -4   4  -6    3.55    0.54
  -4   4  -6    1.97    0.33
  -4   4  -6    1.97    0.49
   4  -4   6    1.84    0.49
   4  -4   6    2.08    0.32
   4  -4   6    2.32    0.46
   4  -4   6    1.88    0.44
  -5   4  -6    5.44    0.65
   5  -4   6    4.40    0.49
   5  -4   6    4.94    0.37
   5  -4   6    6.28    0.66
   5  -4   6    5.43    0.80
   5  -4   6    4.29    0.80
  -6   4  -6    0.09    0.30
   6  -4   6    0.00    0.26
   6  -4   6    0.18    0.27
   7   3  -6    0.25    0.25
   7   3  -6    0.46    0.31
  -7  -3   6   -0.26    0.25
  -7  -3   6    0.38    0.39
   6   3  -6    1.53    0.41
   6   3  -6    1.86    0.37
   6   3  -6    1.25    0.37
  -6  -3   6    1.85    0.48
  -6  -3   6    1.64    0.48
   5   3  -6   -0.15    0.21
   5   3  -6   -0.22    0.15
   5   3  -6   -0.10    0.10
  -5  -3   6    0.02    0.24
  -5  -3   6   -0.06    0.15
  -5  -3   6   -0.24    0.15
   4   3  -6    3.20    0.53
   4   3  -6    2.66    0.50
   4   3  -6    1.66    0.28
  -4  -3   6    2.28    0.52
  -4  -3   6    2.80    0.54
  -4  -3   6    2.51    0.37
  -4  -3   6    2.81    0.21
  -4  -3   6    2.68    0.23
   3   3  -6    0.52    0.24
   3   3  -6    0.50    0.25
   3   3  -6    0.43    0.15
  -3  -3   6    0.61    0.20
  -3  -3   6    0.44    0.16
  -3  -3   6    0.33    0.22
   2   3  -6   24.21    1.16
   2   3  -6   24.75    0.87
   2   3  -6   23.37    1.15
  -2  -3   6   24.80    1.25
  -2  -3   6   24.33    1.03
  -2  -3   6   25.30    1.03
   1   3  -6   18.21    0.99
   1   3  -6   19.97    1.02
   1   3  -6   20.73    0.94
  -1  -3   6   20.84    0.98
  -1  -3   6   21.56    1.10
  -1  -3   6   18.89    0.89
   0   3  -6   72.17    2.39
   0   3  -6   71.24    2.42
   0   3  -6   75.23    2.49
   0  -3   6   72.59    2.42
   0  -3   6   72.32    2.22
   0  -3   6   73.52    2.49
  -1   3  -6    1.27    0.30
  -1   3  -6    1.36    0.30
  -1   3  -6    1.67    0.38
   1  -3   6    1.50    0.37
   1  -3   6    1.78    0.33
   1  -3   6    1.34    0.30
   1  -3   6    1.85    0.31
  -2   3  -6    0.49    0.26
  -2   3  -6    0.09    0.15
  -2   3  -6    0.40    0.20
   2  -3   6    0.22    0.18
   2  -3   6    0.18    0.16
   2  -3   6    0.26    0.18
   2  -3   6    0.10    0.18
  -3   3  -6    1.76    0.31
  -3   3  -6    1.90    0.35
  -3   3  -6    1.54    0.47
  -3   3  -6    1.58    0.34
   3  -3   6    1.72    0.39
   3  -3   6    1.52    0.30
   3  -3   6    1.65    0.25
   3  -3   6    1.24    0.32
  -4   3  -6   12.77    0.88
   4  -3   6   13.41    0.60
   4  -3   6   13.22    0.77
   4  -3   6   12.82    1.00
  -5   3  -6    9.90    0.81
   5  -3   6   10.18    0.67
   5  -3   6   12.37    1.01
   5  -3   6   10.33    0.81
   5  -3   6   10.82    0.97
  -6   3  -6    0.71    0.34
   6  -3   6    0.71    0.24
   6  -3   6    0.70    0.41
   6  -3   6    0.56    0.30
   6  -3   6    1.34    0.45
   7   2  -6    0.28    0.33
   7   2  -6    0.12    0.24
   7   2  -6    0.51    0.26
  -7  -2   6    0.26    0.30
  -7  -2   6    0.12    0.22
  -7  -2   6    0.11    0.21
   6   2  -6   12.77    0.86
   6   2  -6   12.51    0.83
   6   2  -6   12.01    0.79
  -6  -2   6   12.78    0.98
  -6  -2   6   11.51    1.02
  -6  -2   6   12.44    0.72
   5   2  -6    1.06    0.28
   5   2  -6    0.98    0.29
   5   2  -6    0.90    0.24
  -5  -2   6    1.12    0.35
  -5  -2   6    1.06    0.31
  -5  -2   6    1.03    0.37
   4   2  -6    2.42    0.43
   4   2  -6    2.76    0.46
   4   2  -6    3.33    0.46
  -4  -2   6    2.58    0.33
  -4  -2   6    3.27    0.53
  -4  -2   6    3.03    0.25
  -4  -2   6    2.70    0.51
  -4  -2   6    3.24    0.55
   3   2  -6    1.23    0.30
   3   2  -6    1.07    0.28
   3   2  -6    1.23    0.24
  -3  -2   6    1.53    0.28
  -3  -2   6    1.25    0.32
  -3  -2   6    1.54    0.27
   2   2  -6    0.96    0.23
   2   2  -6    1.10    0.28
   2   2  -6    1.01    0.18
  -2  -2   6    1.20    0.24
  -2  -2   6    0.98    0.29
   1   2  -6  453.01   11.66
   1   2  -6  451.05   11.61
  -1  -2   6  474.99   11.35
  -1  -2   6  462.05   11.46
  -1  -2   6  458.26   11.74
   0   2  -6  155.82    4.28
   0   2  -6  148.42    4.23
   0   2  -6  153.44    4.28
   0  -2   6  161.09    4.31
   0  -2   6  155.37    4.36
  -1   2  -6   53.45    1.74
  -1   2  -6   52.52    1.73
  -1   2  -6   48.79    1.87
   1  -2   6   52.06    1.78
   1  -2   6   52.47    1.59
  -2   2  -6    0.35    0.17
  -2   2  -6    0.93    0.33
  -2   2  -6    0.48    0.19
   2  -2   6    0.45    0.19
   2  -2   6    0.37    0.17
   2  -2   6    0.38    0.20
   2  -2   6    0.25    0.13
   2  -2   6    0.38    0.12
  -3   2  -6   24.86    1.06
  -3   2  -6   24.64    1.02
  -3   2  -6   26.08    1.47
  -3   2  -6   23.66    0.94
   3  -2   6   24.96    0.97
   3  -2   6   26.38    1.26
   3  -2   6   26.17    1.29
   3  -2   6   25.98    1.05
   3  -2   6   25.32    0.85
   3  -2   6   25.62    0.88
  -4   2  -6    0.45    0.23
  -4   2  -6    0.20    0.33
   4  -2   6    0.18    0.12
   4  -2   6    0.25    0.10
   4  -2   6    0.24    0.15
   4  -2   6    0.03    0.12
   5  -2   6    8.39    0.53
   5  -2   6    8.36    0.80
   5  -2   6    9.04    0.58
   5  -2   6    8.88    0.85
   5  -2   6    9.10    0.74
   5  -2   6    7.53    0.63
   6  -2   6    2.81    0.49
   6  -2   6    2.85    0.35
   6  -2   6    3.06    0.59
   6  -2   6    3.19    0.42
   6  -2   6    2.14    0.45
   6  -2   6    2.98    0.65
   7  -2   6    0.24    0.31
   7  -2   6    0.06    0.35
   7  -2   6   -0.30    0.24
   7  -2   6   -0.05    0.17
   7  -2   6    0.13    0.32
   7   1  -6   -0.23    0.19
   7   1  -6    0.76    0.30
   7   1  -6    0.60    0.22
   7   1  -6   -0.01    0.18
  -7  -1   6    0.40    0.20
  -7  -1   6    0.00    0.24
  -7  -1   6    0.01    0.23
  -7  -1   6    0.20    0.31
   6   1  -6    0.53    0.25
   6   1  -6    0.70    0.25
   6   1  -6    0.49    0.31
   6   1  -6    0.31    0.23
  -6  -1   6    0.57    0.22
  -6  -1   6    0.10    0.16
  -6  -1   6    0.14    0.22
  -6  -1   6    0.80    0.38
   5   1  -6    0.01    0.14
   5   1  -6    0.16    0.15
   5   1  -6    0.40    0.21
  -5  -1   6    0.06    0.13
  -5  -1   6    0.45    0.27
  -5  -1   6    0.10    0.10
  -5  -1   6    0.03    0.19
   4   1  -6   25.61    1.09
   4   1  -6   28.34    1.17
   4   1  -6   27.39    1.10
  -4  -1   6   25.79    1.24
  -4  -1   6   27.93    1.33
  -4  -1   6   26.16    0.99
  -4  -1   6   27.56    1.23
  -4  -1   6   26.44    1.11
   3   1  -6    0.20    0.14
   3   1  -6    0.31    0.14
   3   1  -6    0.30    0.18
  -3  -1   6    0.50    0.17
  -3  -1   6    0.30    0.17
  -3  -1   6    0.29    0.11
  -3  -1   6    0.16    0.13
   2   1  -6    6.37    0.43
   2   1  -6    6.16    0.49
  -2  -1   6    6.02    0.42
  -2  -1   6    5.99    0.50
  -2  -1   6    6.19    0.40
   1   1  -6    5.09    0.45
   1   1  -6    5.05    0.38
  -1  -1   6    5.49    0.46
  -1  -1   6    5.27    0.24
  -1  -1   6    4.93    0.37
   0   1  -6  314.40    7.97
   0   1  -6  315.33    8.06
   0  -1   6  312.50    7.90
   0  -1   6  316.83    7.78
   0  -1   6  319.25    8.11
  -1   1  -6   -0.03    0.08
  -1   1  -6    0.08    0.13
  -1   1  -6   -0.05    0.10
  -1   1  -6   -0.01    0.09
   1  -1   6    0.16    0.10
   1  -1   6    0.03    0.06
   1  -1   6    0.09    0.11
  -2   1  -6    0.01    0.09
  -2   1  -6    0.04    0.10
  -2   1  -6    0.09    0.09
  -2   1  -6    0.01    0.11
   2  -1   6    0.19    0.11
   2  -1   6    0.19    0.09
   2  -1   6   -0.01    0.09
   2  -1   6    0.31    0.15
  -3   1  -6    0.13    0.11
  -3   1  -6    0.43    0.15
  -3   1  -6    0.25    0.24
  -3   1  -6    0.11    0.15
   3  -1   6    0.24    0.17
   3  -1   6    0.26    0.12
   3  -1   6    0.40    0.11
   3  -1   6    0.47    0.14
   3  -1   6    0.19    0.10
  -4   1  -6    0.73    0.22
  -4   1  -6    0.43    0.32
   4  -1   6    0.88    0.30
   4  -1   6    0.64    0.21
   4  -1   6    0.82    0.29
   4  -1   6    0.79    0.21
   4  -1   6    1.43    0.30
   5  -1   6   32.86    1.23
   5  -1   6   33.42    1.55
   5  -1   6   33.11    1.60
   5  -1   6   31.49    1.54
   5  -1   6   32.27    1.30
   5  -1   6   31.69    1.28
   6  -1   6    1.61    0.36
   6  -1   6    1.34    0.43
   6  -1   6    1.25    0.39
   6  -1   6    1.60    0.30
   6  -1   6    1.41    0.38
   6  -1   6    1.59    0.37
   7  -1   6    0.56    0.22
   7  -1   6    0.72    0.25
   7  -1   6    1.06    0.36
   7  -1   6    0.77    0.39
   7  -1   6    0.97    0.44
   7   0  -6    0.33    0.25
   7   0  -6    0.52    0.24
   7   0  -6   -0.19    0.25
  -7   0   6    0.25    0.22
  -7   0   6    0.20    0.25
  -7   0   6   -0.11    0.17
  -7   0   6   -0.03    0.12
  -7   0   6    0.34    0.28
   6   0  -6    9.80    0.82
   6   0  -6    9.65    0.63
   6   0  -6    8.64    0.63
  -6   0   6    8.61    0.80
  -6   0   6    9.79    0.84
  -6   0   6    9.35    0.60
  -6   0   6    8.65    0.62
   5   0  -6   16.28    1.00
   5   0  -6   20.59    0.90
   5   0  -6   19.45    0.92
  -5   0   6   20.66    1.16
  -5   0   6   20.95    1.15
  -5   0   6   19.90    0.92
   4   0  -6    1.52    0.30
   4   0  -6    1.27    0.32
   4   0  -6    1.59    0.28
  -4   0   6    1.25    0.31
  -4   0   6    1.35    0.32
  -4   0   6    1.29    0.26
  -4   0   6    1.09    0.30
  -4   0   6    1.43    0.28
   3   0  -6    0.64    0.23
   3   0  -6    0.77    0.18
  -3   0   6    0.81    0.22
  -3   0   6    0.76    0.17
  -3   0   6    1.31    0.25
  -3   0   6    0.74    0.24
   2   0  -6  116.00    3.24
  -2   0   6  116.06    3.18
  -2   0   6  115.74    3.30
  -2   0   6  112.25    3.11
  -2   0   6  113.52    3.13
   1   0  -6  427.81   10.86
   1   0  -6  435.93   10.53
   1   0  -6  429.56   10.75
  -1   0   6  447.11   11.20
  -1   0   6  430.46   10.76
  -1   0  -6    0.47    0.12
  -1   0  -6    0.67    0.12
  -1   0  -6    0.55    0.17
  -1   0  -6    0.46    0.14
   1   0   6    0.82    0.20
   1   0   6    0.98    0.17
   1   0   6    0.67    0.12
  -2   0  -6   15.57    0.58
  -2   0  -6   15.43    0.83
  -2   0  -6   14.92    0.58
  -2   0  -6   16.50    0.63
  -2   0  -6   15.58    0.62
   2   0   6   15.71    0.66
   2   0   6   16.16    0.60
   2   0   6   15.34    0.62
  -3   0  -6   26.10    0.86
  -3   0  -6   27.23    1.32
  -3   0  -6   26.46    0.97
   3   0   6   27.70    0.94
   3   0   6   28.58    1.16
   3   0   6   28.22    0.93
   3   0   6   27.33    0.86
  -4   0  -6   17.91    1.17
   4   0   6   20.23    1.02
   4   0   6   18.59    0.88
   4   0   6   18.62    0.81
   4   0   6   19.23    1.03
   4   0   6   18.80    0.80
   5   0   6    1.49    0.28
   5   0   6    1.93    0.37
   5   0   6    1.82    0.38
   5   0   6    1.31    0.35
   5   0   6    1.84    0.39
   5   0   6    1.23    0.40
   6   0   6   10.74    0.85
   6   0   6    9.74    0.61
   6   0   6    9.34    0.85
   6   0   6   10.00    0.79
   6   0   6    9.55    0.71
   6   0   6   10.17    0.70
   7   0   6   -0.01    0.24
   7   0   6   -0.23    0.11
   7   0   6    0.16    0.27
   7   0   6    0.04    0.21
   7   0   6   -0.10    0.18
   7   0   6   -0.17    0.19
   8   0   6    9.32    0.83
   8   0   6    5.94    0.76
   8   0   6    7.64    1.03
   8   0   6    8.96    1.45
   8   0   6    6.73    0.70
   7  -1  -6    1.59    0.50
   7  -1  -6    2.09    0.68
  -7   1   6    0.94    0.29
  -7   1   6    2.07    0.38
  -7   1   6    1.17    0.36
  -7   1   6    1.71    0.42
   6  -1  -6    0.04    0.19
   6  -1  -6    0.12    0.22
   6  -1  -6    0.34    0.18
  -6   1   6   -0.06    0.20
  -6   1   6   -0.11    0.14
  -6   1   6    0.16    0.19
  -6   1   6    0.10    0.18
  -6   1   6   -0.08    0.13
   5  -1  -6    1.85    0.41
   5  -1  -6    2.15    0.30
   5  -1  -6    2.14    0.15
  -5   1   6    3.53    0.60
  -5   1   6    2.17    0.40
  -5   1   6    2.61    0.42
  -5   1   6    2.06    0.39
   4  -1  -6   32.43    1.18
   4  -1  -6   31.68    1.37
   4  -1  -6   34.55    1.21
   4  -1  -6   32.83    1.27
  -4   1   6   33.66    1.42
  -4   1   6   33.74    1.36
  -4   1   6   33.72    1.38
   3  -1  -6    3.74    0.39
   3  -1  -6    3.91    0.34
   3  -1  -6    4.01    0.41
  -3   1   6    4.64    0.40
  -3   1   6    3.91    0.39
  -3   1   6    3.56    0.41
  -3   1   6    3.74    0.38
  -3   1   6    3.88    0.38
   2  -1  -6    1.97    0.30
   2  -1  -6    1.87    0.13
   2  -1  -6    1.68    0.25
   2  -1  -6    1.74    0.28
  -2   1   6    1.72    0.28
  -2   1   6    1.73    0.24
  -2   1   6    1.41    0.29
  -2   1   6    1.93    0.31
   1  -1  -6    6.26    0.40
   1  -1  -6    5.83    0.44
   1  -1  -6    6.19    0.27
  -1   1   6    5.38    0.44
  -1   1   6    5.90    0.40
  -1   1   6    5.79    0.41
   0  -1  -6  403.85    9.81
   0  -1  -6  394.21    9.89
   0  -1  -6  398.42    9.62
   0   1   6  391.74    9.87
   0   1   6  390.44    9.90
  -1  -1  -6    0.16    0.13
  -1  -1  -6    0.12    0.07
  -1  -1  -6    0.19    0.11
   1   1   6    0.14    0.13
   1   1   6    0.17    0.11
   1   1   6    0.07    0.06
  -2  -1  -6    4.94    0.36
  -2  -1  -6    4.85    0.40
  -2  -1  -6    4.61    0.31
   2   1   6    5.07    0.31
   2   1   6    5.11    0.23
   2   1   6    4.95    0.34
  -3  -1  -6    0.04    0.11
  -3  -1  -6    0.00    0.08
  -3  -1  -6    0.42    0.11
  -3  -1  -6   -0.02    0.11
   3   1   6    0.07    0.11
   3   1   6    0.02    0.11
   3   1   6   -0.01    0.09
   3   1   6    0.01    0.09
   3   1   6    0.04    0.06
   3   1   6   -0.04    0.08
  -4  -1  -6    1.36    0.37
  -4  -1  -6    1.64    0.26
   4   1   6    1.46    0.29
   4   1   6    1.35    0.25
   4   1   6    0.89    0.17
   4   1   6    1.79    0.37
   5   1   6   20.65    1.06
   5   1   6   20.35    0.88
   5   1   6   21.94    1.09
   5   1   6   20.22    0.92
   5   1   6   21.45    1.22
   6   1   6   17.01    1.12
   6   1   6   14.78    1.10
   6   1   6   15.37    0.96
   6   1   6   16.79    1.02
   6   1   6   16.33    0.97
   6   1   6   15.19    0.78
   7   1   6    2.01    0.36
   7   1   6    1.47    0.40
   7   1   6    2.10    0.51
   7   1   6    2.10    0.42
   7   1   6    1.87    0.40
   7   1   6    2.44    0.58
   8   1   6    4.84    0.51
   8   1   6    6.36    0.72
   8   1   6    5.94    0.99
   8   1   6    5.18    0.61
   8   1   6    8.10    0.78
   7  -2  -6    0.00    0.15
   7  -2  -6    0.11    0.19
   7  -2  -6    0.50    0.29
   7  -2  -6    0.17    0.11
  -7   2   6   -0.38    0.16
  -7   2   6    0.74    0.40
  -7   2   6   -0.09    0.20
   6  -2  -6    0.17    0.13
   6  -2  -6    0.33    0.25
   6  -2  -6   -0.14    0.22
   6  -2  -6    0.08    0.10
  -6   2   6   -0.04    0.14
  -6   2   6   -0.01    0.15
  -6   2   6    0.03    0.19
  -6   2   6   -0.12    0.20
  -6   2   6   -0.08    0.17
   5  -2  -6   37.80    1.37
   5  -2  -6   39.13    1.50
  -5   2   6   39.70    1.71
  -5   2   6   39.60    1.69
  -5   2   6   37.38    1.51
  -5   2   6   38.03    1.46
   4  -2  -6   12.85    0.93
   4  -2  -6   12.32    0.76
   4  -2  -6   11.75    0.65
   4  -2  -6   11.81    0.70
  -4   2   6   12.33    0.67
  -4   2   6   12.21    0.79
  -4   2   6   13.56    0.85
   3  -2  -6    2.80    0.42
   3  -2  -6    3.15    0.44
   3  -2  -6    3.12    0.35
   3  -2  -6    3.09    0.33
  -3   2   6    3.55    0.52
  -3   2   6    2.43    0.31
  -3   2   6    2.04    0.35
  -3   2   6    2.97    0.43
  -3   2   6    2.63    0.41
   2  -2  -6   82.61    2.43
   2  -2  -6   85.45    2.49
   2  -2  -6   81.10    2.54
   2  -2  -6   84.51    2.44
  -2   2   6   84.28    2.57
  -2   2   6   87.83    2.46
  -2   2   6   84.83    2.65
  -2   2   6   84.72    2.52
   1  -2  -6   33.07    1.18
   1  -2  -6   33.99    1.18
   1  -2  -6   33.59    1.26
   1  -2  -6   34.08    1.08
  -1   2   6   34.18    1.28
  -1   2   6   32.48    1.25
  -1   2   6   35.65    1.23
   0  -2  -6  421.13   10.59
   0  -2  -6  423.49   10.69
   0   2   6  438.30   10.64
   0   2   6  424.80   10.70
   0   2   6  417.54   10.37
  -1  -2  -6  185.41    4.71
  -1  -2  -6  180.03    4.79
  -1  -2  -6  185.60    4.92
   1   2   6  182.35    4.91
   1   2   6  187.07    4.84
   1   2   6  189.93    4.86
  -2  -2  -6    9.13    0.49
  -2  -2  -6    7.95    0.42
  -2  -2  -6    7.98    0.52
   2   2   6    8.27    0.43
   2   2   6    8.54    0.56
   2   2   6    8.06    0.51
   2   2   6    7.70    0.45
  -3  -2  -6   -0.02    0.11
  -3  -2  -6    0.10    0.13
  -3  -2  -6   -0.04    0.07
  -3  -2  -6    0.01    0.09
   3   2   6    0.00    0.09
   3   2   6    0.01    0.10
   3   2   6    0.02    0.10
   3   2   6    0.04    0.07
  -4  -2  -6   12.24    0.61
  -4  -2  -6   11.63    0.79
   4   2   6   14.98    0.70
   4   2   6   11.68    0.52
   4   2   6   11.66    0.59
   4   2   6   11.70    0.60
   4   2   6   12.03    0.60
  -5  -2  -6    4.48    0.39
   5   2   6    4.34    0.42
   5   2   6    4.26    0.49
   5   2   6    5.15    0.72
   5   2   6    5.14    0.45
   5   2   6    4.07    0.36
  -6  -2  -6    8.46    0.54
   6   2   6    7.28    0.67
   6   2   6    8.75    0.64
   6   2   6    7.51    0.53
   6   2   6    8.74    0.65
   6   2   6    8.57    0.83
   6   2   6    7.99    0.62
   7   2   6    1.71    0.32
   7   2   6    1.42    0.37
   7   2   6    1.24    0.31
   7   2   6    1.19    0.38
   7   2   6    1.00    0.26
   7   2   6    1.63    0.38
   8   2   6    5.92    0.54
   8   2   6    7.44    0.74
   8   2   6    6.75    0.65
   7  -3  -6    2.45    0.50
   7  -3  -6    1.83    0.46
  -7   3   6    2.42    0.60
  -7   3   6    1.95    0.49
   6  -3  -6    1.44    0.32
   6  -3  -6    1.12    0.36
   6  -3  -6    0.91    0.23
   6  -3  -6    0.89    0.31
  -6   3   6    0.90    0.30
  -6   3   6    1.39    0.40
   5  -3  -6    4.63    0.45
   5  -3  -6    5.19    0.58
   5  -3  -6    5.24    0.86
  -5   3   6    3.71    0.86
  -5   3   6    4.32    0.69
  -5   3   6    3.82    0.60
   4  -3  -6    6.95    0.61
   4  -3  -6    6.84    0.60
   4  -3  -6    6.13    0.51
   4  -3  -6    7.18    0.65
  -4   3   6    7.21    0.62
  -4   3   6    5.55    1.00
  -4   3   6    6.91    0.38
   3  -3  -6    3.99    0.41
   3  -3  -6    4.17    0.44
   3  -3  -6    4.62    0.46
   3  -3  -6    3.65    0.53
  -3   3   6    4.24    0.43
  -3   3   6    4.21    0.45
  -3   3   6    3.91    0.49
  -3   3   6    4.13    0.58
   2  -3  -6   24.47    0.98
   2  -3  -6   24.64    1.08
   2  -3  -6   18.88    1.26
   2  -3  -6   25.02    1.02
  -2   3   6   24.89    1.05
  -2   3   6   24.46    1.02
  -2   3   6   25.01    1.15
  -2   3   6   25.99    1.22
   1  -3  -6    8.39    0.54
   1  -3  -6    8.32    0.61
   1  -3  -6    8.54    0.55
   1  -3  -6    8.21    0.44
  -1   3   6    8.37    0.48
  -1   3   6    7.61    0.54
  -1   3   6    7.73    0.59
  -1   3   6    7.43    0.59
   0  -3  -6  110.25    3.26
   0  -3  -6  106.62    3.11
   0  -3  -6  106.79    3.09
   0   3   6  109.27    2.90
   0   3   6  108.81    3.13
   0   3   6  114.56    3.26
   0   3   6  112.18    3.28
  -1  -3  -6   11.56    0.71
  -1  -3  -6   10.43    0.50
  -1  -3  -6   10.62    0.60
   1   3   6   10.81    0.42
   1   3   6   11.37    0.69
   1   3   6   10.82    0.63
   1   3   6   10.06    0.59
   1   3   6   10.70    0.62
  -2  -3  -6    6.76    0.53
  -2  -3  -6    6.97    0.47
  -2  -3  -6    6.10    0.38
   2   3   6    7.34    0.51
   2   3   6    7.72    0.56
   2   3   6    7.45    0.55
   2   3   6    7.10    0.47
  -3  -3  -6    1.14    0.21
  -3  -3  -6    1.41    0.26
  -3  -3  -6    1.53    0.30
   3   3   6    1.36    0.23
   3   3   6    1.69    0.33
   3   3   6    1.47    0.33
  -4  -3  -6    0.77    0.26
  -4  -3  -6    1.01    0.22
  -4  -3  -6    0.88    0.23
  -4  -3  -6    1.38    0.26
   4   3   6    1.02    0.25
   4   3   6    1.57    0.39
   4   3   6    1.25    0.27
  -5  -3  -6    3.63    0.35
   5   3   6    3.17    0.34
   5   3   6    3.38    0.37
   5   3   6    3.45    0.38
   5   3   6    3.28    0.33
  -6  -3  -6   18.16    0.86
   6   3   6   18.72    0.97
   6   3   6   17.85    0.88
   6   3   6   17.11    1.10
   6   3   6   20.85    0.93
  -7  -3  -6   16.21    0.85
   7   3   6   16.37    0.99
   7   3   6   18.20    0.95
   7   3   6   16.71    0.90
   7   3   6   16.60    1.31
   8   3   6    2.02    0.43
   8   3   6    1.64    0.32
   8   3   6    1.71    0.26
   6  -4  -6    2.09    0.50
   6  -4  -6    1.43    0.32
   6  -4  -6    1.02    0.33
  -6   4   6    1.80    0.75
  -6   4   6    1.95    0.52
   5  -4  -6   15.26    1.07
   5  -4  -6   14.18    0.81
   5  -4  -6   16.30    1.02
   5  -4  -6   16.74    1.06
  -5   4   6   16.06    1.21
  -5   4   6   15.56    1.04
  -5   4   6   15.29    1.14
   4  -4  -6   26.05    1.14
   4  -4  -6   28.04    1.39
   4  -4  -6   28.00    1.37
  -4   4   6   27.39    1.30
  -4   4   6   22.72    1.14
   3  -4  -6    1.02    0.32
   3  -4  -6    0.99    0.38
   3  -4  -6    0.67    0.24
   3  -4  -6    1.13    0.36
  -3   4   6    0.99    0.29
  -3   4   6    0.47    0.26
  -3   4   6    1.35    0.38
  -3   4   6    1.13    0.37
  -3   4   6    1.02    0.32
   2  -4  -6   18.18    1.07
   2  -4  -6   18.97    0.95
   2  -4  -6   18.24    0.99
   2  -4  -6   17.54    0.84
  -2   4   6   17.76    0.92
  -2   4   6   17.81    1.06
  -2   4   6   19.69    0.97
  -2   4   6   18.47    1.11
   1  -4  -6    0.05    0.17
   1  -4  -6   -0.06    0.20
   1  -4  -6    0.16    0.16
  -1   4   6    0.21    0.16
  -1   4   6   -0.03    0.19
  -1   4   6    0.09    0.17
  -1   4   6    0.13    0.15
   0  -4  -6   13.50    0.74
   0  -4  -6   14.14    0.87
   0  -4  -6   13.69    0.79
   0   4   6   13.52    0.87
   0   4   6   12.87    0.82
   0   4   6   13.41    0.80
   0   4   6   13.23    0.69
   0   4   6   13.22    0.62
  -1  -4  -6  141.80    4.29
  -1  -4  -6  145.36    4.16
  -1  -4  -6  143.31    4.02
   1   4   6  147.11    4.22
   1   4   6  147.06    4.18
   1   4   6  153.28    3.84
   1   4   6  145.48    4.06
   1   4   6  149.25    4.36
  -2  -4  -6   16.22    0.93
  -2  -4  -6   16.15    0.85
  -2  -4  -6   15.16    0.69
   2   4   6   15.59    0.93
   2   4   6   16.07    0.83
   2   4   6   14.61    0.85
   2   4   6   16.02    0.87
  -3  -4  -6    2.35    0.37
  -3  -4  -6    2.00    0.24
  -3  -4  -6    1.27    0.21
  -3  -4  -6    2.07    0.42
   3   4   6    1.97    0.30
   3   4   6    2.30    0.42
   3   4   6    2.50    0.44
   3   4   6    1.78    0.36
  -4  -4  -6    0.14    0.13
  -4  -4  -6    0.03    0.15
  -4  -4  -6   -0.01    0.16
  -4  -4  -6    0.13    0.11
   4   4   6   -0.01    0.17
   4   4   6    0.14    0.13
  -5  -4  -6    5.51    0.45
  -5  -4  -6    5.20    0.45
  -5  -4  -6    3.74    0.41
   5   4   6    5.16    0.50
   5   4   6    4.90    0.41
   5   4   6    6.01    0.51
  -6  -4  -6    3.38    0.44
   6   4   6    3.10    0.38
   6   4   6    2.57    0.51
   6   4   6    2.51    0.34
   6   4   6    2.74    0.43
  -7  -4  -6    1.40    0.29
   7   4   6    2.67    0.49
   7   4   6    1.68    0.52
   7   4   6    1.20    0.25
   7   4   6    1.40    0.41
   7   4   6    1.74    0.28
   8   4   6    3.43    0.65
   5  -5  -6    0.74    0.42
   5  -5  -6    1.08    0.38
   5  -5  -6    1.30    0.42
   5  -5  -6    1.22    0.37
  -5   5   6    0.80    0.32
  -5   5   6    1.63    0.63
  -5   5   6    1.65    0.46
   4  -5  -6    0.03    0.19
   4  -5  -6    0.22    0.31
   4  -5  -6    0.08    0.19
   4  -5  -6    0.07    0.27
  -4   5   6    0.17    0.15
  -4   5   6    0.43    0.23
  -4   5   6   -0.46    0.18
  -4   5   6    0.53    0.27
  -4   5   6   -0.19    0.21
   3  -5  -6    0.17    0.20
   3  -5  -6   -0.07    0.22
   3  -5  -6    0.29    0.25
   3  -5  -6    0.38    0.20
  -3   5   6    0.03    0.21
  -3   5   6    1.19    0.39
  -3   5   6    0.64    0.32
  -3   5   6    0.27    0.21
   2  -5  -6   18.92    1.11
   2  -5  -6   18.32    1.02
   2  -5  -6   19.18    1.17
  -2   5   6   20.21    1.88
  -2   5   6   17.11    1.02
  -2   5   6   17.27    1.13
  -2   5   6   19.29    1.02
   1  -5  -6    9.58    0.73
   1  -5  -6   10.61    0.87
   1  -5  -6    9.59    0.74
  -1   5   6   10.39    0.79
  -1   5   6    9.53    0.82
  -1   5   6    8.53    0.78
  -1   5   6   10.03    0.65
   0  -5  -6   16.92    1.08
   0  -5  -6   16.73    0.92
   0  -5  -6   17.11    0.99
   0   5   6   18.48    1.03
   0   5   6   17.59    1.10
   0   5   6   17.75    0.82
   0   5   6   18.79    1.03
   0   5   6   17.12    1.06
  -1  -5  -6   16.95    1.06
  -1  -5  -6   17.07    0.98
  -1  -5  -6   16.86    0.86
   1   5   6   15.63    0.97
   1   5   6   15.32    1.04
   1   5   6   17.15    0.76
   1   5   6   16.51    0.82
   1   5   6   17.91    1.01
  -2  -5  -6    0.36    0.25
  -2  -5  -6    0.23    0.23
   2   5   6    0.39    0.20
   2   5   6    0.27    0.25
   2   5   6   -0.01    0.14
   2   5   6    0.33    0.28
  -3  -5  -6    1.00    0.31
  -3  -5  -6    0.82    0.20
  -3  -5  -6    0.78    0.27
   3   5   6    0.57    0.25
   3   5   6    1.12    0.35
   3   5   6    0.63    0.23
   3   5   6    0.91    0.34
  -4  -5  -6    0.53    0.24
   4   5   6    0.58    0.31
   4   5   6    0.35    0.26
   4   5   6    0.70    0.30
   4   5   6    0.69    0.22
  -5  -5  -6   -0.16    0.18
  -5  -5  -6   -0.12    0.09
   5   5   6    0.00    0.18
   5   5   6    0.01    0.15
   5   5   6   -0.02    0.12
  -6  -5  -6    9.24    0.67
  -6  -5  -6    7.98    0.58
   6   5   6    8.51    0.67
   6   5   6    7.78    0.57
   6   5   6    8.00    0.92
   6   5   6    7.59    0.67
  -7  -5  -6   21.83    1.04
   7   5   6   22.85    1.05
   7   5   6   23.17    1.12
   7   5   6   21.33    0.92
   7   5   6   22.25    0.91
   5  -6  -6    0.88    0.47
   5  -6  -6    1.26    0.39
   5  -6  -6    0.42    0.32
  -5   6   6    0.76    0.34
  -5   6   6    1.45    0.55
   4  -6  -6   13.43    1.05
   4  -6  -6   12.52    0.88
   4  -6  -6   14.00    1.21
  -4   6   6   14.79    1.08
  -4   6   6   13.92    1.20
  -4   6   6   12.82    0.93
   3  -6  -6   11.62    0.95
   3  -6  -6    9.28    0.79
   3  -6  -6   13.26    1.11
  -3   6   6   10.63    1.04
  -3   6   6   11.33    1.00
  -3   6   6   12.00    0.80
  -3   6   6   11.05    0.89
   2  -6  -6    6.91    0.70
   2  -6  -6    7.25    0.80
   2  -6  -6    6.77    0.68
  -2   6   6    6.58    0.66
  -2   6   6    7.37    0.73
  -2   6   6    6.99    0.80
   1  -6  -6   -0.03    0.15
   1  -6  -6   -0.20    0.19
   1  -6  -6   -0.03    0.27
  -1   6   6    0.06    0.21
  -1   6   6    0.03    0.26
  -1   6   6    0.00    0.24
   0  -6  -6    1.63    0.41
   0  -6  -6    1.84    0.49
   0  -6  -6    1.47    0.45
   0   6   6    1.38    0.34
   0   6   6    2.09    0.48
   0   6   6    1.59    0.45
   0   6   6    1.61    0.43
  -1  -6  -6   14.54    1.01
  -1  -6  -6   13.09    1.01
  -1  -6  -6   14.42    0.86
   1   6   6   13.98    1.07
   1   6   6   13.97    0.77
   1   6   6   15.56    1.05
   1   6   6   14.04    0.75
   1   6   6   13.78    0.98
  -2  -6  -6   28.61    1.43
  -2  -6  -6   27.11    1.50
  -2  -6  -6   27.67    1.21
   2   6   6   29.01    1.31
   2   6   6   28.89    1.49
   2   6   6   30.01    1.59
   2   6   6   28.89    1.44
  -3  -6  -6    2.07    0.44
  -3  -6  -6    2.13    0.44
  -3  -6  -6    2.50    0.40
   3   6   6    2.75    0.55
   3   6   6    2.79    0.49
   3   6   6    2.74    0.51
   3   6   6    2.21    0.43
  -4  -6  -6    0.73    0.22
  -4  -6  -6    0.80    0.29
  -4  -6  -6    0.63    0.29
   4   6   6    0.64    0.29
   4   6   6    0.96    0.28
   4   6   6    1.38    0.44
   4   6   6    0.77    0.34
  -5  -6  -6    0.14    0.15
  -5  -6  -6    0.06    0.13
  -5  -6  -6   -0.12    0.20
   5   6   6   -0.02    0.25
   5   6   6    0.16    0.16
   5   6   6    0.31    0.24
   5   6   6   -0.10    0.20
  -6  -6  -6    1.78    0.42
  -6  -6  -6    1.72    0.31
   6   6   6    1.98    0.34
   6   6   6    1.37    0.48
   6   6   6    1.93    0.43
   6   6   6    1.37    0.37
  -7  -6  -6    0.31    0.18
  -7  -6  -6    0.17    0.21
   7   6   6    0.83    0.36
   4  -7  -6   -0.09    0.20
   4  -7  -6    0.10    0.26
   4  -7  -6   -1.01    0.37
  -4   7   6    0.52    0.31
  -4   7   6    0.48    0.26
  -4   7   6    0.28    0.31
   3  -7  -6    1.67    0.78
   3  -7  -6    2.02    0.48
   3  -7  -6    2.51    0.68
   3  -7  -6    2.27    0.67
  -3   7   6    3.03    0.63
  -3   7   6    2.09    0.41
  -3   7   6    1.94    0.61
  -3   7   6    2.09    0.55
   2  -7  -6    1.57    0.41
   2  -7  -6    2.87    0.62
   2  -7  -6    2.52    0.52
  -2   7   6    2.64    0.60
  -2   7   6    1.84    0.53
  -2   7   6    2.31    0.55
   1  -7  -6    6.25    0.69
   1  -7  -6    6.47    0.72
   1  -7  -6    5.73    0.89
  -1   7   6    6.58    0.82
  -1   7   6    6.18    0.75
  -1   7   6    5.75    0.61
  -1   7   6    6.66    0.79
   0  -7  -6    0.82    0.38
   0  -7  -6    0.85    0.31
   0   7   6    0.68    0.29
   0   7   6    0.61    0.27
   0   7   6    0.67    0.33
   0   7   6    0.76    0.37
  -1  -7  -6    6.88    0.63
  -1  -7  -6    6.96    0.78
  -1  -7  -6    6.89    0.61
  -1  -7  -6    7.03    0.81
   1   7   6    7.68    0.78
   1   7   6    6.19    0.76
   1   7   6    7.13    0.82
   1   7   6    7.44    0.60
  -2  -7  -6    1.18    0.40
  -2  -7  -6    0.89    0.40
   2   7   6    1.29    0.37
   2   7   6    0.88    0.35
   2   7   6    1.58    0.44
  -3  -7  -6    0.14    0.14
  -3  -7  -6    0.20    0.26
  -3  -7  -6    0.05    0.27
   3   7   6    0.79    0.32
   3   7   6    0.30    0.32
   3   7   6    0.33    0.22
  -4  -7  -6    0.08    0.25
  -4  -7  -6   -0.07    0.15
  -4  -7  -6    0.16    0.15
   4   7   6   -0.28    0.27
   4   7   6   -0.07    0.25
   4   7   6    0.26    0.28
  -5  -7  -6    1.31    0.31
  -5  -7  -6    1.59    0.52
   5   7   6    0.86    0.37
   5   7   6    1.37    0.44
   5   7   6    1.56    0.49
   5   7   6    1.10    0.33
  -6  -7  -6    2.08    0.40
   6   7   6    2.10    0.53
   6   7   6    2.31    0.56
   6   7   6    1.74    0.35
   2  -8  -6    7.08    0.95
   2  -8  -6    5.68    0.98
   2  -8  -6    5.96    1.02
  -2   8   6    6.58    0.75
  -2   8   6    5.43    0.58
   1  -8  -6   -0.06    0.30
   1  -8  -6   -0.18    0.19
  -1   8   6   -0.12    0.27
  -1   8   6   -0.28    0.33
  -1   8   6    0.39    0.29
   0  -8  -6    0.54    0.36
   0  -8  -6    0.73    0.30
   0  -8  -6    0.27    0.32
   0  -8  -6    0.94    0.46
   0   8   6    0.76    0.34
   0   8   6    0.07    0.41
   0   8   6    0.94    0.39
   0   8   6    0.96    0.44
  -1  -8  -6    0.12    0.23
  -1  -8  -6    0.06    0.22
  -1  -8  -6   -0.11    0.16
  -1  -8  -6    0.20    0.36
   1   8   6   -0.37    0.24
   1   8   6    0.11    0.20
   1   8   6    0.09    0.29
   1   8   6    0.67    0.41
  -2  -8  -6    7.56    1.06
  -2  -8  -6    7.48    0.68
  -2  -8  -6    8.56    0.90
   2   8   6    9.43    0.99
   2   8   6    7.90    0.87
   2   8   6    8.40    0.70
   2   8   6   10.22    0.98
  -3  -8  -6    5.82    0.91
   3   8   6    4.15    0.64
   3   8   6    5.41    0.90
   3   8   6    5.54    0.83
  -4  -8  -6    0.18    0.33
  -4  -8  -6   -0.17    0.15
  -4  -8  -6   -0.11    0.15
   4   8   6   -0.09    0.33
   4   8   6   -0.08    0.34
   4   8   6    0.23    0.26
  -5  -8  -6   -0.67    0.23
  -5  -8  -6    0.31    0.21
   5   8   6    0.01    0.31
   5   8   6   -0.21    0.24
   5   8   6    0.58    0.42
   0  -9  -6   -0.35    0.24
   0  -9  -6   -0.14    0.43
   0  -9  -6    0.63    0.44
   0  -9  -6    0.85    0.34
   0   9   6   -0.47    0.39
   0   9   6    0.76    0.46
   0   9   6    0.16    0.30
  -1  -9  -6    0.05    0.60
  -1  -9  -6    0.86    0.43
  -1  -9  -6    0.93    0.64
   1   9   6    1.15    0.38
   1   9   6    0.68    0.42
   1   9   6    0.13    0.47
   1   9   6    1.49    0.56
  -2  -9  -6    1.53    0.56
  -2  -9  -6    1.17    0.35
  -2  -9  -6    0.96    0.47
   2   9   6    0.95    0.36
   2   9   6    1.43    0.52
   2   9   6    1.01    0.51
   2   9   6    0.88    0.42
   3   9   6    0.49    0.93
   3   9   6   -0.24    0.35
   3   9   6    0.03    0.41
   4   7  -7    0.30    0.41
   4   7  -7    0.68    0.77
   4   7  -7    0.67    0.29
  -4  -7   7   -0.05    0.14
  -4  -7   7    0.32    0.38
  -4  -7   7   -0.15    0.33
   3   7  -7    1.67    0.55
   3   7  -7    0.82    0.36
   3   7  -7    1.70    0.61
  -3  -7   7    1.05    0.50
  -3  -7   7    0.87    0.53
  -3  -7   7    0.78    0.45
   2   7  -7   -0.06    0.30
   2   7  -7   -0.42    0.32
   2   7  -7    0.38    0.26
  -2  -7   7    0.42    0.33
  -2  -7   7   -0.07    0.38
  -2  -7   7    0.40    0.34
  -2  -7   7    0.29    0.30
   1   7  -7    1.20    0.44
   1   7  -7    2.26    0.76
   1   7  -7    2.43    0.64
  -1  -7   7    1.94    0.50
  -1  -7   7    1.34    0.52
  -1  -7   7    0.72    0.38
   0   7  -7    1.60    0.48
   0   7  -7    1.41    0.46
   0   7  -7    2.11    0.69
   0  -7   7    0.55    0.42
   0  -7   7    0.84    0.38
   0  -7   7    1.57    0.45
  -1   7  -7    1.51    0.42
   1  -7   7    1.80    0.54
   1  -7   7    1.22    0.43
   1  -7   7    1.52    0.62
  -2   7  -7   -0.66    0.56
  -2   7  -7   -0.08    0.27
   2  -7   7    0.13    0.35
   2  -7   7    0.30    0.40
   2  -7   7    0.31    0.34
   5   6  -7    0.51    0.41
   5   6  -7    0.23    0.21
   5   6  -7    0.44    0.42
   5   6  -7    0.26    0.26
  -5  -6   7   -0.05    0.07
  -5  -6   7    0.27    0.33
  -5  -6   7   -0.26    0.30
   4   6  -7    0.37    0.50
   4   6  -7    0.70    0.25
   4   6  -7    1.06    0.43
   4   6  -7    0.67    0.29
  -4  -6   7    0.00    0.32
  -4  -6   7    0.05    0.17
  -4  -6   7    0.93    0.36
   3   6  -7    3.08    0.61
   3   6  -7    4.03    0.77
   3   6  -7    3.10    0.52
   3   6  -7    2.97    0.33
  -3  -6   7    4.20    0.72
  -3  -6   7    2.89    0.53
  -3  -6   7    3.44    0.53
  -3  -6   7    3.31    0.76
   2   6  -7   29.34    1.51
   2   6  -7   33.48    2.77
   2   6  -7   30.39    1.66
  -2  -6   7   32.05    1.56
  -2  -6   7   31.21    1.46
  -2  -6   7   30.57    1.80
   1   6  -7    7.31    1.07
   1   6  -7    5.96    0.71
   1   6  -7    4.72    0.65
  -1  -6   7    5.55    0.67
  -1  -6   7    5.38    0.85
  -1  -6   7    6.40    0.64
   0   6  -7    0.30    0.27
   0   6  -7    0.37    0.29
   0   6  -7    0.68    0.33
   0  -6   7    0.97    0.43
   0  -6   7    0.25    0.27
   0  -6   7    0.54    0.29
  -1   6  -7   13.13    1.00
  -1   6  -7   11.64    1.12
  -1   6  -7   12.74    0.92
   1  -6   7   13.19    1.16
   1  -6   7   15.27    0.96
   1  -6   7   13.09    1.12
  -2   6  -7    0.52    0.33
  -2   6  -7    0.90    0.37
   2  -6   7    0.64    0.35
   2  -6   7    0.01    0.23
   2  -6   7    0.89    0.39
   2  -6   7    0.71    0.31
  -3   6  -7    7.38    0.78
   3  -6   7    8.90    0.92
   3  -6   7    8.95    0.95
   3  -6   7    7.21    0.69
  -4   6  -7    0.76    0.43
   4  -6   7    0.93    0.33
   6   5  -7   -0.01    0.38
   6   5  -7   -0.06    0.36
   6   5  -7    0.14    0.23
  -6  -5   7    0.00    0.36
  -6  -5   7    0.22    0.27
   5   5  -7    1.60    0.47
   5   5  -7    2.50    0.58
   5   5  -7    2.04    0.38
  -5  -5   7    2.00    0.59
   4   5  -7   11.49    0.97
   4   5  -7   12.00    1.05
   4   5  -7   12.97    1.10
   4   5  -7   12.38    0.76
  -4  -5   7   12.33    0.82
  -4  -5   7   13.16    1.12
  -4  -5   7   11.50    1.06
   3   5  -7   10.50    0.72
   3   5  -7   10.62    0.89
   3   5  -7   11.65    0.98
   3   5  -7   10.51    0.58
  -3  -5   7   10.40    0.72
  -3  -5   7   10.15    1.00
  -3  -5   7   10.97    0.77
   2   5  -7    5.97    0.61
   2   5  -7    6.31    0.73
   2   5  -7    6.14    0.77
  -2  -5   7    6.38    0.62
  -2  -5   7    5.76    0.75
  -2  -5   7    5.90    0.64
   1   5  -7   14.18    0.99
   1   5  -7   13.04    1.01
   1   5  -7   12.73    0.94
  -1  -5   7   13.43    0.83
  -1  -5   7   12.85    0.94
  -1  -5   7   13.91    1.08
   0   5  -7    6.77    0.75
   0   5  -7    7.59    0.72
   0   5  -7    7.25    0.79
   0  -5   7    8.33    0.65
   0  -5   7    6.96    0.74
   0  -5   7    7.57    0.78
  -1   5  -7    2.99    0.54
  -1   5  -7    1.84    0.43
  -1   5  -7    2.08    0.53
  -1   5  -7    2.16    0.51
   1  -5   7    1.98    0.40
   1  -5   7    1.68    0.49
   1  -5   7    3.03    0.63
  -2   5  -7    4.13    0.54
  -2   5  -7    4.53    0.56
  -2   5  -7    5.07    0.90
   2  -5   7    4.68    0.60
   2  -5   7    4.92    0.59
   2  -5   7    5.01    0.54
  -3   5  -7   11.40    0.90
  -3   5  -7   11.19    1.21
   3  -5   7   11.67    0.75
   3  -5   7   12.39    1.10
   3  -5   7   14.89    1.05
   3  -5   7   10.40    0.91
  -4   5  -7   19.79    1.25
  -4   5  -7   17.82    1.01
   4  -5   7   22.75    1.43
   4  -5   7   20.22    1.25
   4  -5   7   19.55    0.97
   4  -5   7   22.66    2.17
  -5   5  -7   -0.04    0.29
   5  -5   7   -0.06    0.29
   5  -5   7    0.10    0.20
   5  -5   7   -0.43    0.22
   5  -5   7   -0.06    0.23
   6   4  -7    2.80    0.52
   6   4  -7    3.34    0.63
   6   4  -7    3.34    0.90
  -6  -4   7    3.75    0.55
  -6  -4   7    2.42    0.65
   5   4  -7    1.38    0.42
   5   4  -7    1.93    0.48
  -5  -4   7    1.66    0.39
  -5  -4   7    1.55    0.48
   4   4  -7    1.21    0.37
   4   4  -7    0.91    0.29
   4   4  -7    1.07    0.36
  -4  -4   7    1.09    0.13
  -4  -4   7    1.12    0.42
  -4  -4   7    1.01    0.37
  -4  -4   7    1.12    0.22
   3   4  -7   39.89    1.84
   3   4  -7   39.71    1.78
   3   4  -7   39.94    1.40
   3   4  -7   49.23    1.65
  -3  -4   7   41.04    1.58
  -3  -4   7   41.96    1.96
  -3  -4   7   42.47    1.56
   2   4  -7   49.25    2.00
   2   4  -7   47.50    2.03
   2   4  -7   50.59    1.84
  -2  -4   7   50.04    2.16
  -2  -4   7   50.44    1.87
  -2  -4   7   51.84    1.81
   1   4  -7   28.23    1.37
   1   4  -7   26.89    1.30
   1   4  -7   27.38    1.41
  -1  -4   7   28.38    1.22
  -1  -4   7   28.03    1.47
  -1  -4   7   28.79    1.35
   0   4  -7    0.51    0.29
   0   4  -7    1.08    0.33
   0   4  -7    0.43    0.26
   0  -4   7    0.55    0.31
   0  -4   7    0.42    0.21
   0  -4   7    0.72    0.25
  -1   4  -7   18.81    1.24
  -1   4  -7   18.43    1.05
  -1   4  -7   19.18    0.96
   1  -4   7   19.92    1.17
   1  -4   7   20.67    0.99
   1  -4   7   20.19    1.21
  -2   4  -7    4.18    0.49
  -2   4  -7    3.89    0.74
  -2   4  -7    4.70    0.56
   2  -4   7    4.76    0.55
   2  -4   7    3.58    0.48
   2  -4   7    4.69    0.73
   2  -4   7    4.62    0.45
  -3   4  -7    2.63    0.71
  -3   4  -7    3.18    0.59
  -3   4  -7    2.55    0.47
   3  -4   7    2.65    0.48
   3  -4   7    2.47    0.52
   3  -4   7    2.69    0.48
   3  -4   7    1.72    0.44
  -4   4  -7    9.65    0.81
  -4   4  -7    9.39    0.65
   4  -4   7   10.21    0.67
   4  -4   7    9.33    0.56
   4  -4   7    9.64    0.95
   4  -4   7    9.17    0.89
   4  -4   7   10.67    0.79
  -5   4  -7    0.19    0.30
   5  -4   7    0.52    0.33
   5  -4   7    0.71    0.28
   5  -4   7    0.19    0.21
   5  -4   7    0.04    0.16
  -6   4  -7    0.00    0.32
   6  -4   7    0.57    0.32
   6  -4   7    0.01    0.29
   7   3  -7    0.79    0.38
   7   3  -7   -0.15    0.30
  -7  -3   7    0.12    0.34
   6   3  -7    0.94    0.36
   6   3  -7    1.18    0.38
   6   3  -7    1.06    0.34
  -6  -3   7    1.40    0.50
  -6  -3   7    1.64    0.35
   5   3  -7    1.14    0.36
   5   3  -7    1.23    0.36
  -5  -3   7    0.88    0.34
  -5  -3   7    0.96    0.27
   4   3  -7   53.38    2.04
   4   3  -7   50.11    2.02
   4   3  -7   51.36    1.76
  -4  -3   7   52.18    1.53
  -4  -3   7   50.88    2.14
  -4  -3   7   52.77    2.21
  -4  -3   7   52.59    1.81
   3   3  -7    7.94    0.69
   3   3  -7    7.07    0.66
   3   3  -7    7.21    0.47
  -3  -3   7    6.85    0.69
  -3  -3   7    8.00    0.52
  -3  -3   7    7.11    0.56
   2   3  -7   32.68    1.45
   2   3  -7   34.45    1.48
  -2  -3   7   33.72    1.32
  -2  -3   7   32.45    1.53
  -2  -3   7   31.49    1.25
   1   3  -7   14.67    0.89
   1   3  -7   15.89    0.84
   1   3  -7   14.65    0.89
  -1  -3   7   14.70    0.76
  -1  -3   7   14.85    0.84
  -1  -3   7   14.97    0.95
   0   3  -7   12.55    0.83
   0   3  -7   13.61    0.84
   0   3  -7   14.18    0.83
   0  -3   7   14.01    0.72
   0  -3   7   15.57    0.93
   0  -3   7   12.85    0.83
  -1   3  -7    3.12    0.54
  -1   3  -7    3.25    0.41
  -1   3  -7    3.42    0.43
   1  -3   7    2.97    0.46
   1  -3   7    2.92    0.34
   1  -3   7    3.50    0.53
  -2   3  -7    5.96    0.72
  -2   3  -7    6.75    0.53
  -2   3  -7    6.65    0.54
   2  -3   7    8.36    0.73
   2  -3   7    8.69    0.79
   2  -3   7    6.76    0.61
   2  -3   7    7.19    0.48
  -3   3  -7    2.00    0.33
  -3   3  -7    3.04    0.49
  -3   3  -7    2.30    0.44
  -3   3  -7    1.77    0.54
   3  -3   7    1.36    0.37
   3  -3   7    2.09    0.45
   3  -3   7    2.73    0.43
   3  -3   7    2.45    0.29
  -4   3  -7   40.24    2.21
  -4   3  -7   39.38    1.51
  -4   3  -7   36.02    2.09
   4  -3   7   42.06    1.59
   4  -3   7   40.05    1.93
  -5   3  -7   10.40    0.85
   5  -3   7   10.02    0.98
   5  -3   7   11.00    0.85
   5  -3   7   10.35    0.68
   5  -3   7   10.77    1.10
  -6   3  -7    1.38    0.46
   6  -3   7    1.27    0.46
   6  -3   7    1.19    0.37
   7   2  -7    0.17    0.25
   7   2  -7   -0.40    0.35
  -7  -2   7   -0.23    0.24
  -7  -2   7    0.23    0.28
   6   2  -7   10.88    0.76
   6   2  -7    8.91    0.74
   6   2  -7    9.37    0.76
  -6  -2   7    9.85    0.88
  -6  -2   7    8.92    0.94
   5   2  -7    0.42    0.29
   5   2  -7    0.36    0.17
  -5  -2   7    0.20    0.20
  -5  -2   7    0.25    0.25
  -5  -2   7    0.05    0.18
  -5  -2   7    0.01    0.21
   4   2  -7    0.51    0.24
   4   2  -7    0.41    0.19
   4   2  -7    0.56    0.27
  -4  -2   7    0.25    0.18
  -4  -2   7    0.52    0.14
  -4  -2   7    0.65    0.25
  -4  -2   7    0.25    0.20
   3   2  -7   87.36    2.84
   3   2  -7   88.90    2.55
   3   2  -7   88.09    2.80
  -3  -2   7   90.13    2.95
  -3  -2   7   87.21    2.63
  -3  -2   7   90.32    2.76
   2   2  -7   12.96    0.76
   2   2  -7   13.59    0.81
  -2  -2   7   13.19    0.44
  -2  -2   7   13.22    0.67
  -2  -2   7   12.58    0.67
  -2  -2   7   14.92    0.88
   1   2  -7   46.48    1.64
   1   2  -7   44.06    1.66
  -1  -2   7   44.64    1.28
  -1  -2   7   43.72    1.71
  -1  -2   7   45.21    1.49
   0   2  -7   45.76    1.62
   0   2  -7   47.20    1.66
   0   2  -7   43.48    1.63
   0  -2   7   45.73    1.70
   0  -2   7   45.14    1.49
   0  -2   7   46.56    1.27
   0  -2   7   44.77    1.35
  -1   2  -7    3.24    0.38
  -1   2  -7    3.34    0.37
  -1   2  -7    3.30    0.43
   1  -2   7    3.45    0.32
   1  -2   7    3.01    0.37
   1  -2   7    3.25    0.27
  -2   2  -7    2.48    0.45
  -2   2  -7    2.94    0.33
  -2   2  -7    3.01    0.36
   2  -2   7    3.40    0.30
   2  -2   7    2.54    0.44
   2  -2   7    4.25    0.44
   2  -2   7    2.92    0.37
  -3   2  -7    6.38    0.75
  -3   2  -7    7.03    0.53
  -3   2  -7    6.89    0.55
  -3   2  -7    7.01    0.54
   3  -2   7    7.05    0.38
   3  -2   7    7.94    0.62
   3  -2   7    6.17    0.63
   3  -2   7    6.92    0.52
   3  -2   7    7.32    0.42
   3  -2   7    8.12    0.69
  -4   2  -7    9.16    0.68
  -4   2  -7    9.10    0.97
   4  -2   7    9.02    0.50
   4  -2   7    8.79    0.80
   4  -2   7    8.92    0.52
  -5   2  -7   11.77    0.99
   5  -2   7   11.57    0.89
   5  -2   7   12.38    0.98
   5  -2   7   11.00    0.62
   5  -2   7   12.81    0.73
   5  -2   7   12.76    1.01
   6  -2   7    0.00    0.24
   6  -2   7   -0.21    0.24
   6  -2   7   -0.09    0.12
   6  -2   7    0.00    0.14
   6  -2   7    0.51    0.22
   6  -2   7    0.03    0.28
   7  -2   7   -0.34    0.33
   7  -2   7    0.09    0.27
   7  -2   7   -0.11    0.29
   7  -2   7    0.13    0.18
   7   1  -7    0.58    0.29
   7   1  -7    0.40    0.25
  -7  -1   7    0.64    0.24
  -7  -1   7    0.81    0.41
   6   1  -7    0.11    0.23
   6   1  -7    0.58    0.29
   6   1  -7    0.13    0.22
   6   1  -7   -0.14    0.19
  -6  -1   7   -0.06    0.16
  -6  -1   7    0.43    0.27
  -6  -1   7    0.15    0.18
   5   1  -7    6.05    0.53
   5   1  -7    7.12    0.60
  -5  -1   7    5.38    0.60
  -5  -1   7    6.81    0.65
  -5  -1   7    7.12    0.84
  -5  -1   7    6.36    0.45
   4   1  -7   53.44    1.90
   4   1  -7   53.45    1.85
  -4  -1   7   53.36    1.77
  -4  -1   7   53.45    2.08
  -4  -1   7   52.32    1.70
  -4  -1   7   54.69    2.02
  -4  -1   7   51.07    1.97
   3   1  -7   -0.02    0.16
   3   1  -7    0.35    0.16
  -3  -1   7   -0.13    0.12
  -3  -1   7    0.22    0.18
  -3  -1   7    0.01    0.09
  -3  -1   7    0.13    0.16
   2   1  -7   13.48    0.77
   2   1  -7   13.54    0.69
  -2  -1   7   13.41    0.66
  -2  -1   7   13.86    0.67
  -2  -1   7   13.63    0.80
   1   1  -7    0.38    0.18
   1   1  -7    0.57    0.24
  -1  -1   7    0.45    0.20
  -1  -1   7    0.53    0.15
  -1  -1   7    0.31    0.13
   0   1  -7   38.84    1.40
   0   1  -7   39.48    1.32
   0  -1   7   37.98    1.43
   0  -1   7   38.54    1.14
   0  -1   7   35.02    1.57
  -1   1  -7   11.04    0.58
  -1   1  -7   11.49    0.69
  -1   1  -7   11.59    0.62
   1  -1   7   10.78    0.63
   1  -1   7   11.20    0.53
   1  -1   7   10.48    0.49
  -2   1  -7    6.58    0.40
  -2   1  -7    7.12    0.63
  -2   1  -7    7.40    0.68
  -2   1  -7    6.62    0.43
   2  -1   7    6.44    0.46
   2  -1   7    6.93    0.41
  -3   1  -7    0.30    0.22
  -3   1  -7    0.55    0.21
  -3   1  -7    0.67    0.17
  -3   1  -7    0.39    0.15
   3  -1   7    0.47    0.16
   3  -1   7    0.63    0.20
   3  -1   7    0.42    0.16
   3  -1   7    0.17    0.16
   3  -1   7    0.39    0.14
  -4   1  -7   21.34    1.40
  -4   1  -7   22.83    1.02
   4  -1   7   22.29    1.17
   4  -1   7   23.04    0.94
   4  -1   7   21.89    0.94
   4  -1   7   23.01    1.22
  -5   1  -7   36.06    2.03
   5  -1   7   41.09    1.80
   5  -1   7   42.15    1.52
   5  -1   7   37.79    1.46
   5  -1   7   39.62    1.91
   5  -1   7   37.98    1.43
   5  -1   7   41.85    1.82
   6  -1   7    1.20    0.35
   6  -1   7    1.40    0.40
   6  -1   7    1.16    0.37
   6  -1   7    1.17    0.26
   6  -1   7    1.42    0.35
   6  -1   7    1.35    0.36
   7  -1   7    1.44    0.41
   7  -1   7    1.69    0.38
   7  -1   7    1.97    0.46
   7  -1   7    1.33    0.33
   7  -1   7    1.60    0.52
   7   0  -7    0.99    0.31
   7   0  -7    1.22    0.30
  -7   0   7    1.41    0.40
  -7   0   7    0.08    0.28
  -7   0   7    2.09    0.63
   6   0  -7    2.59    0.50
   6   0  -7    2.49    0.40
  -6   0   7    3.00    0.44
  -6   0   7    2.16    0.44
  -6   0   7    2.04    0.41
  -6   0   7    2.62    0.38
   5   0  -7    0.11    0.19
   5   0  -7   -0.08    0.19
   5   0  -7    0.44    0.20
  -5   0   7    0.36    0.18
  -5   0   7    0.07    0.23
  -5   0   7    0.03    0.12
  -5   0   7    0.37    0.25
   4   0  -7    3.32    0.37
   4   0  -7    3.37    0.44
   4   0  -7    3.49    0.53
  -4   0   7    2.68    0.44
  -4   0   7    2.99    0.38
  -4   0   7    3.60    0.51
  -4   0   7    3.15    0.38
  -4   0   7    2.87    0.46
   3   0  -7   50.67    1.66
   3   0  -7   52.33    1.78
  -3   0   7   50.17    1.68
  -3   0   7   51.41    1.69
  -3   0   7   52.25    1.79
  -3   0   7   50.49    1.84
   2   0  -7    0.14    0.17
  -2   0   7    0.01    0.08
  -2   0   7    0.11    0.12
  -2   0   7   -0.07    0.10
   1   0  -7    6.46    0.48
   1   0  -7    6.37    0.28
  -1   0   7    7.03    0.52
  -1   0   7    6.88    0.28
  -1   0   7    6.97    0.38
  -1   0   7    6.10    0.42
   0   0  -7  263.58    6.57
   0   0  -7  266.10    6.84
   0   0   7  268.06    6.90
   0   0   7  258.02    6.57
   0   0   7  270.42    6.78
  -1   0  -7   19.42    0.72
  -1   0  -7   19.37    0.76
  -1   0  -7   19.05    0.62
  -1   0  -7   19.59    0.82
  -1   0  -7   21.14    0.91
   1   0   7   21.21    0.78
   1   0   7   22.40    0.89
   1   0   7   20.70    0.73
  -2   0  -7   22.83    1.08
  -2   0  -7   22.37    0.89
  -2   0  -7   21.69    0.74
  -2   0  -7   21.72    0.83
   2   0   7   22.39    0.82
   2   0   7   23.01    0.89
  -3   0  -7   11.84    0.52
  -3   0  -7   11.95    0.57
  -3   0  -7   11.43    0.84
  -3   0  -7   12.11    0.54
   3   0   7   12.00    0.53
   3   0   7   11.68    0.58
   3   0   7   12.54    0.59
   3   0   7   12.57    0.53
   3   0   7   13.94    0.75
  -4   0  -7    1.88    0.47
   4   0   7    2.39    0.37
   4   0   7    1.66    0.30
   4   0   7    2.76    0.38
   4   0   7    2.01    0.35
   4   0   7    2.27    0.29
  -5   0  -7   25.48    1.57
   5   0   7   27.10    1.41
   5   0   7   25.82    1.32
   5   0   7   27.30    1.11
   5   0   7   27.64    1.21
   5   0   7   28.13    1.36
   5   0   7   27.12    1.11
   6   0   7    8.81    0.79
   6   0   7    7.29    0.62
   6   0   7    6.78    0.70
   6   0   7    8.24    0.62
   6   0   7    7.40    0.76
   6   0   7    7.43    0.55
   7   0   7    0.54    0.32
   7   0   7    0.40    0.19
   7   0   7    0.64    0.29
   7   0   7    0.54    0.25
   7   0   7    0.32    0.23
   7   0   7    1.21    0.65
   7  -1  -7    0.13    0.27
   7  -1  -7    0.19    0.19
  -7   1   7   -0.08    0.22
  -7   1   7   -0.31    0.13
  -7   1   7    0.40    0.33
   6  -1  -7    1.50    0.41
   6  -1  -7    1.62    0.36
   6  -1  -7    1.42    0.31
  -6   1   7    1.61    0.42
  -6   1   7    1.11    0.38
  -6   1   7    0.96    0.32
  -6   1   7    1.57    0.32
   5  -1  -7    0.94    0.27
   5  -1  -7    1.40    0.29
  -5   1   7    1.07    0.30
  -5   1   7    0.68    0.31
  -5   1   7    0.58    0.24
   4  -1  -7   24.21    1.00
   4  -1  -7   24.29    1.09
   4  -1  -7   23.20    1.15
  -4   1   7   23.67    1.18
  -4   1   7   24.41    1.16
  -4   1   7   25.75    1.18
  -4   1   7   23.49    1.07
  -4   1   7   24.74    1.14
   3  -1  -7    0.98    0.10
   3  -1  -7    0.92    0.27
   3  -1  -7    0.80    0.21
   3  -1  -7    1.46    0.31
  -3   1   7    1.16    0.27
  -3   1   7    1.27    0.29
  -3   1   7    1.11    0.31
  -3   1   7    1.10    0.29
   2  -1  -7   13.55    0.44
   2  -1  -7   12.68    0.64
   2  -1  -7   12.80    0.70
   2  -1  -7   12.05    0.62
  -2   1   7   13.05    0.68
  -2   1   7   13.49    0.65
  -2   1   7   12.67    0.68
  -2   1   7   13.72    0.74
   1  -1  -7    0.06    0.10
   1  -1  -7    0.17    0.07
   1  -1  -7    0.09    0.10
   1  -1  -7    0.07    0.11
  -1   1   7    0.21    0.16
  -1   1   7    0.04    0.10
  -1   1   7    0.19    0.15
   0  -1  -7   82.80    2.17
   0  -1  -7   83.30    2.46
   0  -1  -7   87.27    2.26
   0  -1  -7   86.85    2.39
   0   1   7   86.84    2.27
   0   1   7   82.69    2.49
   0   1   7   83.62    2.47
  -1  -1  -7   27.98    0.95
  -1  -1  -7   27.03    0.90
  -1  -1  -7   25.87    1.00
   1   1   7   27.52    1.03
   1   1   7   27.33    1.00
   1   1   7   28.61    0.91
  -2  -1  -7   15.53    0.64
  -2  -1  -7   14.64    0.68
  -2  -1  -7   15.85    0.79
   2   1   7   15.97    0.68
   2   1   7   15.99    0.64
   2   1   7   15.21    0.68
  -3  -1  -7    4.95    0.37
  -3  -1  -7    4.71    0.35
  -3  -1  -7    5.03    0.30
  -3  -1  -7    4.58    0.48
   3   1   7    5.07    0.36
   3   1   7    4.75    0.35
   3   1   7    4.91    0.35
  -4  -1  -7    2.00    0.30
  -4  -1  -7    1.37    0.36
   4   1   7    1.97    0.29
   4   1   7    1.68    0.30
   4   1   7    1.71    0.28
   4   1   7    1.48    0.34
  -5  -1  -7   30.41    1.65
   5   1   7   32.33    1.22
   5   1   7   31.50    1.39
   5   1   7   32.82    1.60
   5   1   7   31.67    1.21
   5   1   7   34.17    1.43
   6   1   7   16.76    1.20
   6   1   7   17.67    1.03
   6   1   7   17.78    0.87
   6   1   7   17.73    1.05
   6   1   7   18.60    1.07
   6   1   7   16.70    1.04
   7   1   7    0.43    0.22
   7   1   7    0.36    0.23
   7   1   7    0.53    0.26
   7   1   7    0.69    0.27
   7   1   7    0.54    0.20
   8   1   7    2.67    0.51
   8   1   7    2.02    0.60
   8   1   7    3.66    0.61
   8   1   7    3.52    0.64
   7  -2  -7    0.83    0.27
   7  -2  -7    0.27    0.30
  -7   2   7    0.13    0.18
  -7   2   7    0.74    0.37
  -7   2   7   -0.07    0.22
   6  -2  -7    0.60    0.25
   6  -2  -7    0.25    0.16
   6  -2  -7    0.11    0.10
  -6   2   7   -0.08    0.20
  -6   2   7   -0.23    0.14
  -6   2   7   -0.06    0.21
  -6   2   7    0.42    0.22
  -6   2   7   -0.19    0.13
   5  -2  -7    1.56    0.30
   5  -2  -7    1.37    0.29
   5  -2  -7    1.13    0.34
  -5   2   7    1.40    0.41
  -5   2   7    0.92    0.25
  -5   2   7    1.34    0.37
   4  -2  -7   16.75    1.00
   4  -2  -7   18.13    0.86
   4  -2  -7   15.17    0.80
   4  -2  -7   16.53    0.93
  -4   2   7   16.12    0.92
  -4   2   7   15.79    0.98
  -4   2   7   16.20    0.82
  -4   2   7   15.85    0.95
   3  -2  -7   11.54    0.66
   3  -2  -7   11.64    0.65
   3  -2  -7   11.55    0.75
   3  -2  -7   11.94    0.70
  -3   2   7   11.76    0.75
  -3   2   7   12.25    0.76
  -3   2   7   11.81    0.72
  -3   2   7   12.07    0.63
  -3   2   7   11.88    0.78
   2  -2  -7    0.20    0.19
   2  -2  -7    0.13    0.15
   2  -2  -7    0.13    0.15
  -2   2   7    0.13    0.12
  -2   2   7    0.12    0.10
  -2   2   7    0.17    0.15
  -2   2   7    0.10    0.15
   1  -2  -7  136.35    3.61
   1  -2  -7  136.10    3.87
   1  -2  -7  141.13    3.56
   1  -2  -7  140.65    3.75
  -1   2   7  135.58    3.87
  -1   2   7  139.55    3.90
  -1   2   7  136.77    3.83
   0  -2  -7  146.06    3.71
   0  -2  -7  150.47    3.84
   0  -2  -7  151.90    4.12
   0  -2  -7  145.77    4.03
   0   2   7  149.20    4.11
   0   2   7  152.38    4.05
   0   2   7  146.89    4.07
  -1  -2  -7  180.86    4.83
  -1  -2  -7  178.29    4.61
  -1  -2  -7  174.88    4.69
   1   2   7  180.47    4.83
   1   2   7  180.62    4.75
   1   2   7  182.36    4.78
  -2  -2  -7   33.05    1.14
  -2  -2  -7   33.70    1.28
  -2  -2  -7   38.30    1.29
   2   2   7   35.82    1.29
   2   2   7   35.48    1.20
   2   2   7   33.79    1.16
  -3  -2  -7    5.50    0.49
  -3  -2  -7    5.06    0.44
  -3  -2  -7    4.74    0.32
  -3  -2  -7    4.95    0.35
   3   2   7    4.58    0.49
   3   2   7    4.36    0.27
   3   2   7    3.99    0.33
   3   2   7    4.46    0.39
   3   2   7    5.17    0.37
  -4  -2  -7   18.32    1.05
  -4  -2  -7   17.69    0.85
  -4  -2  -7   19.04    0.82
  -4  -2  -7   18.97    0.82
   4   2   7   21.11    0.85
   4   2   7   19.19    0.74
   4   2   7   19.55    1.12
   4   2   7   18.25    0.75
   4   2   7   18.92    0.84
  -5  -2  -7    2.80    0.52
   5   2   7    3.35    0.35
   5   2   7    4.12    0.42
   5   2   7    3.04    0.35
  -6  -2  -7   21.59    0.98
   6   2   7   22.55    1.42
   6   2   7   22.86    1.05
   6   2   7   22.61    1.23
   6   2   7   22.31    1.01
   7   2   7    8.20    0.69
   7   2   7    7.74    0.92
   7   2   7    7.17    0.57
   7   2   7    7.37    0.74
   7   2   7    7.13    0.65
   7   2   7    8.39    0.66
   8   2   7    0.57    0.32
   8   2   7    0.65    0.38
   8   2   7    0.46    0.34
   6  -3  -7   -0.02    0.19
   6  -3  -7   -0.07    0.10
   6  -3  -7    0.57    0.27
   6  -3  -7    0.10    0.18
   6  -3  -7   -0.20    0.24
  -6   3   7   -0.07    0.21
  -6   3   7   -0.30    0.23
  -6   3   7   -0.32    0.21
  -6   3   7    0.03    0.29
   5  -3  -7    1.54    0.44
   5  -3  -7    1.46    0.39
   5  -3  -7    1.04    0.30
   5  -3  -7    1.24    0.31
  -5   3   7    0.63    0.33
  -5   3   7    0.90    0.32
   4  -3  -7   14.69    0.89
   4  -3  -7   16.53    1.00
   4  -3  -7   15.51    0.90
   4  -3  -7   15.83    0.81
  -4   3   7   15.81    0.95
  -4   3   7   15.17    0.90
  -4   3   7   16.27    1.06
  -4   3   7   14.95    0.66
   3  -3  -7    5.03    0.48
   3  -3  -7    5.08    0.58
   3  -3  -7    6.43    0.53
   3  -3  -7    5.76    0.49
  -3   3   7    5.37    0.34
  -3   3   7    4.68    0.56
  -3   3   7    5.44    0.58
  -3   3   7    5.05    0.52
  -3   3   7    5.46    0.49
   2  -3  -7   25.09    1.21
   2  -3  -7   25.73    1.03
   2  -3  -7   25.22    1.07
   2  -3  -7   25.23    1.10
  -2   3   7   25.49    1.21
  -2   3   7   27.39    1.58
  -2   3   7   26.44    1.27
   1  -3  -7    3.94    0.48
   1  -3  -7    3.50    0.30
   1  -3  -7    4.24    0.41
   1  -3  -7    4.11    0.38
  -1   3   7    3.51    0.45
  -1   3   7    3.27    0.42
  -1   3   7    3.51    0.33
  -1   3   7    4.43    0.44
   0  -3  -7   34.65    1.29
   0  -3  -7   35.20    1.15
   0  -3  -7   34.77    1.42
   0   3   7   35.68    1.39
   0   3   7   36.09    1.33
   0   3   7   35.23    1.42
   0   3   7   35.94    1.10
  -1  -3  -7   16.27    0.67
  -1  -3  -7   16.36    0.78
  -1  -3  -7   16.35    0.88
   1   3   7   17.08    0.83
   1   3   7   16.44    0.55
   1   3   7   15.75    1.00
   1   3   7   16.24    0.79
   1   3   7   17.06    0.80
  -2  -3  -7   19.07    0.76
  -2  -3  -7   17.76    0.92
  -2  -3  -7   17.55    0.80
   2   3   7   18.16    0.93
   2   3   7   18.54    0.83
   2   3   7   18.48    0.93
   2   3   7   18.73    0.84
  -3  -3  -7    6.79    0.50
  -3  -3  -7    6.17    0.53
   3   3   7    6.41    0.54
   3   3   7    6.60    0.60
   3   3   7    6.99    0.47
   3   3   7    6.15    0.46
  -4  -3  -7    2.65    0.37
  -4  -3  -7    2.19    0.37
  -4  -3  -7    2.60    0.44
  -4  -3  -7    2.42    0.29
   4   3   7    2.94    0.43
   4   3   7    2.64    0.32
   4   3   7    2.56    0.60
  -5  -3  -7    6.55    0.49
  -5  -3  -7    7.38    0.65
   5   3   7    7.44    0.51
   5   3   7    6.70    0.50
   5   3   7    7.09    0.64
  -6  -3  -7   20.67    0.94
   6   3   7   18.76    1.16
   6   3   7   18.99    0.94
   6   3   7   19.32    0.97
  -7  -3  -7    1.92    0.36
   7   3   7    2.26    0.40
   7   3   7    1.81    0.42
   7   3   7    2.53    0.59
   7   3   7    1.96    0.53
   7   3   7    2.39    0.41
   8   3   7    1.88    0.42
   8   3   7    2.55    0.54
   8   3   7    1.63    0.28
   8   3   7    1.73    0.39
   6  -4  -7   -0.40    0.26
   6  -4  -7    0.16    0.20
   6  -4  -7   -0.37    0.18
  -6   4   7    0.19    0.27
   5  -4  -7    9.92    0.85
   5  -4  -7    9.77    0.80
   5  -4  -7    8.96    0.66
   5  -4  -7    9.63    0.88
  -5   4   7   10.82    0.91
  -5   4   7    8.18    0.88
  -5   4   7    9.73    0.83
   4  -4  -7   14.37    0.81
   4  -4  -7   15.01    0.94
   4  -4  -7   16.58    1.06
  -4   4   7   12.43    0.96
  -4   4   7   10.82    0.79
  -4   4   7   13.63    0.91
   3  -4  -7    6.49    0.56
   3  -4  -7    5.83    0.64
  -3   4   7    5.46    0.65
  -3   4   7    6.25    0.60
  -3   4   7    6.39    0.55
  -3   4   7    6.41    0.65
  -3   4   7    6.21    0.60
   2  -4  -7    4.81    0.49
   2  -4  -7    3.65    0.47
   2  -4  -7    4.24    0.42
   2  -4  -7    5.09    0.69
  -2   4   7    4.75    0.58
  -2   4   7    2.29    0.61
  -2   4   7    4.67    0.54
  -2   4   7    4.42    0.47
   1  -4  -7   64.71    2.18
   1  -4  -7   65.93    2.20
   1  -4  -7   62.84    2.34
  -1   4   7   68.17    2.21
  -1   4   7   65.88    2.39
  -1   4   7   64.67    1.83
  -1   4   7   66.35    2.05
  -1   4   7   66.12    2.40
   0  -4  -7    2.76    0.46
   0  -4  -7    3.24    0.36
   0  -4  -7    3.18    0.44
   0   4   7    3.52    0.32
   0   4   7    3.63    0.45
   0   4   7    3.10    0.44
   0   4   7    2.92    0.45
   0   4   7    3.45    0.32
  -1  -4  -7  141.01    4.02
  -1  -4  -7  137.41    4.18
   1   4   7  139.18    4.11
   1   4   7  142.91    3.81
   1   4   7  142.24    3.97
   1   4   7  137.61    4.22
   1   4   7  145.84    4.07
  -2  -4  -7    6.48    0.54
  -2  -4  -7    6.82    0.62
  -2  -4  -7    6.19    0.42
   2   4   7    6.20    0.53
   2   4   7    6.48    0.55
   2   4   7    6.82    0.62
   2   4   7    6.56    0.53
  -3  -4  -7   18.75    0.90
  -3  -4  -7   15.80    0.96
  -3  -4  -7   17.55    0.78
   3   4   7   17.44    1.03
   3   4   7   17.99    0.92
   3   4   7   18.40    0.90
   3   4   7   18.21    1.02
  -4  -4  -7    1.99    0.35
  -4  -4  -7    2.25    0.41
  -4  -4  -7    1.94    0.35
  -4  -4  -7    1.75    0.30
   4   4   7    1.42    0.33
   4   4   7    1.80    0.30
   4   4   7    1.38    0.40
  -5  -4  -7    2.51    0.37
  -5  -4  -7    1.84    0.29
   5   4   7    2.71    0.33
   5   4   7    2.65    0.46
   5   4   7    2.70    0.39
  -6  -4  -7    8.48    0.58
   6   4   7    8.04    0.63
   6   4   7    9.32    0.95
   6   4   7    8.01    0.78
   6   4   7    9.05    0.63
   6   4   7    8.37    0.53
   6   4   7    8.07    0.54
  -7  -4  -7   24.68    1.13
   7   4   7   24.40    1.06
   7   4   7   24.67    1.50
   7   4   7   26.05    1.71
   7   4   7   25.38    1.15
   7   4   7   27.71    1.30
   5  -5  -7    0.57    0.41
   5  -5  -7    0.44    0.32
   5  -5  -7    0.60    0.32
   5  -5  -7    0.46    0.30
  -5   5   7    0.70    0.33
  -5   5   7    0.40    0.35
   4  -5  -7    9.10    0.89
   4  -5  -7    9.18    0.70
   4  -5  -7    9.86    0.86
   4  -5  -7    9.02    0.79
  -4   5   7   10.03    0.97
  -4   5   7   11.24    0.97
  -4   5   7   11.13    0.84
  -4   5   7    8.88    0.81
   3  -5  -7    1.63    0.37
   3  -5  -7    1.28    0.45
   3  -5  -7    2.51    0.50
   3  -5  -7    1.07    0.31
  -3   5   7    1.50    0.47
  -3   5   7    1.71    0.48
  -3   5   7    2.20    0.48
  -3   5   7    2.51    0.67
  -3   5   7    2.55    0.43
   2  -5  -7    7.83    0.68
   2  -5  -7    6.49    1.02
   2  -5  -7    7.59    0.78
  -2   5   7    6.61    0.67
  -2   5   7    7.15    0.75
  -2   5   7    7.40    0.65
   1  -5  -7    2.15    0.41
   1  -5  -7    2.09    0.44
   1  -5  -7    1.91    0.48
  -1   5   7    2.18    0.39
  -1   5   7    2.02    0.47
  -1   5   7    2.59    0.59
   0  -5  -7    3.83    0.55
   0  -5  -7    4.00    0.65
   0  -5  -7    2.06    0.33
   0   5   7    2.56    0.35
   0   5   7    4.19    0.59
   0   5   7    3.78    0.61
   0   5   7    2.81    0.30
  -1  -5  -7    3.37    0.58
  -1  -5  -7    3.51    0.41
  -1  -5  -7    3.74    0.48
   1   5   7    2.46    0.40
   1   5   7    4.05    0.52
   1   5   7    3.22    0.39
   1   5   7    3.70    0.34
   1   5   7    3.85    0.61
  -2  -5  -7    9.92    0.74
  -2  -5  -7   10.26    0.81
  -2  -5  -7    9.79    0.58
   2   5   7    9.52    0.76
   2   5   7    9.00    0.68
   2   5   7   10.99    0.87
   2   5   7    9.99    0.73
  -3  -5  -7    3.83    0.36
  -3  -5  -7    3.61    0.53
  -3  -5  -7    3.29    0.30
  -3  -5  -7    4.20    0.61
   3   5   7    3.77    0.55
   3   5   7    3.51    0.43
   3   5   7    3.63    0.56
   3   5   7    3.61    0.58
  -4  -5  -7    3.18    0.29
  -4  -5  -7    3.29    0.36
   4   5   7    3.68    0.55
   4   5   7    4.10    0.63
   4   5   7    3.71    0.42
   4   5   7    4.34    0.55
  -5  -5  -7   -0.07    0.11
  -5  -5  -7    0.43    0.20
  -5  -5  -7   -0.06    0.20
   5   5   7   -0.19    0.12
   5   5   7   -0.14    0.16
   5   5   7    0.13    0.22
   5   5   7   -0.14    0.17
  -6  -5  -7    3.97    0.48
  -6  -5  -7    3.26    0.38
   6   5   7    3.90    0.86
   6   5   7    3.83    0.44
   6   5   7    4.21    0.49
   6   5   7    4.56    0.53
  -7  -5  -7    4.45    0.48
   7   5   7    6.09    0.56
   7   5   7    6.32    0.59
   7   5   7    5.49    0.49
   7   5   7    6.21    0.65
   4  -6  -7    2.43    0.54
   4  -6  -7    2.35    0.61
   4  -6  -7    2.93    0.79
  -4   6   7    2.57    0.62
  -4   6   7    2.39    0.47
  -4   6   7    2.69    0.66
  -4   6   7    1.73    0.47
   3  -6  -7    6.79    0.71
   3  -6  -7    7.83    0.89
   3  -6  -7    7.02    0.66
  -3   6   7    5.98    0.93
  -3   6   7    7.87    0.90
  -3   6   7    6.92    0.72
  -3   6   7    7.50    0.65
   2  -6  -7    1.43    0.43
   2  -6  -7    1.68    0.45
   2  -6  -7    2.47    0.49
  -2   6   7    2.11    0.55
  -2   6   7    1.95    0.45
  -2   6   7    2.03    0.49
   1  -6  -7    4.94    0.76
   1  -6  -7    5.17    0.58
   1  -6  -7    5.99    0.87
  -1   6   7    5.28    0.53
  -1   6   7    4.92    0.72
  -1   6   7    5.76    0.72
   0  -6  -7    1.72    0.36
   0  -6  -7    1.76    0.44
   0  -6  -7    2.91    0.63
   0   6   7    0.87    0.32
   0   6   7    1.70    0.46
   0   6   7    2.65    0.60
   0   6   7    2.31    0.40
  -1  -6  -7   18.78    1.14
  -1  -6  -7   22.54    1.25
  -1  -6  -7   23.30    1.35
   1   6   7   21.08    1.23
   1   6   7   19.72    1.21
   1   6   7   18.71    0.94
   1   6   7   20.97    1.33
   1   6   7   20.55    0.93
  -2  -6  -7   36.21    1.79
  -2  -6  -7   35.79    1.64
   2   6   7   36.53    1.81
   2   6   7   38.10    1.69
   2   6   7   36.62    1.55
   2   6   7   35.20    1.66
  -3  -6  -7    0.70    0.23
  -3  -6  -7    0.50    0.28
  -3  -6  -7    0.93    0.34
   3   6   7    0.69    0.30
   3   6   7    0.82    0.34
  -4  -6  -7    1.97    0.50
  -4  -6  -7    2.05    0.44
  -4  -6  -7    2.87    0.40
   4   6   7    2.32    0.49
   4   6   7    1.32    0.45
   4   6   7    2.21    0.54
   4   6   7    2.41    0.41
  -5  -6  -7    1.59    0.26
  -5  -6  -7    2.37    0.51
   5   6   7    2.39    0.55
   5   6   7    2.35    0.49
   5   6   7    1.28    0.43
   5   6   7    2.60    0.41
  -6  -6  -7   -0.04    0.23
  -6  -6  -7    0.15    0.18
  -6  -6  -7    0.15    0.21
   6   6   7   -0.02    0.18
   6   6   7    0.48    0.29
   6   6   7    0.16    0.34
   6   6   7    0.15    0.29
  -7  -6  -7   17.43    0.97
   7   6   7   18.18    1.10
   7   6   7   18.05    0.91
   7   6   7   19.48    1.07
   3  -7  -7   -0.20    0.19
   3  -7  -7    0.30    0.44
  -3   7   7   -0.20    0.21
  -3   7   7    0.05    0.28
  -3   7   7    0.22    0.24
  -3   7   7    0.20    0.35
   2  -7  -7    1.79    0.43
   2  -7  -7    2.28    0.50
   2  -7  -7    2.18    0.60
  -2   7   7    1.99    0.57
  -2   7   7    3.11    0.61
  -2   7   7    1.90    0.52
   1  -7  -7    0.10    0.18
   1  -7  -7   -0.06    0.25
   1  -7  -7    0.89    0.38
  -1   7   7    0.37    0.36
  -1   7   7   -0.32    0.26
  -1   7   7    0.27    0.29
  -1   7   7    0.17    0.24
   0  -7  -7    0.11    0.34
   0  -7  -7    0.67    0.27
   0   7   7    0.14    0.32
   0   7   7    1.36    0.48
   0   7   7    0.68    0.31
   0   7   7    1.65    0.71
  -1  -7  -7    0.61    0.28
  -1  -7  -7    0.75    0.29
  -1  -7  -7    0.56    0.28
   1   7   7    0.51    0.26
   1   7   7    0.41    0.22
   1   7   7    0.42    0.40
   1   7   7    0.41    0.34
  -2  -7  -7    5.05    0.77
  -2  -7  -7    6.46    0.92
  -2  -7  -7    4.96    0.50
   2   7   7    6.00    0.72
   2   7   7    4.16    0.48
   2   7   7    3.72    0.60
   2   7   7    3.50    0.65
  -3  -7  -7    2.67    0.61
  -3  -7  -7    2.55    0.45
  -3  -7  -7    2.93    0.61
   3   7   7    2.69    0.50
   3   7   7    2.28    0.54
   3   7   7    2.31    0.43
   3   7   7    2.54    0.53
  -4  -7  -7    0.26    0.21
  -4  -7  -7    0.90    0.45
  -4  -7  -7    0.78    0.25
   4   7   7    0.86    0.29
   4   7   7    0.70    0.38
   4   7   7    0.51    0.29
   4   7   7    1.52    0.45
  -5  -7  -7    1.01    0.28
  -5  -7  -7   -0.05    0.15
  -5  -7  -7    0.13    0.35
   5   7   7    0.74    0.41
   5   7   7    1.24    0.41
   5   7   7    0.43    0.43
   5   7   7    0.54    0.26
  -6  -7  -7    0.42    0.26
  -6  -7  -7    0.35    0.21
   6   7   7    0.56    0.32
   6   7   7    0.66    0.32
   6   7   7   -0.05    0.22
   2  -8  -7    0.59    0.36
   2  -8  -7    1.24    0.52
   2  -8  -7   -0.39    0.28
   2  -8  -7   -0.02    0.46
  -2   8   7    0.17    0.30
  -2   8   7   -0.11    0.32
   1  -8  -7    0.95    0.46
   1  -8  -7    0.28    0.34
   1  -8  -7   -0.16    0.36
  -1   8   7    0.00    0.23
  -1   8   7    0.69    0.49
  -1   8   7   -0.14    0.28
  -1   8   7   -0.16    0.33
   0  -8  -7    0.29    0.25
   0  -8  -7    0.72    0.37
   0  -8  -7    0.90    0.53
   0  -8  -7    0.04    0.31
   0   8   7   -0.55    0.25
   0   8   7    0.27    0.25
   0   8   7    0.36    0.35
   0   8   7    0.55    0.45
  -1  -8  -7    0.22    0.35
  -1  -8  -7    0.61    0.30
  -1  -8  -7    0.29    0.24
  -1  -8  -7    0.52    0.38
   1   8   7    0.14    0.31
   1   8   7   -0.10    0.27
   1   8   7    0.63    0.29
  -2  -8  -7   15.12    0.95
  -2  -8  -7   17.63    1.34
  -2  -8  -7   15.45    1.21
   2   8   7   14.21    0.90
   2   8   7   16.14    1.34
   2   8   7   16.15    1.24
   2   8   7   14.37    1.15
  -3  -8  -7    3.75    1.19
  -3  -8  -7    4.38    0.57
   3   8   7    4.11    0.76
   3   8   7    4.19    0.73
   3   8   7    3.57    0.63
  -4  -8  -7    0.62    0.37
  -4  -8  -7    0.04    0.25
  -4  -8  -7    1.12    0.52
   4   8   7    1.02    0.46
   4   8   7    0.96    0.37
   4   8   7    1.67    0.50
  -5  -8  -7   -0.47    0.24
  -5  -8  -7    0.04    0.19
   5   8   7    0.54    0.33
   5   8   7   -0.27    0.22
   5   8   7    0.30    0.37
   0  -9  -7    0.29    0.39
   0  -9  -7    0.28    0.26
   0  -9  -7   -0.05    0.57
   0  -9  -7    1.25    0.49
   0   9   7    0.86    0.51
   0   9   7    1.26    0.41
   0   9   7    0.56    0.54
  -1  -9  -7    0.59    0.34
  -1  -9  -7   -0.01    0.50
  -1  -9  -7   -0.42    0.20
   1   9   7    0.12    0.21
   1   9   7    0.89    0.49
   1   9   7   -0.32    0.41
  -2  -9  -7    1.26    0.35
  -2  -9  -7    0.92    0.44
  -2  -9  -7    1.28    0.61
   2   9   7    1.39    0.60
   2   9   7    1.26    0.45
   2   9   7    0.89    0.37
   2   9   7    1.18    0.37
  -3  -9  -7    0.03    0.47
  -3  -9  -7    1.16    0.34
   3   9   7    1.73    0.48
   3   9   7    1.11    0.51
   3   9   7    1.25    0.50
   3   9   7    1.70    0.64
   3   7  -8    3.26    0.77
   3   7  -8    1.50    0.47
   3   7  -8    1.89    0.62
  -3  -7   8    1.54    0.52
  -3  -7   8    1.78    0.62
  -3  -7   8    2.50    0.71
   2   7  -8    3.98    0.82
   2   7  -8    4.34    0.75
  -2  -7   8    3.94    0.64
  -2  -7   8    3.72    0.66
  -2  -7   8    3.29    0.76
   1   7  -8    8.42    0.94
   1   7  -8    8.54    0.98
  -1  -7   8    7.76    0.81
  -1  -7   8    7.25    0.87
  -1  -7   8    7.52    1.18
   0   7  -8   10.34    0.92
   0   7  -8   11.60    1.14
   0  -7   8   12.72    1.01
   0  -7   8   13.78    1.19
  -1   7  -8    4.16    0.77
  -1   7  -8    3.43    0.73
   1  -7   8    3.50    0.76
   1  -7   8    4.05    0.81
   1  -7   8    3.25    0.58
   5   6  -8   11.70    0.82
   5   6  -8    9.91    1.11
   5   6  -8   11.76    1.19
   5   6  -8   10.65    0.75
   4   6  -8    5.27    0.46
   4   6  -8    4.30    0.82
   4   6  -8    5.25    0.90
   4   6  -8    4.44    0.56
  -4  -6   8    4.51    0.81
  -4  -6   8    5.20    0.72
   3   6  -8    0.92    0.34
   3   6  -8    0.97    0.48
   3   6  -8    1.07    0.48
  -3  -6   8    1.74    0.52
  -3  -6   8    0.85    0.30
  -3  -6   8    0.89    0.28
  -3  -6   8    1.77    0.55
   2   6  -8   13.13    1.05
   2   6  -8   12.14    1.14
  -2  -6   8   14.27    1.03
  -2  -6   8   12.01    1.16
  -2  -6   8   11.52    0.87
   1   6  -8    1.66    0.47
   1   6  -8    2.14    0.55
   1   6  -8    2.49    0.59
  -1  -6   8    2.11    0.63
  -1  -6   8    1.54    0.48
   0   6  -8    1.94    0.54
   0   6  -8    2.52    0.62
   0   6  -8    0.71    0.37
   0  -6   8    2.01    0.43
   0  -6   8    1.68    0.46
   0  -6   8    1.79    0.55
  -1   6  -8    0.33    0.33
  -1   6  -8   -0.06    0.20
  -1   6  -8    0.32    0.31
  -1   6  -8    0.03    0.25
   1  -6   8    0.18    0.30
   1  -6   8   -0.09    0.24
   1  -6   8    0.45    0.31
  -2   6  -8    0.33    0.30
  -2   6  -8    0.26    0.37
  -2   6  -8   -0.13    0.31
  -2   6  -8   -0.01    0.28
   2  -6   8   -0.41    0.26
   2  -6   8    0.13    0.23
  -3   6  -8    6.26    0.87
   3  -6   8    5.35    0.63
   3  -6   8    6.49    1.03
   3  -6   8    5.78    0.87
   5   5  -8   18.93    1.37
   5   5  -8   17.50    0.96
   5   5  -8   21.02    1.06
   5   5  -8   17.69    1.27
  -5  -5   8   18.14    1.43
  -5  -5   8   17.63    1.07
   4   5  -8    9.20    0.94
   4   5  -8    8.19    0.68
   4   5  -8    9.32    0.59
   4   5  -8    9.47    0.93
  -4  -5   8   11.87    1.09
  -4  -5   8    9.28    0.99
   3   5  -8   11.09    0.80
   3   5  -8   11.75    1.05
  -3  -5   8   11.37    1.08
  -3  -5   8   11.27    0.78
  -3  -5   8   12.45    0.82
   2   5  -8    1.90    0.49
   2   5  -8    1.52    0.46
   2   5  -8    3.11    0.54
  -2  -5   8    2.71    0.47
  -2  -5   8    3.13    0.69
  -2  -5   8    2.57    0.47
   1   5  -8   -0.16    0.18
   1   5  -8    0.60    0.34
   1   5  -8    0.06    0.23
  -1  -5   8   -0.04    0.18
  -1  -5   8   -0.01    0.22
  -1  -5   8    0.00    0.25
   0   5  -8    3.34    0.59
   0   5  -8    4.27    0.70
   0   5  -8    3.11    0.63
   0  -5   8    3.30    0.62
   0  -5   8    3.62    0.68
   0  -5   8    4.13    0.57
  -1   5  -8   30.65    1.51
  -1   5  -8   28.40    1.71
  -1   5  -8   30.45    1.39
  -1   5  -8   28.53    1.57
   1  -5   8   32.53    1.73
   1  -5   8   30.38    1.64
   1  -5   8   32.42    1.39
  -2   5  -8    0.20    0.27
  -2   5  -8   -0.16    0.21
  -2   5  -8    0.06    0.32
  -2   5  -8    0.50    0.26
   2  -5   8    0.76    0.26
   2  -5   8    0.53    0.31
   2  -5   8    0.25    0.27
  -3   5  -8    0.83    0.37
  -3   5  -8    0.94    0.34
  -3   5  -8    0.94    0.44
   3  -5   8    0.96    0.37
   3  -5   8    1.16    0.35
   3  -5   8    0.52    0.34
  -4   5  -8    6.19    0.75
   4  -5   8    7.59    0.96
   4  -5   8    6.30    0.77
   4  -5   8    7.01    0.57
   6   4  -8   -0.03    0.22
   6   4  -8   -0.03    0.24
   6   4  -8    0.08    0.35
  -6  -4   8    0.57    0.40
  -6  -4   8    0.45    0.35
   5   4  -8   11.72    0.99
   5   4  -8   13.96    1.07
   5   4  -8   11.62    0.93
  -5  -4   8   12.63    1.13
  -5  -4   8   11.72    1.14
   4   4  -8   50.40    2.19
   4   4  -8   52.66    2.15
   4   4  -8   50.65    1.73
  -4  -4   8   53.23    1.88
  -4  -4   8   41.05    1.61
  -4  -4   8   52.32    2.33
  -4  -4   8   50.12    2.29
   3   4  -8   14.62    0.85
   3   4  -8   11.76    1.27
   3   4  -8   12.13    0.94
  -3  -4   8   14.24    1.08
  -3  -4   8   12.34    0.78
   2   4  -8   32.73    1.55
   2   4  -8   30.44    1.59
   2   4  -8   31.70    1.41
  -2  -4   8   32.37    1.35
  -2  -4   8   33.04    1.45
  -2  -4   8   34.88    1.74
   1   4  -8    0.39    0.30
   1   4  -8    0.56    0.27
   1   4  -8    0.46    0.26
  -1  -4   8    0.64    0.32
  -1  -4   8    0.47    0.24
  -1  -4   8    0.26    0.21
   0   4  -8   12.93    0.97
   0   4  -8   12.54    0.89
   0   4  -8   13.90    0.98
   0  -4   8   14.19    0.98
   0  -4   8   13.26    0.98
   0  -4   8   14.08    0.79
  -1   4  -8    8.90    0.73
  -1   4  -8   10.16    0.69
  -1   4  -8    9.17    0.80
   1  -4   8    9.79    0.88
   1  -4   8   10.74    0.68
   1  -4   8    9.31    0.83
  -2   4  -8    0.25    0.26
  -2   4  -8    0.19    0.27
  -2   4  -8    0.22    0.24
   2  -4   8    0.22    0.18
   2  -4   8    0.09    0.18
   2  -4   8    0.11    0.23
  -3   4  -8    8.95    0.68
  -3   4  -8    7.72    0.69
  -3   4  -8    7.33    0.94
   3  -4   8    8.72    0.80
   3  -4   8    8.02    0.58
   3  -4   8    7.69    0.84
   3  -4   8    8.57    0.75
  -4   4  -8   11.32    1.20
  -4   4  -8   13.97    0.97
   4  -4   8   13.24    0.92
   4  -4   8   15.06    1.13
   4  -4   8   13.21    1.15
   4  -4   8   12.33    0.77
  -5   4  -8    0.22    0.29
   5  -4   8    0.64    0.39
   5  -4   8   -0.12    0.15
   5  -4   8    0.45    0.25
   6   3  -8    7.24    1.17
   6   3  -8    7.18    0.75
   6   3  -8    6.64    0.79
  -6  -3   8    6.66    0.84
  -6  -3   8    7.72    0.66
   5   3  -8    1.32    0.42
   5   3  -8    2.15    0.45
  -5  -3   8    2.65    0.46
  -5  -3   8    1.49    0.40
   4   3  -8   16.75    1.07
   4   3  -8   17.74    0.88
   4   3  -8   19.21    1.13
  -4  -3   8   19.48    1.21
  -4  -3   8   17.09    0.72
  -4  -3   8   17.85    0.94
  -4  -3   8   18.44    0.82
  -4  -3   8   16.07    1.14
  -4  -3   8   19.01    1.05
   3   3  -8   93.55    3.10
   3   3  -8   89.03    3.07
  -3  -3   8   93.88    2.87
  -3  -3   8   92.34    2.36
  -3  -3   8   95.04    2.89
  -3  -3   8   92.06    3.23
   2   3  -8    0.26    0.22
   2   3  -8    0.45    0.23
  -2  -3   8    0.84    0.34
  -2  -3   8    0.48    0.12
  -2  -3   8    0.75    0.21
   1   3  -8    0.07    0.15
   1   3  -8    0.27    0.22
   1   3  -8   -0.09    0.13
  -1  -3   8    0.28    0.20
  -1  -3   8    0.14    0.15
   0   3  -8   31.12    1.38
   0   3  -8   29.54    1.35
   0   3  -8   28.94    1.38
   0  -3   8   29.46    1.38
   0  -3   8   29.65    1.18
   0  -3   8   28.78    1.40
  -1   3  -8   40.06    1.82
  -1   3  -8   40.03    1.64
  -1   3  -8   38.83    1.67
   1  -3   8   41.80    1.77
   1  -3   8   41.14    1.45
   1  -3   8   40.54    1.70
  -2   3  -8   12.22    0.74
  -2   3  -8   12.09    1.10
   2  -3   8   13.71    0.69
   2  -3   8   11.75    0.64
   2  -3   8   14.56    1.29
   2  -3   8   11.13    1.28
  -3   3  -8    0.13    0.21
  -3   3  -8    0.25    0.25
  -3   3  -8   -0.35    0.18
   3  -3   8   -0.11    0.13
   3  -3   8   -0.20    0.14
  -4   3  -8    3.03    0.68
  -4   3  -8    4.38    0.53
  -4   3  -8    3.90    0.54
  -4   3  -8    3.23    0.38
   4  -3   8    3.72    0.35
   4  -3   8    3.34    0.51
   4  -3   8    3.31    0.58
  -5   3  -8   10.96    0.86
   5  -3   8   12.78    1.06
   5  -3   8   11.25    1.06
   5  -3   8   12.18    0.76
  -6   3  -8    0.43    0.34
   6  -3   8    0.25    0.30
   6  -3   8   -0.21    0.25
   7   2  -8    0.05    0.25
   7   2  -8    0.07    0.27
  -7  -2   8   -0.20    0.28
  -7  -2   8    0.01    0.47
   6   2  -8    0.41    0.25
   6   2  -8    0.35    0.29
  -6  -2   8    0.42    0.22
  -6  -2   8   -0.06    0.23
  -6  -2   8    0.03    0.18
  -6  -2   8    0.34    0.22
   5   2  -8    0.13    0.21
   5   2  -8    0.17    0.22
  -5  -2   8    0.32    0.14
  -5  -2   8    0.16    0.19
  -5  -2   8    0.03    0.16
  -5  -2   8   -0.12    0.14
  -5  -2   8    0.35    0.22
   4   2  -8  128.63    3.97
   4   2  -8  134.68    4.01
  -4  -2   8  128.23    3.59
  -4  -2   8  136.08    4.04
  -4  -2   8  132.82    3.79
  -4  -2   8  133.91    4.18
   3   2  -8  104.79    3.31
   3   2  -8  105.17    3.27
  -3  -2   8  103.35    3.07
  -3  -2   8  103.38    3.41
  -3  -2   8  107.81    3.20
   2   2  -8   42.98    1.69
   2   2  -8   41.44    1.63
  -2  -2   8   42.73    1.48
  -2  -2   8   41.27    1.74
  -2  -2   8   41.57    1.49
  -2  -2   8   42.17    1.18
   1   2  -8    7.85    0.64
   1   2  -8    7.72    0.60
  -1  -2   8    8.33    0.38
  -1  -2   8    7.72    0.52
  -1  -2   8    7.85    0.64
  -1  -2   8    7.48    0.44
   0   2  -8    4.09    0.44
   0   2  -8    4.43    0.45
   0   2  -8    4.11    0.47
   0  -2   8    4.66    0.40
   0  -2   8    3.57    0.28
   0  -2   8    4.10    0.24
   0  -2   8    4.19    0.48
  -1   2  -8   45.39    1.69
  -1   2  -8   45.93    1.67
  -1   2  -8   47.10    1.87
   1  -2   8   46.41    1.76
   1  -2   8   47.85    1.54
   1  -2   8   47.37    1.47
  -2   2  -8    2.08    0.36
  -2   2  -8    2.26    0.34
  -2   2  -8    2.30    0.54
   2  -2   8    2.18    0.31
   2  -2   8    2.59    0.42
   2  -2   8    2.58    0.29
  -3   2  -8    0.62    0.21
  -3   2  -8    0.20    0.20
  -3   2  -8    0.01    0.30
  -3   2  -8    0.55    0.21
   3  -2   8    0.49    0.22
   3  -2   8    0.54    0.21
   3  -2   8    0.31    0.16
   3  -2   8    0.29    0.16
  -4   2  -8   31.68    1.88
  -4   2  -8   35.82    1.31
  -4   2  -8   33.04    1.39
   4  -2   8   33.79    1.14
   4  -2   8   32.35    1.65
   4  -2   8   32.28    1.41
   4  -2   8   33.69    1.32
  -5   2  -8   18.81    1.07
  -5   2  -8   16.99    1.43
   5  -2   8   21.07    1.29
   5  -2   8   17.64    1.14
   5  -2   8   18.67    0.92
   5  -2   8   17.55    0.81
   5  -2   8   16.59    1.19
   6  -2   8    4.70    0.47
   6  -2   8    3.06    0.57
   6  -2   8    5.41    0.88
   6  -2   8    4.52    0.76
   7   1  -8    0.27    0.22
  -7  -1   8    0.15    0.28
  -7  -1   8   -0.18    0.21
  -7  -1   8   -0.09    0.33
   6   1  -8    1.85    0.39
   6   1  -8    1.52    0.39
   6   1  -8    2.20    0.57
  -6  -1   8    1.95    0.41
  -6  -1   8    1.44    0.45
  -6  -1   8    0.75    0.27
   5   1  -8    8.62    0.69
   5   1  -8    8.71    0.66
  -5  -1   8    8.47    0.61
  -5  -1   8    7.85    0.55
  -5  -1   8    8.75    0.81
  -5  -1   8    8.99    0.76
  -5  -1   8    8.38    0.74
   4   1  -8    0.16    0.22
  -4  -1   8    0.15    0.20
  -4  -1   8   -0.05    0.09
  -4  -1   8    0.16    0.18
  -4  -1   8    0.24    0.21
  -4  -1   8    0.18    0.20
   3   1  -8  269.20    7.04
   3   1  -8  258.81    6.91
  -3  -1   8  260.15    7.15
  -3  -1   8  255.80    6.72
  -3  -1   8  267.44    6.97
  -3  -1   8  256.95    6.82
   2   1  -8    3.54    0.45
   2   1  -8    3.36    0.37
  -2  -1   8    2.89    0.32
  -2  -1   8    2.93    0.45
  -2  -1   8    3.06    0.15
  -2  -1   8    3.26    0.36
   1   1  -8   21.09    0.92
   1   1  -8   21.70    1.01
  -1  -1   8   20.30    0.67
  -1  -1   8   21.08    1.04
  -1  -1   8   20.42    0.80
  -1  -1   8   20.30    0.87
   0   1  -8  100.12    2.91
   0   1  -8  101.69    2.99
   0  -1   8  101.75    2.68
   0  -1   8  100.69    2.84
   0  -1   8   99.32    3.06
  -1   1  -8    2.38    0.30
  -1   1  -8    2.31    0.39
  -1   1  -8    2.76    0.34
   1  -1   8    2.70    0.34
   1  -1   8    2.53    0.29
   1  -1   8    2.49    0.23
  -2   1  -8   26.13    0.94
  -2   1  -8   26.28    1.04
  -2   1  -8   25.39    1.30
   2  -1   8   27.16    0.96
   2  -1   8   26.52    0.97
   2  -1   8   25.82    1.09
  -3   1  -8    3.16    0.35
  -3   1  -8    2.73    0.33
  -3   1  -8    3.34    0.65
  -3   1  -8    3.34    0.33
   3  -1   8    2.84    0.34
   3  -1   8    4.55    0.49
   3  -1   8    3.12    0.29
   3  -1   8    3.23    0.31
   3  -1   8    2.89    0.36
  -4   1  -8    1.52    0.62
  -4   1  -8    0.68    0.23
   4  -1   8    0.58    0.18
   4  -1   8    0.98    0.22
   4  -1   8    0.54    0.25
   4  -1   8    0.93    0.22
   4  -1   8    0.72    0.22
  -5   1  -8   21.36    1.52
   5  -1   8   21.19    1.24
   5  -1   8   23.17    1.28
   5  -1   8   17.43    0.91
   5  -1   8   20.30    0.96
   5  -1   8   20.97    1.27
   6  -1   8    4.36    0.63
   6  -1   8    3.97    0.81
   6  -1   8    4.04    0.44
   6  -1   8    4.23    0.49
   6  -1   8    5.76    0.82
   6  -1   8    4.00    0.66
   7  -1   8    3.33    0.61
   7  -1   8    2.87    0.60
   7  -1   8    2.10    0.41
   7  -1   8    3.33    0.63
   7   0  -8    1.10    0.33
   7   0  -8    1.54    0.35
  -7   0   8    0.51    0.35
  -7   0   8    0.92    0.37
  -7   0   8   -0.25    0.23
   6   0  -8    5.76    0.66
   6   0  -8    5.45    0.58
   6   0  -8    5.35    0.54
  -6   0   8    5.48    0.55
  -6   0   8    4.53    0.67
  -6   0   8    5.38    0.49
  -6   0   8    5.32    0.65
   5   0  -8   16.96    0.88
   5   0  -8   16.06    0.91
  -5   0   8   14.44    0.96
  -5   0   8   15.79    1.05
  -5   0   8   16.20    1.06
  -5   0   8   16.12    0.88
   4   0  -8   80.43    2.88
  -4   0   8   83.12    2.64
  -4   0   8   86.00    2.88
  -4   0   8   86.52    2.84
  -4   0   8   86.03    2.67
  -4   0   8   90.81    2.89
   3   0  -8  238.74    6.43
   3   0  -8  239.61    6.31
  -3   0   8  242.69    6.34
  -3   0   8  237.26    6.34
  -3   0   8  243.51    6.45
   2   0  -8    0.73    0.27
   2   0  -8    0.74    0.20
  -2   0   8    0.73    0.21
  -2   0   8    0.31    0.21
  -2   0   8    0.51    0.15
  -2   0   8    0.37    0.14
   1   0  -8    3.91    0.42
  -1   0   8    4.63    0.38
  -1   0   8    4.10    0.44
  -1   0   8    4.15    0.31
  -1   0   8    4.00    0.22
   0   0  -8   10.43    0.63
   0   0  -8   10.55    0.45
   0   0  -8   10.56    0.55
   0   0   8   10.53    0.45
   0   0   8   10.65    0.56
   0   0   8   11.22    0.67
  -1   0  -8   14.63    0.51
  -1   0  -8   17.05    0.82
  -1   0  -8   14.55    0.60
  -1   0  -8   16.14    0.74
  -1   0  -8   14.01    0.64
   1   0   8   14.26    0.75
   1   0   8   14.37    0.66
   1   0   8   15.21    0.61
  -2   0  -8   44.13    1.30
  -2   0  -8   43.48    1.45
  -2   0  -8   44.99    1.73
   2   0   8   44.77    1.53
   2   0   8   45.93    1.42
   2   0   8   46.32    1.44
  -3   0  -8    1.69    0.42
  -3   0  -8    2.20    0.28
  -3   0  -8    1.95    0.24
  -3   0  -8    2.22    0.26
   3   0   8    2.02    0.30
   3   0   8    1.86    0.28
   3   0   8    2.08    0.27
  -4   0  -8   11.35    0.98
   4   0   8   13.95    0.65
   4   0   8   13.55    0.73
  -5   0  -8   57.00    2.62
   5   0   8   58.45    2.09
   5   0   8   61.59    2.02
   5   0   8   61.62    2.39
   5   0   8   67.38    2.34
   5   0   8   60.56    1.96
   5   0   8   60.74    2.41
   6   0   8    0.16    0.16
   6   0   8    1.04    0.28
   6   0   8    0.55    0.27
   6   0   8    0.27    0.24
   6   0   8    0.51    0.22
   6   0   8    0.42    0.26
   7   0   8    8.61    0.67
   7   0   8    7.72    0.84
   7   0   8    7.24    0.78
   7   0   8    7.32    0.59
   7   0   8    8.62    0.93
   7   0   8    6.14    0.62
   7  -1  -8   -0.18    0.19
   7  -1  -8    0.68    0.32
  -7   1   8   -0.16    0.20
  -7   1   8    0.26    0.34
  -7   1   8   -0.03    0.19
   6  -1  -8    1.28    0.52
   6  -1  -8    0.99    0.29
   6  -1  -8    0.36    0.29
  -6   1   8    1.16    0.34
  -6   1   8    1.38    0.42
  -6   1   8    0.48    0.27
  -6   1   8    0.97    0.28
   5  -1  -8   14.85    0.90
   5  -1  -8   15.01    0.80
  -5   1   8   14.95    0.95
  -5   1   8   15.53    1.04
  -5   1   8   14.71    0.91
   4  -1  -8   35.70    1.44
   4  -1  -8   32.72    1.89
  -4   1   8   36.21    1.49
  -4   1   8   35.31    1.43
  -4   1   8   34.08    1.51
  -4   1   8   36.51    1.51
  -4   1   8   35.66    1.53
   3  -1  -8  182.71    5.05
   3  -1  -8  182.75    5.10
   3  -1  -8  186.86    4.97
  -3   1   8  183.97    5.08
  -3   1   8  188.67    5.22
  -3   1   8  184.72    5.12
  -3   1   8  187.16    5.15
   2  -1  -8   51.45    1.69
   2  -1  -8   51.71    1.71
   2  -1  -8   53.96    1.83
   2  -1  -8   55.11    1.44
  -2   1   8   53.27    1.81
  -2   1   8   55.75    1.91
  -2   1   8   52.95    1.73
  -2   1   8   52.96    1.80
   1  -1  -8   18.14    0.71
   1  -1  -8   17.91    0.86
   1  -1  -8   19.27    0.65
   1  -1  -8   19.26    0.81
  -1   1   8   18.26    0.84
  -1   1   8   18.90    0.92
  -1   1   8   19.89    0.85
   0  -1  -8   10.09    0.60
   0  -1  -8    9.58    0.43
   0  -1  -8    9.71    0.37
   0   1   8   10.17    0.62
   0   1   8   10.14    0.58
   0   1   8   10.45    0.45
  -1  -1  -8   94.52    2.63
  -1  -1  -8   93.82    2.73
  -1  -1  -8   96.30    2.58
   1   1   8   96.20    2.77
   1   1   8   94.50    2.58
   1   1   8   94.33    2.71
  -2  -1  -8    0.24    0.11
  -2  -1  -8    0.03    0.14
  -2  -1  -8    0.28    0.15
   2   1   8    0.34    0.11
   2   1   8    0.32    0.17
   2   1   8    0.34    0.16
  -3  -1  -8   13.60    0.64
  -3  -1  -8   12.20    0.63
  -3  -1  -8   11.69    0.82
   3   1   8   14.20    0.65
   3   1   8   13.66    0.65
   3   1   8   13.28    0.64
   3   1   8   13.52    0.50
  -4  -1  -8    2.66    0.38
  -4  -1  -8    2.27    0.46
   4   1   8    2.52    0.28
   4   1   8    2.82    0.31
   4   1   8    2.61    0.29
   4   1   8    2.63    0.48
  -5  -1  -8    6.98    0.81
   5   1   8    7.32    0.74
   5   1   8    8.78    0.67
   5   1   8    7.41    0.52
   5   1   8    7.74    0.51
   6   1   8   16.95    0.87
   6   1   8   17.31    1.23
   6   1   8   16.20    0.86
   6   1   8   15.17    0.97
   6   1   8   18.61    1.06
   7   1   8    0.60    0.27
   7   1   8    1.09    0.27
   7   1   8    1.94    0.39
   7   1   8    1.30    0.40
   7   1   8    1.39    0.44
   7   1   8    0.94    0.34
   6  -2  -8    4.37    0.48
   6  -2  -8    4.93    0.66
  -6   2   8    4.70    0.59
  -6   2   8    4.54    0.68
  -6   2   8    5.20    0.65
   5  -2  -8    8.22    0.60
   5  -2  -8    9.29    0.76
   5  -2  -8    9.45    0.78
  -5   2   8    7.59    0.68
  -5   2   8    9.29    0.78
  -5   2   8    9.37    0.81
  -5   2   8    9.67    0.67
   4  -2  -8   11.62    0.81
   4  -2  -8   11.40    0.69
   4  -2  -8   12.33    0.81
  -4   2   8   12.61    0.88
  -4   2   8   12.04    0.72
  -4   2   8   11.79    0.81
  -4   2   8   12.17    0.85
  -4   2   8   11.73    0.82
   3  -2  -8  139.27    3.83
   3  -2  -8  135.14    3.88
   3  -2  -8  132.43    3.99
  -3   2   8  136.99    4.40
  -3   2   8  136.79    4.00
  -3   2   8  136.36    3.95
  -3   2   8  140.50    4.13
   2  -2  -8   56.25    2.04
   2  -2  -8   61.95    1.94
   2  -2  -8   61.57    1.69
   2  -2  -8   59.05    1.88
  -2   2   8   63.25    2.09
  -2   2   8   59.90    2.07
  -2   2   8   60.52    2.11
  -2   2   8   63.28    1.95
   1  -2  -8   15.43    0.73
   1  -2  -8   15.08    0.57
   1  -2  -8   13.85    0.79
   1  -2  -8   14.51    0.61
  -1   2   8   13.76    0.78
  -1   2   8   15.14    0.80
  -1   2   8   15.57    0.81
   0  -2  -8    6.02    0.44
   0  -2  -8    6.86    0.36
   0  -2  -8    6.44    0.53
   0  -2  -8    6.66    0.28
   0   2   8    6.49    0.50
   0   2   8    6.11    0.46
   0   2   8    6.67    0.52
  -1  -2  -8   25.18    0.88
  -1  -2  -8   23.85    1.05
  -1  -2  -8   25.43    0.96
   1   2   8   23.38    1.04
   1   2   8   26.24    1.03
  -2  -2  -8   36.54    1.38
  -2  -2  -8   40.87    1.41
  -2  -2  -8   36.04    1.24
  -2  -2  -8   37.51    1.24
   2   2   8   37.45    1.26
   2   2   8   37.43    1.31
   2   2   8   37.42    1.38
  -3  -2  -8    1.87    0.33
  -3  -2  -8    2.20    0.29
  -3  -2  -8    2.14    0.30
  -3  -2  -8    2.96    0.39
   3   2   8    1.78    0.17
   3   2   8    2.25    0.31
   3   2   8    2.73    0.34
   3   2   8    1.26    0.26
   3   2   8    2.58    0.38
  -4  -2  -8    0.39    0.21
  -4  -2  -8    0.38    0.15
  -4  -2  -8    0.33    0.24
  -4  -2  -8    0.60    0.15
   4   2   8    0.09    0.19
   4   2   8    0.32    0.16
   4   2   8    0.27    0.16
   4   2   8    0.69    0.20
   4   2   8    0.45    0.16
  -5  -2  -8   36.99    1.36
  -5  -2  -8   34.97    1.74
   5   2   8   36.37    1.36
   5   2   8   35.52    1.27
   6   2   8   21.97    1.08
   6   2   8   18.08    0.89
   6   2   8   18.02    1.27
   6   2   8   17.08    0.89
   6   2   8   16.98    1.07
   7   2   8    2.65    0.61
   7   2   8    3.08    0.52
   7   2   8    2.39    0.41
   7   2   8    3.22    0.70
   7   2   8    1.99    0.50
   7   2   8    3.14    0.49
   6  -3  -8    1.82    0.24
   6  -3  -8    1.80    0.38
   6  -3  -8    3.15    0.62
   6  -3  -8    2.15    0.42
  -6   3   8    3.45    0.65
  -6   3   8    1.93    0.42
   5  -3  -8    5.22    0.48
   5  -3  -8    4.98    0.70
   5  -3  -8    5.19    0.52
   5  -3  -8    5.39    0.65
  -5   3   8    4.92    0.67
  -5   3   8    5.04    0.74
   4  -3  -8   43.94    1.61
   4  -3  -8   45.29    1.75
   4  -3  -8   49.38    2.10
   4  -3  -8   43.27    1.85
  -4   3   8   43.57    1.76
  -4   3   8   43.02    1.47
  -4   3   8   44.74    1.87
  -4   3   8   42.82    1.95
  -4   3   8   43.94    1.81
   3  -3  -8   24.63    1.29
   3  -3  -8   26.34    1.16
   3  -3  -8   25.73    1.16
   3  -3  -8   28.30    1.17
  -3   3   8   27.81    1.39
  -3   3   8   26.70    1.33
  -3   3   8   26.65    1.24
   2  -3  -8   38.14    1.61
   2  -3  -8   38.59    1.46
   2  -3  -8   39.57    1.37
   2  -3  -8   37.99    1.43
  -2   3   8   36.04    1.59
  -2   3   8   39.20    1.66
  -2   3   8   38.02    1.52
   1  -3  -8    2.56    0.27
   1  -3  -8    2.64    0.37
   1  -3  -8    2.75    0.45
  -1   3   8    2.89    0.47
  -1   3   8    2.57    0.41
  -1   3   8    1.67    0.28
   0  -3  -8    9.61    0.60
   0  -3  -8   10.28    0.49
   0  -3  -8    8.48    0.68
   0   3   8    9.74    0.44
   0   3   8    9.90    0.70
   0   3   8   10.08    0.64
   0   3   8    9.47    0.65
  -1  -3  -8   26.32    0.95
  -1  -3  -8   26.05    1.05
  -1  -3  -8   25.41    1.18
   1   3   8   25.18    1.10
   1   3   8   26.76    1.20
   1   3   8   26.92    1.10
  -2  -3  -8   18.81    0.99
  -2  -3  -8   19.01    0.85
  -2  -3  -8   19.88    0.80
   2   3   8   19.14    0.99
   2   3   8   21.26    1.02
   2   3   8   18.89    0.90
   2   3   8   19.30    0.88
  -3  -3  -8    2.55    0.44
  -3  -3  -8    2.80    0.36
  -3  -3  -8    3.19    0.32
   3   3   8    2.42    0.35
   3   3   8    2.86    0.45
   3   3   8    2.94    0.22
   3   3   8    3.16    0.52
   3   3   8    3.17    0.34
  -4  -3  -8    0.21    0.16
  -4  -3  -8    0.47    0.26
  -4  -3  -8    0.32    0.22
  -4  -3  -8    0.44    0.17
   4   3   8    0.59    0.18
   4   3   8    0.35    0.19
   4   3   8    0.14    0.19
   4   3   8    0.55    0.18
   4   3   8    0.41    0.21
  -5  -3  -8    0.79    0.32
  -5  -3  -8    0.87    0.22
  -5  -3  -8    1.20    0.22
  -5  -3  -8    0.73    0.21
   5   3   8    0.87    0.25
   5   3   8    1.08    0.27
   5   3   8    0.88    0.21
   5   3   8    0.74    0.23
  -6  -3  -8   14.50    0.79
   6   3   8   13.74    0.76
   6   3   8   13.40    0.98
   6   3   8   14.98    1.18
   6   3   8   14.14    0.80
  -7  -3  -8    0.74    0.24
   7   3   8    0.24    0.28
   7   3   8    0.52    0.25
   7   3   8    0.68    0.26
   7   3   8    0.72    0.45
   7   3   8    1.13    0.31
   6  -4  -8    1.00    0.30
   6  -4  -8    1.37    0.34
  -6   4   8    0.72    0.42
  -6   4   8    1.62    0.42
   5  -4  -8    1.08    0.32
   5  -4  -8    0.59    0.35
   5  -4  -8    0.33    0.26
   5  -4  -8    0.68    0.37
  -5   4   8    0.14    0.22
  -5   4   8    0.50    0.25
  -5   4   8    0.71    0.33
   4  -4  -8    0.48    0.27
   4  -4  -8    1.45    0.65
   4  -4  -8    1.18    0.32
  -4   4   8    1.72    0.40
  -4   4   8    0.90    0.31
   3  -4  -8   11.50    0.81
   3  -4  -8   11.90    0.80
   3  -4  -8   10.42    0.88
   3  -4  -8   11.90    0.76
  -3   4   8   11.09    0.88
  -3   4   8   11.70    0.93
  -3   4   8   11.72    0.76
   2  -4  -8   76.23    2.55
   2  -4  -8   79.02    2.38
   2  -4  -8   72.65    2.70
   2  -4  -8   76.34    2.49
  -2   4   8   79.27    2.57
  -2   4   8   79.43    2.84
  -2   4   8   77.08    2.45
   1  -4  -8   53.72    2.11
   1  -4  -8   53.45    1.91
   1  -4  -8   52.35    1.89
  -1   4   8   56.65    2.43
  -1   4   8   56.48    1.76
  -1   4   8   56.09    1.78
  -1   4   8   54.73    1.95
  -1   4   8   51.23    2.10
   0  -4  -8    0.23    0.18
   0  -4  -8    0.27    0.21
   0   4   8    0.29    0.26
   0   4   8    0.27    0.26
   0   4   8    0.24    0.21
   0   4   8    0.55    0.18
   0   4   8    0.29    0.15
  -1  -4  -8   38.29    1.48
  -1  -4  -8   38.35    1.31
  -1  -4  -8   36.94    1.63
   1   4   8   36.94    1.64
   1   4   8   37.68    1.17
   1   4   8   39.25    1.47
   1   4   8   38.56    1.49
   1   4   8   40.42    1.60
  -2  -4  -8    1.51    0.33
  -2  -4  -8    1.35    0.36
  -2  -4  -8    1.69    0.29
   2   4   8    1.47    0.33
   2   4   8    1.54    0.35
   2   4   8    1.56    0.33
   2   4   8    1.50    0.19
  -3  -4  -8    8.70    0.55
  -3  -4  -8    7.57    0.57
  -3  -4  -8    7.71    0.50
  -3  -4  -8    8.23    0.71
   3   4   8    7.62    0.69
   3   4   8    7.51    0.61
   3   4   8    8.36    0.60
   3   4   8    7.26    0.68
  -4  -4  -8    3.56    0.42
  -4  -4  -8    3.45    0.36
  -4  -4  -8    3.44    0.40
   4   4   8    3.27    0.38
   4   4   8    3.36    0.58
   4   4   8    3.56    0.47
  -5  -4  -8    5.25    0.46
  -5  -4  -8    4.76    0.52
  -5  -4  -8    5.05    0.43
   5   4   8    6.31    0.57
   5   4   8    5.90    0.49
   5   4   8    5.62    0.47
   5   4   8    4.05    0.73
   5   4   8    5.36    0.43
  -6  -4  -8   14.52    0.81
   6   4   8   14.91    0.81
   6   4   8   14.84    0.82
   6   4   8   14.60    1.18
   6   4   8   15.62    0.73
   6   4   8   14.18    0.84
  -7  -4  -8    1.53    0.34
   7   4   8    1.60    0.48
   7   4   8    1.70    0.33
   7   4   8    2.16    0.43
   5  -5  -8    0.75    0.35
   5  -5  -8    1.04    0.34
   5  -5  -8    0.73    0.37
   5  -5  -8    0.56    0.30
  -5   5   8    0.63    0.39
  -5   5   8    0.91    0.38
   4  -5  -8   12.77    0.84
   4  -5  -8   12.00    1.06
   4  -5  -8   13.74    0.95
   4  -5  -8   13.35    0.97
  -4   5   8   13.26    1.16
  -4   5   8   13.18    0.94
  -4   5   8   13.11    1.13
   3  -5  -8   -0.33    0.28
   3  -5  -8   -0.22    0.19
   3  -5  -8    0.08    0.18
   3  -5  -8   -0.09    0.22
  -3   5   8   -0.13    0.15
  -3   5   8    0.08    0.23
  -3   5   8    0.59    0.30
  -3   5   8   -0.29    0.21
  -3   5   8    0.17    0.20
   2  -5  -8    4.81    0.54
   2  -5  -8    3.50    0.52
   2  -5  -8    5.39    0.66
  -2   5   8    4.38    0.52
  -2   5   8    5.02    0.77
  -2   5   8    5.27    0.63
   1  -5  -8    9.97    0.88
   1  -5  -8   10.34    0.74
   1  -5  -8   10.56    0.78
  -1   5   8   11.05    0.81
  -1   5   8   11.77    0.97
  -1   5   8    9.98    0.67
   0  -5  -8    6.09    0.70
   0  -5  -8    6.22    0.62
   0  -5  -8    6.20    0.54
   0   5   8    6.86    0.47
   0   5   8    6.57    0.68
   0   5   8    6.15    0.65
   0   5   8    6.31    0.48
   0   5   8    6.73    0.73
  -1  -5  -8    0.26    0.13
  -1  -5  -8    0.37    0.26
  -1  -5  -8    0.18    0.25
   1   5   8    0.55    0.30
   1   5   8    0.47    0.29
   1   5   8    0.22    0.17
   1   5   8    0.40    0.17
   1   5   8    0.49    0.30
  -2  -5  -8    9.09    0.99
  -2  -5  -8    9.91    0.74
  -2  -5  -8    9.00    0.56
   2   5   8    9.25    0.75
   2   5   8    9.44    0.50
   2   5   8    9.38    0.83
   2   5   8    9.41    0.72
   2   5   8    8.81    0.72
  -3  -5  -8    1.19    0.38
  -3  -5  -8    0.99    0.30
  -3  -5  -8    1.18    0.24
  -3  -5  -8    1.00    0.25
   3   5   8    0.97    0.40
   3   5   8    1.20    0.32
   3   5   8    1.32    0.40
   3   5   8    0.57    0.28
  -4  -5  -8    0.06    0.13
  -4  -5  -8    0.26    0.16
   4   5   8    0.28    0.24
   4   5   8    0.22    0.17
   4   5   8   -0.06    0.18
   4   5   8    0.22    0.25
  -5  -5  -8    0.22    0.15
  -5  -5  -8    0.21    0.15
  -5  -5  -8    0.39    0.24
   5   5   8   -0.05    0.19
   5   5   8    0.13    0.16
   5   5   8   -0.02    0.26
   5   5   8    0.04    0.22
  -6  -5  -8    4.53    0.45
   6   5   8    4.74    0.82
   6   5   8    4.08    0.48
   6   5   8    4.94    0.56
   6   5   8    4.87    0.51
  -7  -5  -8    2.27    0.61
   7   5   8    2.91    0.43
   7   5   8    2.84    0.46
   7   5   8    3.31    0.50
   7   5   8    2.52    0.39
   4  -6  -8    3.49    0.66
   4  -6  -8    2.38    0.49
  -4   6   8    2.04    0.47
  -4   6   8    1.78    0.59
  -4   6   8    2.74    0.56
   3  -6  -8    0.98    0.32
   3  -6  -8    0.67    0.30
   3  -6  -8    1.23    0.46
  -3   6   8    0.47    0.32
  -3   6   8    0.40    0.32
  -3   6   8    1.40    0.35
   2  -6  -8   16.18    1.02
   2  -6  -8   16.25    1.24
   2  -6  -8   16.34    1.06
  -2   6   8   17.76    1.10
  -2   6   8   14.92    1.16
  -2   6   8   16.67    1.24
  -2   6   8   16.10    0.99
   1  -6  -8   46.99    2.18
   1  -6  -8   44.21    2.12
   1  -6  -8   48.43    1.97
  -1   6   8   49.60    2.27
  -1   6   8   50.95    1.84
  -1   6   8   48.09    1.99
   0  -6  -8    3.29    0.60
   0  -6  -8    2.64    0.45
   0  -6  -8    2.70    0.54
   0   6   8    3.15    0.47
   0   6   8    2.48    0.28
   0   6   8    2.88    0.56
   0   6   8    2.64    0.56
   0   6   8    3.20    0.67
  -1  -6  -8    6.62    0.76
  -1  -6  -8    7.03    0.59
  -1  -6  -8    6.84    0.71
   1   6   8    6.96    0.56
   1   6   8    5.84    0.74
   1   6   8    5.96    0.48
   1   6   8    6.64    0.69
   1   6   8    6.19    0.72
  -2  -6  -8   19.67    1.11
  -2  -6  -8   15.38    1.14
  -2  -6  -8   15.89    0.83
   2   6   8   17.57    1.34
   2   6   8   16.18    0.98
   2   6   8   16.03    0.78
   2   6   8   16.33    1.07
   2   6   8   17.69    1.21
  -3  -6  -8    0.77    0.26
  -3  -6  -8    1.17    0.35
  -3  -6  -8    0.54    0.30
   3   6   8    0.26    0.31
   3   6   8    0.59    0.33
   3   6   8    0.26    0.18
   3   6   8    0.46    0.27
  -4  -6  -8    9.94    0.64
  -4  -6  -8    9.98    0.87
   4   6   8    9.38    0.78
   4   6   8    9.37    0.76
   4   6   8    8.39    0.84
  -5  -6  -8    2.34    0.34
   5   6   8    2.33    0.48
   5   6   8    2.97    0.58
   5   6   8    2.85    0.62
   5   6   8    2.74    0.55
  -6  -6  -8    1.24    0.41
  -6  -6  -8    2.02    0.39
   6   6   8    2.05    0.56
   6   6   8    1.28    0.39
   6   6   8    1.13    0.59
   6   6   8    1.60    0.39
  -7  -6  -8    2.98    0.49
   7   6   8    3.92    0.61
   7   6   8    2.81    0.46
   3  -7  -8    0.47    0.27
   3  -7  -8    0.38    0.29
   3  -7  -8    0.95    0.50
  -3   7   8    0.51    0.38
  -3   7   8   -0.28    0.24
  -3   7   8   -0.04    0.25
   2  -7  -8   -0.03    0.22
   2  -7  -8   -0.10    0.24
   2  -7  -8    0.04    0.39
  -2   7   8   -0.08    0.21
  -2   7   8   -0.61    0.22
  -2   7   8    0.23    0.22
   1  -7  -8    3.12    0.55
   1  -7  -8    3.24    0.61
   1  -7  -8    4.61    0.84
  -1   7   8    5.00    0.87
  -1   7   8    3.47    0.64
  -1   7   8    3.77    0.52
  -1   7   8    3.68    0.82
   0  -7  -8    0.63    0.36
   0  -7  -8    0.11    0.42
   0  -7  -8    1.08    0.38
   0   7   8    1.28    0.49
   0   7   8    1.48    0.37
   0   7   8    0.58    0.31
   0   7   8    1.43    0.55
  -1  -7  -8    2.59    0.46
  -1  -7  -8    2.05    0.52
  -1  -7  -8    2.06    0.60
   1   7   8    2.30    0.53
   1   7   8    3.81    0.69
   1   7   8    2.32    0.41
  -2  -7  -8   -0.03    0.14
  -2  -7  -8   -0.12    0.23
  -2  -7  -8   -0.13    0.27
   2   7   8    0.08    0.17
   2   7   8    0.04    0.19
   2   7   8   -0.08    0.18
   2   7   8   -0.21    0.17
   2   7   8   -0.32    0.25
  -3  -7  -8    1.56    0.32
  -3  -7  -8    0.92    0.34
  -3  -7  -8    2.24    0.51
   3   7   8    2.28    0.49
   3   7   8    1.94    0.57
   3   7   8    2.23    0.48
   3   7   8    1.56    0.39
  -4  -7  -8   -0.09    0.36
  -4  -7  -8    0.06    0.17
  -4  -7  -8    0.53    0.22
   4   7   8    0.42    0.36
   4   7   8    0.98    0.45
   4   7   8    0.51    0.33
   4   7   8    0.37    0.25
  -5  -7  -8   -0.15    0.16
  -5  -7  -8    0.23    0.23
  -5  -7  -8    0.03    0.35
   5   7   8    0.17    0.42
   5   7   8    0.18    0.26
   5   7   8    0.34    0.36
   5   7   8    0.13    0.60
  -6  -7  -8    0.00    0.25
  -6  -7  -8    0.76    0.30
   6   7   8    0.22    0.30
   6   7   8    0.36    0.27
   6   7   8    0.52    0.36
   2  -8  -8    0.85    0.52
   2  -8  -8   -0.56    0.28
   2  -8  -8    0.18    0.26
  -2   8   8    0.46    0.32
  -2   8   8    0.53    0.33
   1  -8  -8   14.74    1.14
   1  -8  -8   14.82    1.39
   1  -8  -8   14.93    1.10
  -1   8   8   12.52    1.27
  -1   8   8   14.02    0.98
   0  -8  -8    9.63    1.18
   0  -8  -8    6.45    0.70
   0  -8  -8    8.64    0.90
   0   8   8    7.90    0.70
   0   8   8    7.87    0.94
   0   8   8    8.04    0.98
   0   8   8    7.59    0.96
  -1  -8  -8    1.24    0.54
  -1  -8  -8    0.79    0.28
  -1  -8  -8    0.14    0.36
  -1  -8  -8    0.32    0.21
   1   8   8    0.94    0.32
   1   8   8    0.01    0.31
   1   8   8    0.82    0.45
  -2  -8  -8    5.73    0.82
  -2  -8  -8    5.97    1.01
   2   8   8    6.07    0.88
   2   8   8    5.85    0.85
   2   8   8    6.57    1.03
   2   8   8    4.31    0.52
  -3  -8  -8   10.49    1.12
  -3  -8  -8    9.81    1.06
   3   8   8    8.42    0.68
   3   8   8    8.49    0.91
   3   8   8    9.30    1.04
   3   8   8    9.35    0.98
  -4  -8  -8    1.56    0.33
   4   8   8    2.02    0.59
   4   8   8    1.15    0.52
   4   8   8    1.68    0.49
   4   8   8    1.73    0.47
  -5  -8  -8    2.74    0.40
   5   8   8    3.28    0.69
   5   8   8    4.36    0.86
   5   8   8    5.08    0.80
   5   8   8    4.41    0.70
  -1  -9  -8    0.62    0.48
  -1  -9  -8    1.28    0.61
   1   9   8    1.09    0.37
   1   9   8   -0.25    0.44
   1   9   8    1.49    0.54
  -2  -9  -8    0.71    0.61
  -2  -9  -8   -0.13    0.27
   2   9   8    0.29    0.50
   2   9   8    1.94    0.61
   2   9   8    1.48    0.55
   2   9   8    1.57    0.45
   1   7  -9    1.44    0.46
   1   7  -9    0.08    0.34
  -1  -7   9    0.96    0.88
  -1  -7   9    0.91    0.45
  -1  -7   9    1.71    0.47
   0   7  -9   20.66    1.33
   0   7  -9   24.09    1.67
   0  -7   9   24.56    1.40
   0  -7   9   27.23    1.76
   0  -7   9   27.35    1.84
   4   6  -9   13.75    0.98
   4   6  -9   13.19    1.18
   4   6  -9   12.72    1.27
  -4  -6   9   13.13    1.28
   3   6  -9    2.42    0.62
   3   6  -9    2.28    0.66
   3   6  -9    2.86    0.59
  -3  -6   9    2.14    0.47
  -3  -6   9    3.01    0.73
   2   6  -9    8.34    0.90
   2   6  -9    7.00    0.78
   2   6  -9    7.57    0.94
  -2  -6   9    7.55    0.81
  -2  -6   9    6.22    0.70
  -2  -6   9    8.11    0.98
   1   6  -9    3.53    0.70
   1   6  -9    2.69    0.63
   1   6  -9    5.50    0.97
  -1  -6   9    2.83    0.51
  -1  -6   9    3.48    0.64
  -1  -6   9    2.17    0.63
   0   6  -9   10.08    0.96
   0   6  -9   10.29    1.05
   0  -6   9   10.21    1.02
   0  -6   9   10.73    0.83
   0  -6   9   10.78    1.03
  -1   6  -9    3.69    0.77
  -1   6  -9    3.09    0.64
  -1   6  -9    4.89    0.78
   1  -6   9    3.44    0.54
   1  -6   9    3.76    0.76
   1  -6   9    2.82    0.69
  -2   6  -9   -0.04    0.32
  -2   6  -9    0.01    0.28
  -2   6  -9   -0.57    0.28
   2  -6   9    0.46    0.38
   2  -6   9    0.12    0.34
   2  -6   9    0.27    0.28
   5   5  -9    1.48    0.39
   5   5  -9    1.76    0.54
   5   5  -9    0.79    0.38
  -5  -5   9    0.67    0.45
  -5  -5   9    0.16    0.30
   4   5  -9   13.88    1.21
   4   5  -9   15.63    0.97
   4   5  -9   12.69    1.10
  -4  -5   9   15.56    1.52
   3   5  -9   10.32    1.00
   3   5  -9    8.79    0.77
   3   5  -9    9.01    0.90
  -3  -5   9   10.37    0.77
  -3  -5   9    9.72    1.01
   2   5  -9    1.11    0.41
   2   5  -9    1.15    0.42
  -2  -5   9    0.85    0.38
  -2  -5   9    1.11    0.32
  -2  -5   9    0.81    0.30
   1   5  -9   24.28    1.47
   1   5  -9   20.25    1.29
   1   5  -9   21.67    1.31
  -1  -5   9   20.15    1.42
  -1  -5   9   20.77    1.28
  -1  -5   9   22.57    1.13
   0   5  -9   12.03    0.94
   0   5  -9   13.13    1.09
   0   5  -9   10.91    1.00
   0  -5   9   13.30    1.06
   0  -5   9   13.25    1.09
   0  -5   9   11.80    0.80
  -1   5  -9   65.17    2.49
  -1   5  -9   59.82    2.24
  -1   5  -9   60.53    2.76
   1  -5   9   61.55    2.62
   1  -5   9   64.32    2.23
   1  -5   9   63.96    2.69
  -2   5  -9    1.08    0.49
  -2   5  -9    1.62    0.47
  -2   5  -9    1.13    0.39
   2  -5   9    1.15    0.34
   2  -5   9    2.14    0.53
   2  -5   9    1.14    0.38
  -3   5  -9   12.62    1.32
  -3   5  -9   14.07    1.03
  -3   5  -9   14.11    1.09
   3  -5   9   15.26    0.88
   3  -5   9   14.96    0.86
  -4   5  -9    0.44    0.36
  -4   5  -9   -0.08    0.33
   4  -5   9    0.48    0.39
   4  -5   9    1.33    0.44
   6   4  -9    5.91    0.90
   6   4  -9    6.32    0.88
  -6  -4   9    4.17    0.75
   5   4  -9   19.89    1.29
   5   4  -9   18.72    1.31
  -5  -4   9   18.81    1.05
  -5  -4   9   18.72    1.46
   4   4  -9   48.87    2.11
   4   4  -9   43.97    2.10
  -4  -4   9   48.65    2.29
  -4  -4   9   45.49    1.80
  -4  -4   9   44.74    2.20
   3   4  -9   21.33    1.33
   3   4  -9   19.53    1.21
   3   4  -9   21.97    1.12
  -3  -4   9   17.68    1.31
  -3  -4   9   19.90    0.68
  -3  -4   9   19.52    1.05
  -3  -4   9   19.78    1.04
   2   4  -9   15.45    0.94
   2   4  -9   14.31    1.05
  -2  -4   9   15.29    0.96
  -2  -4   9   14.58    1.13
   1   4  -9    0.32    0.27
   1   4  -9    0.08    0.22
   1   4  -9   -0.05    0.16
  -1  -4   9    0.26    0.24
  -1  -4   9    0.34    0.18
  -1  -4   9    0.02    0.17
   0   4  -9    5.30    0.66
   0   4  -9    6.17    0.70
   0   4  -9    5.25    0.63
   0  -4   9    5.27    0.61
   0  -4   9    5.39    0.50
   0  -4   9    5.39    0.66
  -1   4  -9   15.15    1.15
  -1   4  -9   15.33    1.50
  -1   4  -9   13.79    0.87
  -1   4  -9   14.90    0.98
   1  -4   9   15.33    1.11
   1  -4   9   16.63    1.11
   1  -4   9   15.81    0.87
  -2   4  -9   -0.12    0.17
  -2   4  -9    0.75    0.39
  -2   4  -9    0.09    0.21
  -2   4  -9    0.27    0.26
   2  -4   9    0.32    0.23
   2  -4   9    0.14    0.13
   2  -4   9    0.16    0.19
   2  -4   9    0.15    0.20
  -3   4  -9    6.16    0.89
  -3   4  -9    4.37    0.57
  -3   4  -9    5.51    0.57
   3  -4   9    6.70    0.73
   3  -4   9    4.76    0.48
   3  -4   9    5.35    0.62
   3  -4   9    3.33    0.62
  -4   4  -9    4.23    0.53
  -4   4  -9    4.83    0.60
  -4   4  -9    5.59    1.03
   4  -4   9    4.53    0.80
   4  -4   9    5.13    0.75
   4  -4   9    4.79    0.44
   4  -4   9    4.89    0.59
   4  -4   9    4.80    0.51
  -5   4  -9    0.95    0.43
   5  -4   9    1.65    0.54
   5  -4   9    1.62    0.40
   6   3  -9    3.80    0.64
   6   3  -9    2.80    0.55
  -6  -3   9    3.30    1.01
   5   3  -9    2.35    0.51
   5   3  -9    2.20    0.47
  -5  -3   9    1.21    0.44
   4   3  -9   29.05    1.50
   4   3  -9   29.44    1.50
  -4  -3   9   28.74    1.60
  -4  -3   9   29.24    1.29
  -4  -3   9   28.65    1.36
  -4  -3   9   28.30    1.07
  -4  -3   9   30.16    1.19
   3   3  -9    4.75    0.72
   3   3  -9    5.04    0.64
  -3  -3   9    5.75    0.68
  -3  -3   9    5.25    0.54
  -3  -3   9    5.05    0.48
   2   3  -9    4.91    0.61
   2   3  -9    5.73    0.61
   2   3  -9    5.92    0.56
  -2  -3   9    5.74    0.68
  -2  -3   9    5.69    0.52
  -2  -3   9    4.85    0.41
  -2  -3   9    4.54    0.29
   1   3  -9   10.51    0.81
   1   3  -9   11.01    0.83
   1   3  -9   11.93    0.79
  -1  -3   9   10.40    0.86
  -1  -3   9   11.13    0.51
   0   3  -9    9.04    0.73
   0   3  -9    7.29    0.69
   0   3  -9    8.07    0.71
   0  -3   9    7.89    0.71
   0  -3   9    8.15    0.46
  -1   3  -9   97.71    3.58
  -1   3  -9  106.05    3.33
  -1   3  -9  104.83    3.27
  -1   3  -9  104.03    3.02
   1  -3   9  102.18    3.76
   1  -3   9  106.22    2.98
  -2   3  -9   59.60    2.01
  -2   3  -9   62.92    2.23
  -2   3  -9   60.17    2.58
   2  -3   9   61.86    2.28
   2  -3   9   55.26    1.89
   2  -3   9   59.59    2.40
  -3   3  -9   25.82    1.27
  -3   3  -9   24.36    1.17
  -3   3  -9   26.82    1.69
   3  -3   9   26.60    1.04
   3  -3   9   25.44    1.27
   3  -3   9   25.71    1.10
   3  -3   9   26.59    1.52
  -4   3  -9    2.88    0.52
  -4   3  -9    2.16    0.49
  -4   3  -9    1.76    0.32
  -4   3  -9    2.08    0.58
   4  -3   9    1.78    0.50
   4  -3   9    2.59    0.54
   4  -3   9    2.00    0.42
   4  -3   9    1.60    0.29
   4  -3   9    1.77    0.35
  -5   3  -9    0.12    0.25
   5  -3   9    0.23    0.25
   5  -3   9    0.00    0.31
   5  -3   9    0.12    0.19
  -6   3  -9    8.70    0.84
   6  -3   9    8.85    0.99
   6  -3   9    6.55    0.89
   6   2  -9   12.88    0.93
  -6  -2   9    9.62    0.93
  -6  -2   9   12.12    0.91
  -6  -2   9   10.64    1.06
   5   2  -9    0.46    0.30
   5   2  -9    0.00    0.18
  -5  -2   9    0.24    0.17
  -5  -2   9    0.01    0.23
  -5  -2   9    0.36    0.27
  -5  -2   9    0.46    0.24
   4   2  -9   38.96    1.69
   4   2  -9   39.73    1.72
  -4  -2   9   42.19    1.88
  -4  -2   9   39.92    1.56
  -4  -2   9   40.01    1.70
  -4  -2   9   40.50    1.41
   3   2  -9  115.93    3.62
   3   2  -9  117.21    3.65
  -3  -2   9  116.98    3.50
  -3  -2   9  116.68    3.43
  -3  -2   9  115.27    3.79
   2   2  -9   25.59    1.28
   2   2  -9   24.84    1.22
  -2  -2   9   25.97    1.06
  -2  -2   9   26.19    1.34
  -2  -2   9   25.71    0.78
  -2  -2   9   24.95    1.09
   1   2  -9    0.33    0.20
   1   2  -9    0.74    0.29
   1   2  -9    0.36    0.20
  -1  -2   9    0.25    0.10
  -1  -2   9    0.64    0.18
  -1  -2   9    0.43    0.21
  -1  -2   9    0.46    0.22
   0   2  -9    0.68    0.22
   0   2  -9    0.63    0.23
   0   2  -9    0.55    0.27
   0  -2   9    0.91    0.19
   0  -2   9    0.96    0.16
   0  -2   9    0.55    0.27
   0  -2   9    0.63    0.22
  -1   2  -9   18.06    0.99
  -1   2  -9   17.92    0.95
  -1   2  -9   19.08    1.11
   1  -2   9   18.90    0.84
   1  -2   9   18.76    0.77
   1  -2   9   17.26    1.00
  -2   2  -9    0.28    0.20
  -2   2  -9    0.69    0.31
  -2   2  -9    0.40    0.18
   2  -2   9    0.21    0.20
   2  -2   9    0.45    0.23
  -3   2  -9    7.06    0.57
  -3   2  -9    7.54    0.60
  -3   2  -9    7.97    0.88
   3  -2   9    7.11    0.46
   3  -2   9    7.53    0.60
   3  -2   9    6.39    0.67
  -4   2  -9    8.17    0.65
  -4   2  -9    8.94    0.62
  -4   2  -9    8.18    0.98
   4  -2   9    6.25    0.66
   4  -2   9    8.35    0.59
   4  -2   9    8.51    0.48
   4  -2   9    8.46    0.45
   4  -2   9    7.42    0.77
  -5   2  -9    0.61    0.35
  -5   2  -9    0.21    0.25
   5  -2   9   -0.15    0.18
   5  -2   9    0.25    0.14
   5  -2   9   -0.04    0.23
   6  -2   9   -0.25    0.26
   6  -2   9    0.11    0.14
   6  -2   9    0.04    0.24
   7   1  -9    4.92    0.66
  -7  -1   9    3.88    0.66
  -7  -1   9    4.97    0.80
   6   1  -9    0.14    0.28
   6   1  -9    0.60    0.28
   6   1  -9    0.24    0.26
  -6  -1   9    0.51    0.36
  -6  -1   9   -0.33    0.18
  -6  -1   9    0.48    0.22
  -6  -1   9    0.15    0.33
  -6  -1   9    0.03    0.12
   5   1  -9    8.13    0.70
   5   1  -9    8.06    0.67
  -5  -1   9    8.13    0.75
  -5  -1   9    7.53    0.60
  -5  -1   9    7.60    0.79
  -5  -1   9    8.71    0.59
   4   1  -9    9.02    0.73
   4   1  -9    8.31    0.67
  -4  -1   9    9.13    0.79
  -4  -1   9    8.56    0.59
  -4  -1   9    8.26    0.63
   3   1  -9    1.54    0.34
   3   1  -9    1.12    0.36
  -3  -1   9    1.81    0.37
  -3  -1   9    1.56    0.27
  -3  -1   9    1.96    0.45
  -3  -1   9    1.60    0.39
   2   1  -9    1.43    0.35
   2   1  -9    1.67    0.33
  -2  -1   9    1.61    0.31
  -2  -1   9    1.81    0.44
  -2  -1   9    1.48    0.32
   1   1  -9   18.61    0.98
   1   1  -9   17.99    0.88
  -1  -1   9   18.57    0.63
  -1  -1   9   18.15    0.76
  -1  -1   9   18.65    0.86
  -1  -1   9   17.06    0.98
   0   1  -9   34.61    1.40
   0   1  -9   33.71    1.32
   0   1  -9   41.17    1.49
   0  -1   9   34.71    1.10
   0  -1   9   36.24    1.13
   0  -1   9   33.42    1.45
   0  -1   9   33.79    1.26
  -1   1  -9   26.91    0.93
  -1   1  -9   27.86    1.28
  -1   1  -9   27.54    1.12
  -1   1  -9   27.02    1.15
   1  -1   9   26.18    1.20
   1  -1   9   27.93    0.98
   1  -1   9   27.80    1.05
  -2   1  -9  187.66    5.40
  -2   1  -9  167.66    4.87
  -2   1  -9  176.03    4.73
   2  -1   9  187.54    4.81
   2  -1   9  183.29    5.03
   2  -1   9  191.07    4.81
  -3   1  -9    1.61    0.32
  -3   1  -9    1.16    0.43
  -3   1  -9    1.59    0.29
  -3   1  -9    1.26    0.26
   3  -1   9    1.43    0.24
   3  -1   9    1.06    0.25
   3  -1   9    1.27    0.24
  -4   1  -9   11.38    1.06
  -4   1  -9   12.10    0.66
  -4   1  -9   11.29    0.69
   4  -1   9   12.18    0.67
   4  -1   9   11.05    0.87
   4  -1   9   14.48    0.92
   4  -1   9   11.76    0.65
   4  -1   9   11.32    0.58
  -5   1  -9    5.93    0.85
   5  -1   9    6.09    0.71
   5  -1   9    5.98    0.50
   5  -1   9    7.47    0.74
   5  -1   9    5.23    0.46
   5  -1   9    5.26    0.65
   6  -1   9    0.24    0.23
   6  -1   9   -0.16    0.23
   6  -1   9   -0.03    0.15
   6  -1   9   -0.18    0.20
   6  -1   9    0.19    0.18
   7  -1   9    6.24    0.97
   7  -1   9    4.90    0.54
  -7   0   9   -0.17    0.17
  -7   0   9    0.98    0.65
  -7   0   9   -0.68    0.24
  -7   0   9    0.76    0.34
   6   0  -9    3.57    0.72
   6   0  -9    2.08    0.40
   6   0  -9    2.17    0.44
  -6   0   9    2.39    0.40
  -6   0   9    2.80    0.55
  -6   0   9    2.92    0.49
  -6   0   9    2.60    0.59
   5   0  -9    5.29    0.52
   5   0  -9    5.59    0.63
   5   0  -9    5.77    0.64
  -5   0   9    6.74    0.68
  -5   0   9    6.02    0.55
  -5   0   9    6.39    0.56
  -5   0   9    6.44    0.94
   4   0  -9   -0.02    0.18
   4   0  -9    0.28    0.24
   4   0  -9    0.47    0.26
  -4   0   9    0.22    0.21
  -4   0   9    0.38    0.23
  -4   0   9    0.36    0.18
   3   0  -9  213.56    5.81
   3   0  -9  213.92    5.92
  -3   0   9  221.81    6.10
  -3   0   9  214.59    5.88
  -3   0   9  213.46    5.81
  -3   0   9  222.38    5.93
   2   0  -9  111.02    3.36
   2   0  -9  111.16    3.23
  -2   0   9  111.52    3.21
  -2   0   9  115.19    3.25
  -2   0   9  112.07    3.26
  -2   0   9  114.83    3.49
   1   0  -9    4.50    0.47
   1   0  -9    4.76    0.41
  -1   0   9    5.21    0.36
  -1   0   9    5.03    0.51
  -1   0   9    4.25    0.41
  -1   0   9    4.54    0.26
   0   0  -9    0.20    0.13
   0   0  -9    0.27    0.15
   0   0   9    0.20    0.08
   0   0   9    0.14    0.13
   0   0   9    0.12    0.16
  -1   0  -9    0.97    0.25
  -1   0  -9    1.05    0.21
  -1   0  -9    1.08    0.16
  -1   0  -9    0.99    0.24
   1   0   9    0.96    0.24
   1   0   9    1.03    0.26
   1   0   9    1.00    0.18
  -2   0  -9    1.16    0.18
  -2   0  -9    0.81    0.27
  -2   0  -9    0.87    0.24
   2   0   9    0.88    0.26
   2   0   9    1.28    0.25
   2   0   9    0.84    0.18
  -3   0  -9   20.44    0.97
  -3   0  -9   18.10    0.74
  -3   0  -9   18.66    0.78
  -3   0  -9   15.97    1.10
   3   0   9   18.56    0.78
   3   0   9   17.34    0.92
   3   0   9   18.24    0.86
  -4   0  -9    2.36    0.57
   4   0   9    2.40    0.29
   4   0   9    2.69    0.38
  -5   0  -9    2.64    0.61
   5   0   9    3.45    0.37
   5   0   9    3.91    0.52
   5   0   9    3.68    0.53
   5   0   9    3.02    0.55
   5   0   9    2.84    0.51
   6   0   9    2.24    0.51
   6   0   9    2.79    0.55
   6   0   9    2.41    0.48
   6   0   9    2.48    0.45
   6   0   9    3.19    0.48
   7   0   9    2.21    0.46
   7   0   9    2.33    0.61
   7   0   9    3.13    0.62
   7   0   9    2.37    0.46
   7   0   9    2.25    0.50
   6  -1  -9    0.31    0.29
   6  -1  -9    1.35    0.44
   6  -1  -9    0.69    0.26
  -6   1   9    0.22    0.27
  -6   1   9    0.25    0.23
  -6   1   9    0.89    0.36
  -6   1   9   -0.12    0.20
   5  -1  -9    0.42    0.22
   5  -1  -9    0.68    0.28
   5  -1  -9    0.69    0.34
  -5   1   9    0.69    0.30
  -5   1   9    0.95    0.34
  -5   1   9    0.51    0.27
  -5   1   9    0.61    0.27
   4  -1  -9    1.19    0.33
   4  -1  -9    0.81    0.30
  -4   1   9    1.52    0.35
  -4   1   9    1.46    0.32
  -4   1   9    1.47    0.35
  -4   1   9    1.46    0.34
  -4   1   9    1.75    0.41
   3  -1  -9    2.19    0.46
   3  -1  -9    2.52    0.40
   3  -1  -9    2.54    0.43
  -3   1   9    1.72    0.41
  -3   1   9    2.87    0.48
  -3   1   9    3.24    0.47
   2  -1  -9   19.41    0.62
   2  -1  -9   17.91    0.97
   2  -1  -9   18.39    0.88
   2  -1  -9   18.26    0.85
  -2   1   9   19.77    1.05
  -2   1   9   20.90    0.98
  -2   1   9   20.03    0.89
  -2   1   9   18.20    0.92
   1  -1  -9   42.05    1.44
   1  -1  -9   41.47    1.30
   1  -1  -9   40.50    1.52
   1  -1  -9   42.51    1.21
  -1   1   9   42.44    1.60
  -1   1   9   40.79    1.49
  -1   1   9   38.89    1.45
   0  -1  -9    0.85    0.14
   0  -1  -9    0.99    0.16
   0  -1  -9    0.89    0.24
   0  -1  -9    0.62    0.20
   0   1   9    0.84    0.24
   0   1   9    1.57    0.22
   0   1   9    1.08    0.24
  -1  -1  -9    1.37    0.20
  -1  -1  -9    1.52    0.30
  -1  -1  -9    1.41    0.25
   1   1   9    1.35    0.29
   1   1   9    1.11    0.17
   1   1   9    1.83    0.33
  -2  -1  -9   73.94    2.26
  -2  -1  -9   76.84    2.46
  -2  -1  -9   72.27    2.16
   2   1   9   75.61    2.17
   2   1   9   72.29    2.24
   2   1   9   74.34    2.30
  -3  -1  -9  103.83    3.00
  -3  -1  -9  102.08    3.38
  -3  -1  -9  106.73    2.98
   3   1   9  106.64    3.02
   3   1   9  105.32    2.98
   3   1   9  105.18    2.99
  -4  -1  -9    0.26    0.20
  -4  -1  -9    0.06    0.25
  -4  -1  -9    0.49    0.16
   4   1   9    0.62    0.19
   4   1   9    0.15    0.15
   4   1   9    0.33    0.16
   4   1   9    0.56    0.18
   5   1   9   36.24    1.80
   5   1   9   38.83    1.31
   5   1   9   37.22    1.56
   6   1   9    0.04    0.12
   6   1   9    0.49    0.18
   6   1   9    0.43    0.21
   6   1   9    0.43    0.23
   6   1   9    0.44    0.27
   6   1   9    0.35    0.28
   7   1   9    0.04    0.25
   7   1   9   -0.14    0.18
   7   1   9    0.20    0.21
   7   1   9   -0.05    0.15
   7   1   9    0.72    0.38
   7   1   9    0.45    0.24
   6  -2  -9    0.36    0.27
   6  -2  -9    0.97    0.36
   6  -2  -9    0.00    0.21
  -6   2   9    0.07    0.15
  -6   2   9   -0.20    0.17
   5  -2  -9    0.11    0.29
   5  -2  -9    0.38    0.20
   5  -2  -9    0.87    0.33
  -5   2   9    0.66    0.31
  -5   2   9    0.50    0.30
  -5   2   9    0.36    0.24
  -5   2   9    0.50    0.30
   4  -2  -9   44.27    1.23
   4  -2  -9   43.36    1.72
   4  -2  -9   46.10    1.82
   4  -2  -9   44.28    1.62
  -4   2   9   42.41    1.80
  -4   2   9   43.68    2.12
  -4   2   9   43.63    1.67
  -4   2   9   43.96    1.81
  -4   2   9   45.44    1.82
   3  -2  -9   81.64    2.58
   3  -2  -9   80.52    2.72
   3  -2  -9   84.10    2.56
   3  -2  -9   82.89    2.19
  -3   2   9   81.08    2.73
  -3   2   9   83.93    2.82
  -3   2   9   86.11    3.50
  -3   2   9   83.37    2.76
   2  -2  -9  257.87    6.43
   2  -2  -9  255.13    6.93
   2  -2  -9  253.14    6.66
   2  -2  -9  259.80    6.76
  -2   2   9  263.80    6.97
  -2   2   9  264.67    6.77
  -2   2   9  252.56    6.94
  -2   2   9  256.34    6.98
   1  -2  -9    4.43    0.43
   1  -2  -9    5.53    0.32
   1  -2  -9    6.33    0.56
   1  -2  -9    5.32    0.36
  -1   2   9    5.14    0.52
  -1   2   9    5.29    0.47
  -1   2   9    5.15    0.51
   0  -2  -9   32.58    1.19
   0  -2  -9   32.21    1.05
   0  -2  -9   31.12    0.88
   0   2   9   31.71    1.26
   0   2   9   32.27    1.29
   0   2   9   30.84    1.28
  -1  -2  -9    1.85    0.33
  -1  -2  -9    2.28    0.33
  -1  -2  -9    1.72    0.25
   1   2   9    1.42    0.28
  -2  -2  -9   10.16    0.56
  -2  -2  -9    9.65    0.66
  -2  -2  -9   10.70    0.65
  -2  -2  -9   11.33    0.56
   2   2   9   10.11    0.66
   2   2   9   10.32    0.63
   2   2   9   10.83    0.56
  -3  -2  -9   45.05    1.64
  -3  -2  -9   46.71    1.54
  -3  -2  -9   45.34    1.79
  -3  -2  -9   45.13    1.45
   3   2   9   47.61    1.58
   3   2   9   46.98    1.54
  -4  -2  -9    0.24    0.27
  -4  -2  -9    0.18    0.14
  -4  -2  -9    0.50    0.20
   4   2   9    0.27    0.18
   4   2   9    0.51    0.16
   4   2   9    0.43    0.19
  -5  -2  -9    2.48    0.59
  -5  -2  -9    1.74    0.31
   5   2   9    1.51    0.27
   5   2   9    2.15    0.31
   6   2   9   13.74    0.79
   6   2   9   13.06    0.94
   6   2   9   14.48    0.75
   6   2   9   13.51    1.14
   7   2   9    1.54    0.50
   7   2   9    1.60    0.36
   7   2   9    2.11    0.48
   7   2   9    1.38    0.40
   7   2   9    2.00    0.39
   6  -3  -9    0.20    0.24
   6  -3  -9    0.63    0.14
   6  -3  -9    1.02    0.37
   6  -3  -9    0.94    0.52
  -6   3   9   -0.12    0.29
  -6   3   9    0.83    0.38
   5  -3  -9    3.47    0.61
   5  -3  -9    2.36    0.41
   5  -3  -9    4.56    0.71
  -5   3   9    2.42    0.63
  -5   3   9    3.18    0.61
  -5   3   9    3.47    0.58
   4  -3  -9    3.65    0.50
   4  -3  -9    2.97    0.55
   4  -3  -9    2.93    0.50
  -4   3   9    2.95    0.50
  -4   3   9    3.99    0.38
  -4   3   9    4.39    0.67
  -4   3   9    2.58    0.50
   3  -3  -9    2.64    0.43
   3  -3  -9    2.43    0.42
   3  -3  -9    2.39    0.49
  -3   3   9    2.05    0.42
  -3   3   9    1.89    0.41
  -3   3   9    2.35    0.40
  -3   3   9    2.63    0.52
   2  -3  -9   42.38    1.77
   2  -3  -9   41.33    1.57
   2  -3  -9   42.64    1.49
   2  -3  -9   44.12    1.35
  -2   3   9   44.40    1.82
  -2   3   9   45.01    1.74
   1  -3  -9    0.26    0.20
   1  -3  -9    0.14    0.23
   1  -3  -9    0.11    0.13
   1  -3  -9    0.13    0.10
  -1   3   9   -0.20    0.15
  -1   3   9    0.01    0.22
  -1   3   9    0.18    0.14
   0  -3  -9   26.30    1.25
   0  -3  -9   26.81    1.11
   0  -3  -9   26.23    0.95
   0   3   9   26.84    1.17
   0   3   9   26.23    1.25
   0   3   9   25.55    1.20
  -1  -3  -9   25.75    1.23
  -1  -3  -9   26.07    0.96
  -1  -3  -9   25.32    1.10
   1   3   9   25.63    1.12
   1   3   9   26.75    1.25
   1   3   9   26.16    1.15
  -2  -3  -9   -0.01    0.15
  -2  -3  -9    0.09    0.10
  -2  -3  -9    0.04    0.22
   2   3   9    0.16    0.13
   2   3   9    0.06    0.12
   2   3   9    0.24    0.23
   2   3   9    0.20    0.21
  -3  -3  -9  104.80    3.05
  -3  -3  -9  110.31    3.27
  -3  -3  -9  106.27    3.34
   3   3   9  106.01    3.30
   3   3   9  103.42    3.09
   3   3   9  110.37    3.49
   3   3   9  109.58    3.20
  -4  -3  -9   59.59    2.22
  -4  -3  -9   57.10    2.03
  -4  -3  -9   60.56    1.81
  -4  -3  -9   59.95    1.92
   4   3   9   58.51    1.68
   4   3   9   56.92    2.33
   4   3   9   57.73    2.07
   4   3   9   60.67    1.91
  -5  -3  -9   30.94    1.04
  -5  -3  -9   30.82    1.24
  -5  -3  -9   30.97    1.55
[truncated: 149,273 more chars]
