# Supplementary material for: 3-(4-Methyl­phen­yl)-4H-chromen-4-one
Source: IUCrdata. 2021 Jun 15;6(Pt 6):x210590. doi: 10.1107/S2414314621005903 (PMC9462352; doi:10.1107/S2414314621005903)
Supplement: Supplementary file 2 [file x-06-x210590-Isup2.hkl]

data_I                                                                          
_shelx_title ' A10092 in P-1'                                                   
_shelx_refln_list_code          4                                               
_shelx_F_calc_maximum       47.49                                               
_exptl_crystal_F_000       248.00                                               
_reflns_d_resolution_high  0.7490                                               
                                                                                
loop_                                                                           
 _space_group_symop_operation_xyz                                               
 'x, y, z'                                                                      
 '-x, -y, -z'                                                                   
                                                                                
_cell_length_a     6.4514                                                       
_cell_length_b     7.0785                                                       
_cell_length_c    13.3144                                                       
_cell_angle_alpha  78.906                                                       
_cell_angle_beta   85.276                                                       
_cell_angle_gamma  79.628                                                       
                                                                                
_shelx_F_squared_multiplier     1.000                                           
                                                                                
loop_                                                                           
 _refln_index_h                                                                 
 _refln_index_k                                                                 
 _refln_index_l                                                                 
 _refln_F_squared_calc                                                          
 _refln_F_squared_meas                                                          
 _refln_F_squared_sigma                                                         
 _refln_observed_status                                                         
   2   0   0        530.83        514.03         4.92 o                         
   3   0   0        125.93        123.92         1.34 o                         
   4   0   0          9.07         12.03         0.36 o                         
   5   0   0        318.67        307.63         3.15 o                         
   6   0   0        144.12        140.95         2.02 o                         
   7   0   0          0.28          1.09         0.21 o                         
   8   0   0         10.94         13.62         0.74 o                         
  -8   1   0          1.20          2.02         0.58 o                         
  -7   1   0         22.04         24.70         0.75 o                         
  -6   1   0          4.28          4.91         0.38 o                         
  -5   1   0        166.76        153.60         2.51 o                         
  -4   1   0          1.42          0.82         0.12 o                         
  -3   1   0        231.79        234.58         2.51 o                         
  -2   1   0         91.99         84.72         0.83 o                         
   0   1   0         16.61         13.56         0.25 o                         
   2   1   0        238.15        233.64         2.04 o                         
   3   1   0        106.41        123.14         1.20 o                         
   4   1   0         19.12         19.08         0.49 o                         
   5   1   0         24.44         22.79         0.55 o                         
   6   1   0         53.49         52.20         0.95 o                         
   7   1   0          4.94          6.85         0.47 o                         
   8   1   0         17.67         20.58         0.98 o                         
  -7   2   0          0.66          0.95         0.22 o                         
  -6   2   0          8.95          9.20         0.45 o                         
  -5   2   0        262.87        261.08         2.81 o                         
  -4   2   0        357.96        348.47         3.50 o                         
  -3   2   0        100.91        100.35         0.97 o                         
  -2   2   0        138.43        160.33         1.50 o                         
  -1   2   0        532.14        469.40         8.29 o                         
   2   2   0         25.46         22.43         0.38 o                         
   3   2   0         32.65         32.44         0.61 o                         
   4   2   0         36.30         32.34         0.54 o                         
   5   2   0         24.19         24.87         0.50 o                         
   6   2   0        258.88        253.61         4.87 o                         
   7   2   0          7.71          7.31         1.17 o                         
   8   2   0          1.29          2.11         0.53 o                         
  -7   3   0          3.79          5.10         0.50 o                         
  -6   3   0         14.22         15.21         0.61 o                         
  -5   3   0         98.45         93.91         1.75 o                         
  -4   3   0        109.91        103.39         1.14 o                         
  -3   3   0         45.31         54.79         0.71 o                         
  -2   3   0          0.02          0.07         0.09 o                         
  -1   3   0        707.36        700.41         6.86 o                         
   0   3   0         13.88         12.05         0.37 o                         
   1   3   0          1.73          5.15         0.24 o                         
   2   3   0         85.79         92.32         1.19 o                         
   3   3   0         15.13         22.75         0.50 o                         
   4   3   0          0.45          0.14         0.10 o                         
   5   3   0          1.60          1.83         0.18 o                         
   6   3   0         27.29         28.38         0.68 o                         
   7   3   0          3.01          1.51         0.37 o                         
   8   3   0         13.05         16.41         1.51 o                         
  -7   4   0          5.53          5.26         0.80 o                         
  -6   4   0          0.09          0.07         0.20 o                         
  -5   4   0         32.04         32.18         0.74 o                         
  -4   4   0        388.82        394.89         3.97 o                         
  -3   4   0         12.94         11.40         0.39 o                         
  -2   4   0         14.54         19.00         0.47 o                         
  -1   4   0        225.85        210.09         2.33 o                         
   0   4   0        606.83        631.81         6.33 o                         
   1   4   0       2255.11       2276.23        28.09 o                         
   2   4   0        944.99        924.64         8.96 o                         
   3   4   0         49.20         43.16         0.75 o                         
   4   4   0          1.04          1.56         0.19 o                         
   5   4   0         22.26         21.06         0.55 o                         
   6   4   0         91.11         95.62         1.30 o                         
   7   4   0         46.19         43.86         0.99 o                         
   8   4   0          0.97          1.51         0.39 o                         
  -6   5   0         10.61         12.07         1.32 o                         
  -5   5   0          5.11          5.30         0.42 o                         
  -4   5   0         97.76         99.16         1.41 o                         
  -3   5   0         30.51         32.84         0.72 o                         
  -2   5   0          0.62          0.76         0.18 o                         
  -1   5   0        225.14        218.24         2.52 o                         
   1   5   0          9.47          8.37         0.35 o                         
   2   5   0         37.64         39.21         0.83 o                         
   3   5   0          1.08          1.39         0.22 o                         
   4   5   0         10.15          9.22         0.44 o                         
   5   5   0          0.03          0.38         0.15 o                         
   6   5   0          5.34          5.95         0.51 o                         
   7   5   0          4.35          4.18         0.36 o                         
  -5   6   0          0.02         -0.09         0.20 o                         
  -4   6   0         92.71         97.46         1.71 o                         
  -3   6   0         90.38         91.14         2.58 o                         
  -2   6   0         45.02         41.37         0.78 o                         
  -1   6   0         10.23          9.47         0.43 o                         
   1   6   0        171.41        172.10         2.11 o                         
   2   6   0        691.48        675.55         7.00 o                         
   3   6   0         14.27         40.39         0.90 o                         
   4   6   0          5.82          7.41         0.40 o                         
   5   6   0         14.18         15.59         0.72 o                         
   6   6   0          2.37          2.50         0.39 o                         
  -4   7   0         15.01         16.12         1.09 o                         
  -3   7   0         79.16         80.85         1.61 o                         
  -2   7   0         10.71         10.10         0.47 o                         
  -1   7   0         67.67         63.16         1.12 o                         
   0   7   0          0.02         30.61         3.06 o                         
   1   7   0          0.86          1.31         0.25 o                         
   2   7   0         15.87         15.89         0.64 o                         
   3   7   0          1.28          1.34         0.24 o                         
   4   7   0          4.64          4.19         0.36 o                         
   5   7   0          1.48          1.18         0.31 o                         
   6   7   0          4.01          4.90         0.48 o                         
  -2   8   0         67.08         65.86         2.41 o                         
  -1   8   0          1.34          0.79         0.22 o                         
   0   8   0          0.02          3.81         0.36 o                         
   1   8   0          1.34          1.00         0.28 o                         
   2   8   0        164.44        150.42         2.33 o                         
   3   8   0         66.70         59.46         1.30 o                         
   4   8   0          0.08          2.20         0.38 o                         
   5   8   0          0.06          0.24         0.28 o                         
   0   9   0          1.04          1.30         0.34 o                         
   1   9   0          0.01          0.19         0.42 o                         
   2   9   0          1.32          0.63         0.31 o                         
   3   9   0          3.16          2.27         0.37 o                         
  -2  -9   1          0.06          0.19         0.32 o                         
  -1  -9   1          2.71          2.04         0.51 o                         
   0  -9   1          0.14         -0.01         0.29 o                         
  -5  -8   1          7.97          6.20         0.66 o                         
  -4  -8   1          0.11         -0.13         0.21 o                         
  -3  -8   1         10.22         10.08         0.58 o                         
  -2  -8   1         47.21         42.20         1.10 o                         
  -1  -8   1         10.94         10.38         0.66 o                         
   0  -8   1          2.57          2.20         0.30 o                         
   1  -8   1         16.36         15.89         0.73 o                         
   2  -8   1          1.69          2.08         0.35 o                         
  -6  -7   1          0.95          1.32         0.30 o                         
  -5  -7   1          1.52          1.26         0.34 o                         
  -4  -7   1          1.53          0.63         0.22 o                         
  -3  -7   1          3.32          2.84         0.34 o                         
  -2  -7   1          1.36          1.05         0.27 o                         
  -1  -7   1          0.42          0.55         0.22 o                         
   0  -7   1          6.45          6.23         0.40 o                         
   1  -7   1          2.99          2.88         0.26 o                         
   2  -7   1         14.16         13.06         0.60 o                         
   3  -7   1         24.93         26.92         1.08 o                         
   4  -7   1         16.78         17.03         1.10 o                         
  -7  -6   1         20.26         20.51         1.25 o                         
  -6  -6   1          2.14          2.52         0.32 o                         
  -5  -6   1         18.59         18.98         0.89 o                         
  -4  -6   1          2.96          2.88         0.29 o                         
  -3  -6   1          3.58          3.66         0.29 o                         
  -2  -6   1        117.15        113.56         1.75 o                         
  -1  -6   1        188.45        188.09         3.31 o                         
   0  -6   1         35.44         34.20         0.84 o                         
   1  -6   1         51.78         48.97         1.04 o                         
   2  -6   1         33.50         35.11         0.82 o                         
   3  -6   1        113.30        116.98         1.91 o                         
   4  -6   1         85.81         84.11         1.70 o                         
   5  -6   1          0.01          0.31         0.27 o                         
  -7  -5   1          0.14         -0.24         0.24 o                         
  -6  -5   1          6.00          6.49         0.56 o                         
  -5  -5   1          0.31          0.52         0.18 o                         
  -4  -5   1         12.39         14.65         0.53 o                         
  -3  -5   1         16.90         18.18         0.49 o                         
  -2  -5   1         37.41         43.03         0.88 o                         
  -1  -5   1          2.11          2.66         0.24 o                         
   0  -5   1         26.43         28.60         0.73 o                         
   1  -5   1         74.88         72.39         1.18 o                         
   2  -5   1         69.77         68.61         1.10 o                         
   3  -5   1         17.58         18.05         0.63 o                         
   4  -5   1         83.90         85.54         1.17 o                         
   5  -5   1          4.19          4.84         0.42 o                         
   6  -5   1         12.03         13.55         0.99 o                         
  -8  -4   1          0.41          0.53         0.44 o                         
  -7  -4   1         12.54         12.75         0.54 o                         
  -6  -4   1         44.50         44.51         0.80 o                         
  -5  -4   1          1.44          1.41         0.40 o                         
  -4  -4   1         45.27         50.13         0.90 o                         
  -3  -4   1         89.80        103.07         1.41 o                         
  -2  -4   1         23.84         25.89         0.55 o                         
  -1  -4   1       1291.34       1247.25        11.11 o                         
   0  -4   1         37.08         28.78         0.66 o                         
   1  -4   1         26.80         24.16         0.63 o                         
   2  -4   1        173.66        174.48         2.02 o                         
   3  -4   1          8.35          8.48         0.41 o                         
   4  -4   1        260.71        259.91         2.95 o                         
   5  -4   1         55.03         54.09         0.97 o                         
   6  -4   1         32.73         36.95         0.91 o                         
  -8  -3   1          0.13         -0.19         0.45 o                         
  -7  -3   1          1.46          1.82         0.30 o                         
  -6  -3   1          0.29          0.25         0.15 o                         
  -5  -3   1         21.60         21.10         0.51 o                         
  -4  -3   1         15.09         18.93         0.49 o                         
  -3  -3   1        182.68        193.23         2.19 o                         
  -2  -3   1        139.75        153.34         1.62 o                         
  -1  -3   1          3.15          4.61         0.24 o                         
   0  -3   1        136.79        144.13         1.76 o                         
   1  -3   1        416.96        400.46         3.85 o                         
   2  -3   1         82.69         83.60         1.11 o                         
   3  -3   1          3.66          3.30         0.20 o                         
   4  -3   1        118.78        116.93         1.43 o                         
   5  -3   1        120.32        123.92         2.13 o                         
   6  -3   1         12.83         13.67         0.59 o                         
   7  -3   1         14.73         13.55         0.87 o                         
  -8  -2   1         10.78         10.29         1.21 o                         
  -7  -2   1          0.57          0.93         0.29 o                         
  -6  -2   1         55.46         53.70         2.05 o                         
  -5  -2   1         47.07         48.08         0.78 o                         
  -4  -2   1        120.58        136.17         1.60 o                         
  -3  -2   1        133.53        151.46         1.83 o                         
  -2  -2   1        264.77        255.00         2.87 o                         
   0  -2   1        367.03        351.62         3.49 o                         
   1  -2   1         29.08         30.84         0.53 o                         
   2  -2   1          6.02          9.30         0.25 o                         
   3  -2   1        156.73        150.33         1.32 o                         
   4  -2   1        156.70        146.05         1.74 o                         
   5  -2   1        368.64        355.60         4.36 o                         
   6  -2   1          4.85          6.22         0.40 o                         
   7  -2   1         16.48         17.67         0.66 o                         
  -8  -1   1          0.36          0.20         0.25 o                         
  -7  -1   1          0.64          0.78         0.20 o                         
  -6  -1   1         12.87         13.27         0.46 o                         
  -5  -1   1         13.71         13.87         0.48 o                         
  -4  -1   1          0.18          0.04         0.06 o                         
  -3  -1   1        373.17        406.38         3.52 o                         
  -2  -1   1         66.90         65.18         0.82 o                         
  -1  -1   1        198.54        198.09         1.96 o                         
   2  -1   1         36.78         46.73         0.63 o                         
   3  -1   1          1.68          1.26         0.14 o                         
   4  -1   1         46.20         43.05         0.76 o                         
   5  -1   1        349.07        342.56         4.48 o                         
   6  -1   1          7.92          8.20         0.54 o                         
   7  -1   1         29.18         30.22         0.93 o                         
   8  -1   1          0.50          0.78         0.32 o                         
  -8   0   1         32.42         36.93         1.15 o                         
  -7   0   1          2.42          2.93         0.31 o                         
  -6   0   1          4.68          4.63         0.29 o                         
  -5   0   1        116.99        117.81         1.55 o                         
  -4   0   1         29.22         38.06         0.61 o                         
  -3   0   1         29.48         27.43         0.36 o                         
  -2   0   1        357.05        375.81         3.01 o                         
  -1   0   1         71.23         74.56         0.73 o                         
   2   0   1        714.66        641.62        10.97 o                         
   3   0   1        101.88         93.39         1.10 o                         
   4   0   1          4.21          6.69         0.30 o                         
   5   0   1        386.37        369.03         4.24 o                         
   6   0   1         92.18         92.35         1.88 o                         
   7   0   1         13.22         15.29         0.63 o                         
   8   0   1         16.66         16.84         0.77 o                         
  -8   1   1          2.89          4.05         0.53 o                         
  -7   1   1          0.09          0.03         0.14 o                         
  -6   1   1          8.05          8.15         0.42 o                         
  -5   1   1          5.75          5.16         0.31 o                         
  -4   1   1          0.30          0.41         0.09 o                         
  -3   1   1         57.93         69.50         0.72 o                         
  -2   1   1          7.71          9.07         0.19 o                         
   2   1   1         33.73         36.84         0.56 o                         
   3   1   1          0.03         -0.03         0.06 o                         
   4   1   1          7.83          6.48         0.24 o                         
   5   1   1        297.50        279.03         3.09 o                         
   6   1   1         85.96         85.53         1.32 o                         
   7   1   1          0.04          0.41         0.18 o                         
   8   1   1         11.05         13.23         0.59 o                         
  -7   2   1         22.85         24.36         0.93 o                         
  -6   2   1          0.22          0.01         0.16 o                         
  -5   2   1         24.59         22.70         0.77 o                         
  -4   2   1         14.07         12.42         0.32 o                         
  -3   2   1          8.65          7.80         0.24 o                         
  -2   2   1          8.15         10.45         0.27 o                         
  -1   2   1        548.38        535.01         6.92 o                         
   0   2   1          0.70          2.19         0.16 o                         
   2   2   1        162.92        135.11         1.50 o                         
   3   2   1        179.21        173.52         1.58 o                         
   4   2   1         22.30         25.06         0.40 o                         
   5   2   1         26.22         27.03         0.64 o                         
   6   2   1        257.60        253.85         3.55 o                         
   7   2   1         22.18         19.76         0.86 o                         
   8   2   1         44.29         51.95         1.89 o                         
  -7   3   1          0.59          0.03         0.31 o                         
  -6   3   1          0.31          0.33         0.20 o                         
  -5   3   1          4.71          4.33         0.29 o                         
  -4   3   1         52.71         53.96         0.74 o                         
  -3   3   1          0.08          0.11         0.09 o                         
  -2   3   1          2.49          2.18         0.14 o                         
  -1   3   1        933.41        941.61         9.77 o                         
   0   3   1        123.19        124.84         1.41 o                         
   1   3   1        197.43        211.78         2.14 o                         
   2   3   1          8.32          5.14         0.23 o                         
   3   3   1          9.92         10.80         0.31 o                         
   4   3   1          1.47          1.52         0.16 o                         
   5   3   1        118.41        115.23         1.34 o                         
   6   3   1         69.03         68.00         1.37 o                         
   7   3   1         41.10         44.01         1.23 o                         
   8   3   1          3.90          5.14         0.82 o                         
  -7   4   1         22.29         21.71         1.09 o                         
  -6   4   1          4.44          5.13         0.55 o                         
  -5   4   1          1.23          1.48         0.22 o                         
  -4   4   1         16.61         16.20         0.44 o                         
  -3   4   1         48.10         49.95         0.99 o                         
  -2   4   1        103.15        114.63         1.57 o                         
  -1   4   1         99.25        101.85         1.60 o                         
   0   4   1        201.41        187.88         3.12 o                         
   1   4   1       1417.40       1406.02        12.43 o                         
   2   4   1        323.01        349.89         4.00 o                         
   3   4   1        151.42        146.85         1.98 o                         
   4   4   1         56.89         57.22         0.98 o                         
   5   4   1         10.41         10.43         0.44 o                         
   6   4   1        104.62        109.85         1.43 o                         
   7   4   1        133.26        128.26         2.71 o                         
   8   4   1          8.48         10.74         1.45 o                         
  -6   5   1          0.45          0.59         0.28 o                         
  -5   5   1          2.60          2.38         0.30 o                         
  -4   5   1         52.11         52.58         1.37 o                         
  -3   5   1         10.13          9.09         0.84 o                         
  -2   5   1          1.21          1.74         0.20 o                         
  -1   5   1        185.59        183.16         2.06 o                         
   0   5   1          1.51          1.18         0.18 o                         
   1   5   1         18.53         20.85         0.55 o                         
   2   5   1          5.67          7.88         0.42 o                         
   3   5   1         20.26         19.90         0.55 o                         
   4   5   1          0.91          0.70         0.18 o                         
   5   5   1         34.78         35.80         1.38 o                         
   6   5   1         16.90         17.18         0.59 o                         
   7   5   1         51.62         53.85         1.11 o                         
  -5   6   1          1.37          0.54         0.26 o                         
  -4   6   1          0.10          0.20         0.19 o                         
  -3   6   1         49.28         50.60         1.39 o                         
  -2   6   1         22.91         21.96         0.63 o                         
  -1   6   1          0.37          0.63         0.16 o                         
   0   6   1         62.68         62.77         1.08 o                         
   1   6   1         77.52         78.39         1.23 o                         
   2   6   1        395.51        388.22         4.35 o                         
   3   6   1         11.16         11.12         0.49 o                         
   4   6   1        119.67        122.83         1.90 o                         
   5   6   1          0.04          0.11         0.17 o                         
   6   6   1          9.61          9.73         0.66 o                         
   7   6   1         97.25         97.80         2.12 o                         
  -4   7   1          5.58          5.94         0.63 o                         
  -3   7   1         16.63         18.60         0.77 o                         
  -2   7   1          3.25          2.31         0.42 o                         
  -1   7   1         15.18         11.41         0.67 o                         
   0   7   1          1.25          1.43         0.21 o                         
   1   7   1          0.06         -0.10         0.16 o                         
   2   7   1          8.03          8.38         0.52 o                         
   3   7   1          5.66          7.23         0.48 o                         
   4   7   1          4.46          4.28         0.35 o                         
   5   7   1          3.96          3.62         0.37 o                         
   6   7   1          2.28          2.61         0.38 o                         
  -3   8   1          9.55          8.77         0.86 o                         
  -2   8   1          0.24          0.27         0.25 o                         
  -1   8   1          1.11          1.33         0.32 o                         
   0   8   1          0.99          0.72         0.22 o                         
   1   8   1          0.14          0.04         0.17 o                         
   2   8   1        100.89         95.06         2.02 o                         
   3   8   1         91.87         85.24         1.84 o                         
   4   8   1         14.83         15.02         0.82 o                         
   5   8   1          7.61          8.29         0.77 o                         
   0   9   1          0.40          0.22         0.28 o                         
   1   9   1          0.16          0.05         0.37 o                         
   2   9   1          1.66          1.39         0.35 o                         
   3   9   1          0.14          0.30         0.45 o                         
  -1  -9   2          3.99          4.01         0.85 o                         
  -5  -8   2         10.57          8.82         0.66 o                         
  -4  -8   2          0.65          0.40         0.35 o                         
  -3  -8   2          0.05          0.07         0.24 o                         
  -2  -8   2          0.25          0.55         0.24 o                         
  -1  -8   2         13.34         14.80         0.81 o                         
   0  -8   2          9.24          9.27         0.65 o                         
   1  -8   2          0.97          0.61         0.26 o                         
   2  -8   2          0.08          0.29         0.26 o                         
  -6  -7   2          0.03          0.22         0.69 o                         
  -5  -7   2          1.00          1.02         0.26 o                         
  -4  -7   2          0.09          0.12         0.16 o                         
  -3  -7   2          0.01         -0.06         0.18 o                         
  -2  -7   2         28.74         29.40         0.83 o                         
  -1  -7   2          0.46          0.42         0.22 o                         
   0  -7   2         14.88         15.48         0.54 o                         
   1  -7   2          6.96          8.40         0.46 o                         
   2  -7   2          4.62          4.66         0.48 o                         
   3  -7   2          3.57          3.28         0.62 o                         
   4  -7   2          6.33          5.97         0.76 o                         
  -7  -6   2          0.53         -0.04         0.21 o                         
  -6  -6   2          0.97          1.43         0.32 o                         
  -5  -6   2         22.69         20.99         0.76 o                         
  -4  -6   2         27.83         27.48         0.71 o                         
  -3  -6   2          0.78          0.86         0.21 o                         
  -2  -6   2          0.47          0.07         0.18 o                         
  -1  -6   2          8.21          8.35         0.48 o                         
   0  -6   2         32.77         32.94         0.85 o                         
   1  -6   2         39.48         38.29         0.75 o                         
   2  -6   2          4.25          4.04         0.30 o                         
   3  -6   2         13.45         11.87         0.53 o                         
   4  -6   2         34.00         35.13         0.89 o                         
   5  -6   2          0.03         -0.02         0.33 o                         
  -7  -5   2          1.24          0.33         0.27 o                         
  -6  -5   2          1.65          2.48         0.30 o                         
  -5  -5   2          0.06          0.15         0.14 o                         
  -4  -5   2          4.39          5.53         0.45 o                         
  -3  -5   2          0.02          0.29         0.14 o                         
  -2  -5   2         31.16         33.36         0.69 o                         
  -1  -5   2         19.77         17.54         0.56 o                         
   0  -5   2          5.92          6.25         0.39 o                         
   1  -5   2         25.39         27.96         0.58 o                         
   2  -5   2         22.15         23.85         0.75 o                         
   3  -5   2          0.04          0.11         0.16 o                         
   4  -5   2         25.26         24.32         0.60 o                         
   5  -5   2          1.04          1.53         0.31 o                         
   6  -5   2          0.82          0.98         0.50 o                         
  -8  -4   2          0.39          0.60         0.34 o                         
  -7  -4   2          5.24          4.63         0.37 o                         
  -6  -4   2         12.12         11.92         0.55 o                         
  -5  -4   2          3.83          4.73         0.33 o                         
  -4  -4   2        135.47        137.45         1.86 o                         
  -3  -4   2         89.08         98.87         1.25 o                         
  -2  -4   2         20.49         19.77         0.47 o                         
  -1  -4   2          1.57          1.56         0.30 o                         
   0  -4   2         14.01         13.46         0.42 o                         
   1  -4   2        388.20        388.77         3.61 o                         
   2  -4   2          3.91          2.99         0.27 o                         
   3  -4   2          3.13          3.05         0.25 o                         
   4  -4   2        111.16        115.07         1.60 o                         
   5  -4   2         51.15         55.30         0.97 o                         
   6  -4   2          8.99         10.26         0.62 o                         
  -8  -3   2          3.55          4.65         0.49 o                         
  -7  -3   2          0.24          0.43         0.23 o                         
  -6  -3   2          2.59          4.03         0.36 o                         
  -5  -3   2         15.66         15.45         0.46 o                         
  -4  -3   2          3.60          4.23         0.26 o                         
  -3  -3   2         25.96         23.30         0.60 o                         
  -2  -3   2         39.29         55.45         1.03 o                         
  -1  -3   2          0.19         -0.03         0.09 o                         
   0  -3   2        367.08        359.29         3.47 o                         
   1  -3   2          4.95          2.61         0.16 o                         
   2  -3   2         77.24         77.99         1.05 o                         
   3  -3   2          0.38          0.32         0.10 o                         
   4  -3   2          7.37          7.58         0.30 o                         
   5  -3   2         12.94         13.64         0.61 o                         
   6  -3   2         21.31         21.35         0.80 o                         
   7  -3   2          0.01         -0.01         0.27 o                         
  -8  -2   2          8.72         10.51         1.18 o                         
  -7  -2   2         24.58         22.68         0.78 o                         
  -6  -2   2          0.36          0.23         0.24 o                         
  -5  -2   2         19.74         17.75         0.61 o                         
  -4  -2   2        121.68        136.85         1.94 o                         
  -3  -2   2        836.02        919.21         9.41 o                         
  -2  -2   2          0.51          0.57         0.10 o                         
  -1  -2   2         50.41         49.74         1.23 o                         
   0  -2   2        173.71        161.65         2.01 o                         
   1  -2   2       1186.36       1097.34        14.42 o                         
   2  -2   2         93.55         93.62         0.89 o                         
   3  -2   2          9.03          5.88         0.21 o                         
   4  -2   2         60.72         59.39         0.99 o                         
   5  -2   2        407.46        420.11         4.24 o                         
   6  -2   2          5.74          7.41         0.59 o                         
   7  -2   2         77.10         75.31         1.45 o                         
  -8  -1   2          4.57          5.95         0.95 o                         
  -7  -1   2          3.86          4.74         0.41 o                         
  -6  -1   2          0.27         -0.12         0.16 o                         
  -5  -1   2         36.79         38.51         0.56 o                         
  -4  -1   2         67.42         74.62         0.84 o                         
  -3  -1   2         65.88         72.97         1.14 o                         
  -2  -1   2        336.72        357.94         3.45 o                         
  -1  -1   2         81.55         83.98         1.03 o                         
   1  -1   2        600.96        549.89         5.21 o                         
   2  -1   2          1.91          1.18         0.12 o                         
   3  -1   2         14.88         12.45         0.32 o                         
   4  -1   2          9.01          8.35         0.32 o                         
   5  -1   2          0.86          1.10         0.26 o                         
   6  -1   2        116.20        113.99         1.80 o                         
   7  -1   2          0.12          0.30         0.18 o                         
   8  -1   2          0.79          0.66         0.27 o                         
  -8   0   2         37.46         41.57         1.17 o                         
  -7   0   2          2.89          1.23         0.20 o                         
  -6   0   2         25.29         24.09         0.66 o                         
  -5   0   2         29.41         32.64         0.52 o                         
  -4   0   2          0.90          0.09         0.06 o                         
  -3   0   2       1436.28       1570.62        27.33 o                         
  -2   0   2        432.48        434.65         4.13 o                         
  -1   0   2        122.74        108.67         1.20 o                         
   1   0   2         35.16         40.22         0.43 o                         
   2   0   2        850.34        761.25        17.20 o                         
   3   0   2          4.79          4.00         0.28 o                         
   4   0   2         41.25         32.83         0.68 o                         
   5   0   2        672.61        651.85         7.08 o                         
   6   0   2        226.91        230.92         2.99 o                         
   7   0   2         56.78         56.35         1.18 o                         
   8   0   2          6.73          7.40         0.61 o                         
  -8   1   2          2.47          3.78         0.47 o                         
  -7   1   2          6.13          8.30         0.46 o                         
  -6   1   2          4.00          3.89         0.32 o                         
  -5   1   2          5.10          5.01         0.27 o                         
  -4   1   2        218.73        231.82         2.09 o                         
  -3   1   2          2.22          1.58         0.12 o                         
  -2   1   2        466.56        472.88         4.02 o                         
  -1   1   2         43.44         41.49         0.55 o                         
   0   1   2         84.32         74.35         0.87 o                         
   1   1   2        535.16        508.50         6.33 o                         
   2   1   2        545.03        490.62         4.85 o                         
   3   1   2         28.25         22.99         0.60 o                         
   4   1   2         34.17         33.63         0.57 o                         
   5   1   2         35.59         31.74         0.67 o                         
   6   1   2        149.46        147.31         2.09 o                         
   7   1   2          2.43          2.43         0.27 o                         
   8   1   2          0.03         -0.02         0.23 o                         
  -7   2   2         15.35         20.36         0.86 o                         
  -6   2   2         14.26         13.33         0.58 o                         
  -5   2   2          0.38         -0.07         0.12 o                         
  -4   2   2         57.92         60.31         0.86 o                         
  -3   2   2        363.11        424.61         3.77 o                         
  -2   2   2        704.67        723.37         6.49 o                         
  -1   2   2        109.30         98.67         1.12 o                         
   0   2   2         57.90         61.14         0.75 o                         
   1   2   2        543.32        526.56         5.05 o                         
   2   2   2        134.90        123.29         1.53 o                         
   3   2   2        194.87        189.75         1.80 o                         
   4   2   2        153.51        132.82         1.57 o                         
   5   2   2        258.54        250.10         2.77 o                         
   6   2   2        422.99        422.65         4.51 o                         
   7   2   2          7.93          8.49         0.81 o                         
   8   2   2         15.98         17.13         0.82 o                         
  -7   3   2          6.77          7.84         0.67 o                         
  -6   3   2          4.76          6.11         0.48 o                         
  -5   3   2          0.26          0.18         0.14 o                         
  -4   3   2         74.21         76.43         1.34 o                         
  -3   3   2         60.95         61.97         0.92 o                         
  -2   3   2         31.12         38.03         0.65 o                         
  -1   3   2          2.69          1.25         0.17 o                         
   0   3   2          0.17          0.25         0.10 o                         
   1   3   2          6.88          7.87         0.28 o                         
   2   3   2        273.69        271.18         2.88 o                         
   3   3   2          3.77          3.24         0.21 o                         
   4   3   2         48.43         45.02         0.62 o                         
   5   3   2         69.26         65.47         0.89 o                         
   6   3   2         47.02         43.94         1.16 o                         
   7   3   2          5.07          5.19         0.58 o                         
   8   3   2          1.75          2.92         0.65 o                         
  -6   4   2          3.64          4.53         0.52 o                         
  -5   4   2          5.63          5.49         0.36 o                         
  -4   4   2          9.83         10.77         0.44 o                         
  -3   4   2          4.00          5.92         0.34 o                         
  -2   4   2        193.70        203.08         2.25 o                         
  -1   4   2        316.27        306.34         3.37 o                         
   0   4   2          0.00         -0.02         0.10 o                         
   1   4   2        143.00        145.01         2.06 o                         
   2   4   2         97.07        105.44         1.33 o                         
   3   4   2         55.26         58.21         0.89 o                         
   4   4   2         11.84         10.62         0.37 o                         
   5   4   2         33.23         33.12         0.79 o                         
   6   4   2        142.47        148.15         2.02 o                         
   7   4   2        118.66        125.05         1.80 o                         
   8   4   2          0.17          0.34         0.31 o                         
  -6   5   2          7.37          8.14         0.69 o                         
  -5   5   2          0.37          0.71         0.21 o                         
  -4   5   2          9.72          9.55         0.54 o                         
  -3   5   2         14.60         13.79         0.58 o                         
  -2   5   2         13.50         12.16         0.52 o                         
  -1   5   2          0.08         -0.10         0.10 o                         
   0   5   2          3.34          4.15         0.31 o                         
   1   5   2         46.19         49.00         0.95 o                         
   2   5   2          1.06          1.65         0.21 o                         
   3   5   2          3.82          3.11         0.27 o                         
   4   5   2         65.53         66.66         1.11 o                         
   5   5   2         40.69         36.73         1.07 o                         
   6   5   2          2.28          2.30         0.27 o                         
   7   5   2          0.11          0.38         0.18 o                         
   8   5   2          6.22          9.42         1.34 o                         
  -5   6   2          0.78          0.55         0.24 o                         
  -4   6   2          0.83          1.02         0.25 o                         
  -3   6   2          2.44          2.29         0.28 o                         
  -2   6   2          6.45          7.11         0.43 o                         
  -1   6   2        157.52        150.15         1.86 o                         
   0   6   2          6.56          6.11         0.37 o                         
   1   6   2          3.28          3.54         0.30 o                         
   2   6   2         75.88         79.22         1.37 o                         
   3   6   2         25.66         26.62         0.72 o                         
   4   6   2          0.00          0.01         0.14 o                         
   5   6   2         18.61         17.58         0.65 o                         
   6   6   2          6.27          5.96         0.47 o                         
   7   6   2         82.74         85.00         1.94 o                         
  -4   7   2          2.34          1.38         0.34 o                         
  -3   7   2          0.02         -0.02         0.21 o                         
  -2   7   2          6.42          5.86         0.45 o                         
  -1   7   2          5.29          5.10         0.34 o                         
   0   7   2          0.31          0.45         0.16 o                         
   1   7   2          5.43          6.03         0.44 o                         
   2   7   2         14.36         14.80         0.67 o                         
   3   7   2          9.34         10.88         0.58 o                         
   4   7   2         36.07         36.30         1.01 o                         
   5   7   2         18.89         17.15         0.60 o                         
   6   7   2          0.27          0.63         0.28 o                         
  -3   8   2          0.05         -0.10         0.25 o                         
  -2   8   2          2.01          1.89         0.37 o                         
  -1   8   2         27.51         21.64         0.98 o                         
   0   8   2         16.90         15.71         0.59 o                         
   1   8   2          0.00          0.03         0.20 o                         
   2   8   2          4.18          4.20         0.40 o                         
   3   8   2         62.35         61.72         1.35 o                         
   4   8   2          9.27          8.94         0.70 o                         
   5   8   2         15.41         14.03         0.84 o                         
  -1   9   2          1.10          0.82         0.44 o                         
   0   9   2          0.79          0.23         0.37 o                         
   1   9   2          0.33         -0.06         0.28 o                         
   2   9   2          7.42          7.45         0.58 o                         
   3   9   2         21.33         20.53         1.43 o                         
  -4  -8   3          0.02         -0.05         0.24 o                         
  -3  -8   3          5.77          5.72         0.67 o                         
  -2  -8   3          0.00          0.11         0.21 o                         
  -1  -8   3          1.69          1.97         0.37 o                         
   0  -8   3         24.16         22.52         0.94 o                         
   1  -8   3          4.50          4.60         0.86 o                         
   2  -8   3          0.01          0.37         0.27 o                         
  -6  -7   3          0.03         -0.05         0.36 o                         
  -5  -7   3          9.53          9.28         0.64 o                         
  -4  -7   3          0.29          0.15         0.20 o                         
  -3  -7   3          4.65          5.01         0.43 o                         
  -2  -7   3          1.25          1.79         0.27 o                         
  -1  -7   3         11.49         12.96         0.60 o                         
   0  -7   3          7.79          8.50         0.50 o                         
   1  -7   3          7.53          8.03         0.65 o                         
   2  -7   3          1.75          1.37         0.46 o                         
   3  -7   3          1.55          2.08         0.46 o                         
  -6  -6   3          5.25          4.66         0.69 o                         
  -5  -6   3         47.84         45.33         1.16 o                         
  -4  -6   3         21.84         19.95         0.92 o                         
  -3  -6   3          2.85         12.84         0.55 o                         
  -2  -6   3          2.37          1.79         0.24 o                         
  -1  -6   3          0.03          0.07         0.18 o                         
   0  -6   3         31.84         35.85         0.96 o                         
   1  -6   3         31.20         34.31         1.09 o                         
   2  -6   3          1.65          1.34         0.26 o                         
   3  -6   3          2.81          3.52         0.41 o                         
   4  -6   3          2.35          2.84         0.31 o                         
   5  -6   3          2.29          2.59         0.35 o                         
  -7  -5   3          3.93          3.36         0.42 o                         
  -6  -5   3          6.38          5.47         0.51 o                         
  -5  -5   3         17.67         16.42         0.83 o                         
  -4  -5   3          6.01          5.49         0.38 o                         
  -3  -5   3         27.96         27.14         0.71 o                         
  -2  -5   3         11.46         12.60         0.44 o                         
  -1  -5   3         51.40         56.69         1.02 o                         
   0  -5   3          1.86          2.09         0.26 o                         
   1  -5   3         46.58         48.88         1.04 o                         
   2  -5   3          5.83          6.38         0.47 o                         
   3  -5   3         34.88         36.64         1.19 o                         
   4  -5   3          5.99          7.10         0.38 o                         
   5  -5   3          0.01          0.23         0.16 o                         
   6  -5   3         22.76         24.90         1.81 o                         
  -7  -4   3          0.73          1.12         0.28 o                         
  -6  -4   3          3.47          2.46         0.26 o                         
  -5  -4   3         30.05         26.63         0.75 o                         
  -4  -4   3        119.37        126.46         1.70 o                         
  -3  -4   3         23.63         25.20         0.64 o                         
  -2  -4   3         11.45         10.48         0.37 o                         
  -1  -4   3          6.66          5.18         0.37 o                         
   0  -4   3          9.89         11.91         0.44 o                         
   1  -4   3         91.44         95.36         1.32 o                         
   2  -4   3         15.71         20.40         0.52 o                         
   3  -4   3         14.77         14.92         0.45 o                         
   4  -4   3         10.18         10.21         0.46 o                         
   5  -4   3          3.63          3.51         0.38 o                         
   6  -4   3          2.37          3.18         0.43 o                         
  -8  -3   3          0.33          0.69         0.58 o                         
  -7  -3   3          5.59          4.07         0.39 o                         
  -6  -3   3         24.31         20.74         0.64 o                         
  -5  -3   3          4.12          2.82         0.36 o                         
  -4  -3   3         25.67         23.11         0.57 o                         
  -3  -3   3         20.61         22.47         0.50 o                         
  -2  -3   3        162.09        175.40         2.18 o                         
  -1  -3   3          3.52          4.50         0.34 o                         
   0  -3   3        121.72        126.08         2.41 o                         
   1  -3   3         20.16         20.92         0.48 o                         
   2  -3   3        261.45        266.12         2.89 o                         
   3  -3   3         56.13         59.76         0.93 o                         
   4  -3   3         65.03         65.87         1.13 o                         
   5  -3   3          0.11          0.25         0.19 o                         
   6  -3   3         37.71         41.02         1.10 o                         
   7  -3   3          0.66          1.33         0.36 o                         
  -8  -2   3          1.89          1.29         0.62 o                         
  -7  -2   3          0.69          0.77         0.23 o                         
  -6  -2   3         12.94         11.76         0.60 o                         
  -5  -2   3          0.49          1.27         0.21 o                         
  -4  -2   3        124.98        139.02         1.81 o                         
  -3  -2   3        365.94        367.74         3.50 o                         
  -2  -2   3          9.13         11.90         0.32 o                         
  -1  -2   3        197.99        182.83         2.14 o                         
   0  -2   3          0.01         -0.00         0.07 o                         
   1  -2   3        135.70        133.84         1.57 o                         
   2  -2   3         88.73         98.70         1.27 o                         
   3  -2   3         37.18         31.69         0.53 o                         
   4  -2   3         11.65         10.69         0.39 o                         
   5  -2   3          6.92          7.93         0.38 o                         
   6  -2   3          0.29          0.60         0.20 o                         
   7  -2   3          0.27          0.10         0.19 o                         
  -8  -1   3          5.41          5.67         1.04 o                         
  -7  -1   3          2.04          0.88         0.26 o                         
  -6  -1   3         23.29         18.32         0.61 o                         
  -5  -1   3          2.07          3.31         0.27 o                         
  -4  -1   3          7.77         10.22         0.29 o                         
  -3  -1   3          6.11          3.28         0.28 o                         
  -2  -1   3        198.11        201.97         2.27 o                         
  -1  -1   3        354.54        346.72         3.64 o                         
   0  -1   3         61.70         64.53         0.97 o                         
   1  -1   3        145.63        142.55         1.61 o                         
   2  -1   3        945.12        967.06         7.99 o                         
   3  -1   3         12.99         12.63         0.34 o                         
   4  -1   3         83.93         74.02         1.10 o                         
   5  -1   3         37.59         36.98         1.02 o                         
   6  -1   3         60.32         60.58         1.20 o                         
   7  -1   3          0.07          0.67         0.22 o                         
   8  -1   3          1.84          2.72         0.92 o                         
  -8   0   3         16.28         16.77         0.80 o                         
  -7   0   3          3.84          3.79         0.30 o                         
  -6   0   3         38.98         38.24         0.73 o                         
  -5   0   3          6.27          7.43         0.26 o                         
  -4   0   3          0.07          0.11         0.06 o                         
  -3   0   3        604.73        649.23         6.19 o                         
  -2   0   3        594.21        637.70         6.01 o                         
  -1   0   3        220.53        221.69         2.17 o                         
   0   0   3        111.04        115.77         1.49 o                         
   1   0   3        162.31        156.70         2.21 o                         
   2   0   3        138.94        123.94         1.59 o                         
   3   0   3          1.88         14.25         1.04 o                         
   4   0   3          1.17          2.48         0.22 o                         
   5   0   3         40.32         42.20         0.89 o                         
   6   0   3         12.46         15.84         0.57 o                         
   7   0   3          0.93          2.25         0.36 o                         
   8   0   3          6.41          7.31         0.55 o                         
  -8   1   3          9.56         10.45         0.94 o                         
  -7   1   3          0.25          1.12         0.27 o                         
  -6   1   3          7.22          6.12         0.28 o                         
  -5   1   3          2.12          2.28         0.18 o                         
  -4   1   3          1.30          0.77         0.11 o                         
  -3   1   3          5.16          3.90         0.19 o                         
  -2   1   3          7.13          7.56         0.24 o                         
  -1   1   3        541.37        513.41         4.57 o                         
   0   1   3        130.05        121.50         1.34 o                         
   1   1   3        100.83        111.52         1.45 o                         
   2   1   3        453.42        485.64         4.66 o                         
   3   1   3        177.37        180.85         2.30 o                         
   4   1   3         21.80         22.07         0.48 o                         
   5   1   3        106.71        102.57         1.54 o                         
   6   1   3        141.81        139.88         2.03 o                         
   7   1   3          1.75          1.56         0.25 o                         
   8   1   3          8.77          9.21         0.51 o                         
  -7   2   3         28.87         30.75         0.94 o                         
  -6   2   3         18.07         17.79         0.61 o                         
  -5   2   3          7.53          8.28         0.43 o                         
  -4   2   3         51.80         54.27         0.77 o                         
  -3   2   3         71.79         78.54         0.95 o                         
  -2   2   3       1037.59       1082.64        10.18 o                         
  -1   2   3         45.40         50.43         0.68 o                         
   0   2   3        353.70        341.42         3.15 o                         
   1   2   3        411.50        389.92         4.56 o                         
   2   2   3          0.04          0.12         0.07 o                         
   3   2   3         97.24         99.60         1.06 o                         
   4   2   3          8.06         12.21         0.39 o                         
   5   2   3        167.42        164.22         1.86 o                         
   6   2   3         27.65         27.72         0.78 o                         
   7   2   3          1.54          1.38         0.25 o                         
   8   2   3         24.07         26.11         0.77 o                         
  -7   3   3          3.76          5.17         0.51 o                         
  -6   3   3          0.01          0.07         0.16 o                         
  -5   3   3          0.01          0.01         0.16 o                         
  -4   3   3          0.45          0.23         0.13 o                         
  -3   3   3          7.37         14.41         0.42 o                         
  -2   3   3          2.06          0.72         0.13 o                         
  -1   3   3         40.48         38.34         0.76 o                         
   0   3   3        150.46        154.66         1.66 o                         
   1   3   3         56.35         51.31         0.74 o                         
   2   3   3         37.22         44.51         0.68 o                         
   3   3   3         17.36         26.58         0.56 o                         
   4   3   3        308.87        293.77         2.74 o                         
   5   3   3         21.29         20.30         0.50 o                         
   6   3   3        176.35        175.79         2.23 o                         
   7   3   3          0.16          0.28         0.18 o                         
   8   3   3          4.25          4.48         0.93 o                         
  -6   4   3          0.42          0.58         0.21 o                         
  -5   4   3         16.92         15.44         0.49 o                         
  -4   4   3          5.36          5.39         0.44 o                         
  -3   4   3         12.88         14.40         0.48 o                         
  -2   4   3        269.84        282.36         3.19 o                         
  -1   4   3        269.63        283.83         3.23 o                         
   0   4   3         37.45         41.43         1.01 o                         
   1   4   3        390.76        382.59         3.75 o                         
   2   4   3          6.39          5.60         0.29 o                         
   3   4   3         89.45         81.74         1.13 o                         
   4   4   3         66.80         74.34         1.14 o                         
   5   4   3        155.36        150.98         2.59 o                         
   6   4   3          2.60          3.03         0.26 o                         
   7   4   3         10.53         11.81         0.88 o                         
   8   4   3          5.57          5.92         0.70 o                         
  -6   5   3          2.86          3.97         0.43 o                         
  -5   5   3          0.70          1.02         0.27 o                         
  -4   5   3          0.26          0.05         0.16 o                         
  -3   5   3          3.50          2.56         0.27 o                         
  -2   5   3          1.68          2.06         0.29 o                         
  -1   5   3          0.32          0.17         0.16 o                         
   0   5   3          2.72          2.49         0.28 o                         
   1   5   3         62.49         62.15         1.00 o                         
   2   5   3         34.94         38.39         0.81 o                         
   3   5   3          3.23          3.63         0.31 o                         
   4   5   3        199.06        195.81         3.01 o                         
   5   5   3          5.43          5.66         0.38 o                         
   6   5   3         63.19         63.34         1.24 o                         
   7   5   3          3.22          3.99         0.33 o                         
  -5   6   3          0.80          0.51         0.22 o                         
  -4   6   3          1.70          2.29         0.34 o                         
  -3   6   3          8.61         10.28         0.54 o                         
  -2   6   3          9.06          8.22         0.57 o                         
  -1   6   3        154.39        155.35         2.07 o                         
   0   6   3         19.89         18.59         0.52 o                         
   1   6   3        137.55        136.26         1.78 o                         
   2   6   3          2.80          2.36         0.29 o                         
   3   6   3         20.35         41.59         0.91 o                         
   4   6   3         60.80         60.97         1.16 o                         
   5   6   3         19.53         18.10         0.61 o                         
   6   6   3          0.91          1.24         0.33 o                         
   7   6   3          2.75          2.34         0.39 o                         
  -4   7   3          0.48          1.10         0.30 o                         
  -3   7   3          0.05          0.06         0.20 o                         
  -2   7   3          1.03          0.52         0.21 o                         
  -1   7   3          1.53          1.47         0.27 o                         
   0   7   3          2.49          3.24         0.28 o                         
   1   7   3          5.67          6.20         0.39 o                         
   2   7   3         20.74         21.60         0.72 o                         
   3   7   3          0.09         -0.05         0.17 o                         
   4   7   3         53.79         52.72         1.19 o                         
   5   7   3          8.93          9.32         0.53 o                         
   6   7   3          3.93          3.15         0.48 o                         
  -3   8   3          0.02          0.40         0.29 o                         
  -2   8   3          0.20          0.16         0.22 o                         
  -1   8   3         28.83         25.29         0.91 o                         
   0   8   3         42.42         41.20         0.91 o                         
   1   8   3          9.02          9.10         0.48 o                         
   2   8   3          9.71          8.35         0.65 o                         
   3   8   3         10.16         10.71         0.63 o                         
   4   8   3         12.41         12.22         0.77 o                         
   5   8   3          0.71          0.68         0.24 o                         
  -1   9   3          0.66          0.55         0.34 o                         
   0   9   3          0.25          0.80         0.29 o                         
   1   9   3          0.02         -0.20         0.20 o                         
   2   9   3          1.16          0.59         0.28 o                         
   3   9   3          2.36          1.42         0.45 o                         
   4   9   3         17.19         15.59         0.84 o                         
  -4  -8   4         12.10         11.75         1.24 o                         
  -3  -8   4          0.25          0.11         0.35 o                         
  -2  -8   4          1.11          0.61         0.29 o                         
  -1  -8   4          0.00         -0.29         0.29 o                         
   0  -8   4          2.89          3.25         0.54 o                         
   1  -8   4          5.12          4.69         0.55 o                         
  -5  -7   4          3.45          2.55         0.70 o                         
  -4  -7   4          0.27         -0.03         0.17 o                         
  -3  -7   4          3.83          3.64         0.37 o                         
  -2  -7   4          1.16          1.20         0.26 o                         
  -1  -7   4          0.88          0.96         0.24 o                         
   0  -7   4          9.04          9.08         0.74 o                         
   1  -7   4          4.77          4.36         0.48 o                         
   2  -7   4          1.33          1.48         0.35 o                         
   3  -7   4          0.53          0.38         0.30 o                         
  -6  -6   4          2.06          0.93         0.40 o                         
  -5  -6   4         12.80         11.18         0.91 o                         
  -4  -6   4         38.39         36.79         0.88 o                         
  -3  -6   4          0.00          0.04         0.14 o                         
  -2  -6   4          3.99          3.23         0.33 o                         
  -1  -6   4          1.19          1.29         0.28 o                         
   0  -6   4          1.36          1.92         0.32 o                         
   1  -6   4         24.49         26.62         0.78 o                         
   2  -6   4          8.43          9.59         0.67 o                         
   3  -6   4          1.68          2.14         0.35 o                         
   4  -6   4         18.25         18.33         1.21 o                         
  -7  -5   4          3.56          4.63         0.71 o                         
  -6  -5   4          0.54          0.02         0.25 o                         
  -5  -5   4          8.98          8.98         0.41 o                         
  -4  -5   4          0.94          1.13         0.19 o                         
  -3  -5   4          0.16          0.15         0.12 o                         
  -2  -5   4          0.07         -0.13         0.13 o                         
  -1  -5   4          2.03          1.86         0.28 o                         
   0  -5   4          5.78          6.48         0.41 o                         
   1  -5   4         51.94         53.10         1.00 o                         
   2  -5   4          0.53          0.67         0.21 o                         
   3  -5   4          0.06          0.13         0.22 o                         
   4  -5   4          0.40          0.44         0.21 o                         
   5  -5   4          0.21         -0.03         0.18 o                         
  -7  -4   4          5.61          4.98         0.59 o                         
  -6  -4   4         30.01         27.40         0.89 o                         
  -5  -4   4          8.44          8.56         0.46 o                         
  -4  -4   4         96.49         94.16         1.40 o                         
  -3  -4   4          3.43          3.88         0.27 o                         
  -2  -4   4         17.58         16.79         0.48 o                         
  -1  -4   4          0.84          0.47         0.13 o                         
   0  -4   4          4.42          6.51         0.42 o                         
   1  -4   4         36.61         43.05         0.81 o                         
   2  -4   4        112.47        121.59         2.84 o                         
   3  -4   4          4.07          5.19         0.43 o                         
   4  -4   4         55.40         59.09         1.37 o                         
   5  -4   4          4.26          4.39         0.54 o                         
   6  -4   4         16.13         17.75         0.86 o                         
  -8  -3   4          0.09          0.25         0.48 o                         
  -7  -3   4          0.20          0.08         0.20 o                         
  -6  -3   4          0.89          0.26         0.20 o                         
  -5  -3   4         15.48         11.67         0.40 o                         
  -4  -3   4          9.52          9.58         0.33 o                         
  -3  -3   4          0.56          0.28         0.11 o                         
  -2  -3   4         17.74         16.28         0.52 o                         
  -1  -3   4          4.79          3.77         0.22 o                         
   0  -3   4          6.46          6.53         0.36 o                         
   1  -3   4         84.13         83.75         1.13 o                         
   2  -3   4         85.19         92.61         1.33 o                         
   3  -3   4         19.81         22.27         0.56 o                         
   4  -3   4         10.35         10.81         0.53 o                         
   5  -3   4          1.88          2.11         0.30 o                         
   6  -3   4          1.22          0.97         0.37 o                         
   7  -3   4         46.82         46.00         2.17 o                         
  -8  -2   4          4.21          7.64         0.74 o                         
  -7  -2   4          3.37          3.01         0.35 o                         
  -6  -2   4         79.78         69.74         1.24 o                         
  -5  -2   4          1.25          1.42         0.38 o                         
  -4  -2   4        135.41        132.85         1.71 o                         
  -3  -2   4         88.21         96.30         1.05 o                         
  -2  -2   4         20.36         19.04         0.46 o                         
  -1  -2   4         16.20         18.60         0.45 o                         
   0  -2   4         18.57         19.79         0.48 o                         
   1  -2   4          0.25          0.05         0.08 o                         
   2  -2   4        554.30        578.42         5.00 o                         
   3  -2   4        144.42        160.20         1.56 o                         
   4  -2   4         59.83         60.31         1.01 o                         
   5  -2   4          4.65          5.14         0.35 o                         
   6  -2   4         45.53         43.08         1.00 o                         
   7  -2   4         10.38         11.66         0.65 o                         
  -8  -1   4          0.21          0.37         0.67 o                         
  -7  -1   4          2.02          1.39         0.22 o                         
  -6  -1   4          0.75          0.85         0.23 o                         
  -5  -1   4         12.67          8.89         0.35 o                         
  -4  -1   4         18.15         15.92         0.41 o                         
  -3  -1   4         19.81         27.26         0.48 o                         
  -2  -1   4         75.85         73.66         1.03 o                         
  -1  -1   4          6.61          4.64         0.26 o                         
   0  -1   4         25.50         26.00         0.53 o                         
   1  -1   4          0.02          0.14         0.07 o                         
   2  -1   4        177.41        203.50         2.06 o                         
   3  -1   4        436.40        473.32         5.11 o                         
   4  -1   4         46.28         45.50         0.81 o                         
   5  -1   4          0.46          0.35         0.16 o                         
   6  -1   4         29.18         27.48         0.76 o                         
   7  -1   4         28.56         28.80         0.84 o                         
   8  -1   4          9.91         11.47         0.83 o                         
  -8   0   4          0.76          1.57         0.62 o                         
  -7   0   4          0.04         -0.07         0.12 o                         
  -6   0   4         62.04         52.37         0.78 o                         
  -5   0   4         21.99         21.39         0.40 o                         
  -4   0   4         21.13         19.81         0.34 o                         
  -3   0   4        274.27        318.51         3.52 o                         
  -2   0   4         65.13         70.98         0.89 o                         
  -1   0   4         83.45         80.22         1.07 o                         
   0   0   4         66.54         67.45         0.83 o                         
   1   0   4        176.39        180.43         1.96 o                         
   2   0   4        782.33        830.69         7.26 o                         
   3   0   4        720.16        748.48         7.81 o                         
   4   0   4          0.58          2.33         0.27 o                         
   5   0   4          0.04         -0.05         0.11 o                         
   6   0   4         68.11         64.26         1.23 o                         
   7   0   4         15.68         16.31         0.63 o                         
   8   0   4          1.57          2.92         0.36 o                         
  -7   1   4          8.59          7.43         0.59 o                         
  -6   1   4          0.85          1.06         0.14 o                         
  -5   1   4          5.54          4.12         0.28 o                         
  -4   1   4         10.48          8.49         0.28 o                         
  -3   1   4         26.83         31.52         0.53 o                         
  -2   1   4          9.84          7.34         0.24 o                         
  -1   1   4         60.75         54.28         0.71 o                         
   0   1   4          2.79          2.02         0.11 o                         
   1   1   4        100.19         94.42         1.23 o                         
   2   1   4         20.98         17.87         0.28 o                         
   3   1   4       1029.20       1120.25        14.03 o                         
   4   1   4          0.02         -0.00         0.08 o                         
   5   1   4         10.65         10.58         0.42 o                         
   6   1   4         15.66         13.57         0.52 o                         
   7   1   4          1.40          1.41         0.34 o                         
   8   1   4          3.87          5.96         0.58 o                         
  -7   2   4          0.06          0.28         0.16 o                         
  -6   2   4         18.47         18.39         0.53 o                         
  -5   2   4         12.49          9.12         0.34 o                         
  -4   2   4          7.66          9.10         0.31 o                         
  -3   2   4         82.24         88.04         1.10 o                         
  -2   2   4        314.01        351.61         2.97 o                         
  -1   2   4          1.42          1.51         0.14 o                         
   0   2   4        170.82        166.71         2.78 o                         
   1   2   4        118.37        116.77         1.34 o                         
   2   2   4        255.49        276.56         3.05 o                         
   3   2   4        665.96        727.84         8.81 o                         
   4   2   4        119.61        122.82         1.99 o                         
   5   2   4         16.70         16.23         0.50 o                         
   6   2   4         54.18         53.90         0.95 o                         
   7   2   4          4.21          3.14         0.31 o                         
   8   2   4          8.26          9.06         0.54 o                         
  -7   3   4         12.59         12.19         0.68 o                         
  -6   3   4          0.06          0.05         0.18 o                         
  -5   3   4          4.24          3.96         0.34 o                         
  -4   3   4          4.05          5.32         0.33 o                         
  -3   3   4         12.87         11.87         0.39 o                         
  -2   3   4          4.80          5.68         0.28 o                         
  -1   3   4         25.87         23.27         0.48 o                         
   0   3   4         37.71         36.32         0.70 o                         
   1   3   4         92.25         87.89         1.26 o                         
   2   3   4        196.91        207.56         1.99 o                         
   3   3   4        297.24        313.88         3.26 o                         
   4   3   4         47.75         52.45         0.78 o                         
   5   3   4          1.51          1.38         0.15 o                         
   6   3   4          0.89          1.57         0.30 o                         
   7   3   4          0.18         -0.01         0.17 o                         
   8   3   4          0.66          0.61         0.41 o                         
  -6   4   4          4.88          6.02         0.42 o                         
  -5   4   4          1.65          1.07         0.25 o                         
  -4   4   4          5.57          6.61         0.46 o                         
  -3   4   4          0.03          0.19         0.13 o                         
  -2   4   4        106.44        118.04         1.52 o                         
  -1   4   4         88.90         91.02         1.34 o                         
   0   4   4          9.70          9.54         0.32 o                         
   1   4   4          4.79          4.28         0.26 o                         
   2   4   4         53.16         53.24         0.85 o                         
   3   4   4         98.66        116.54         1.45 o                         
   4   4   4        232.07        240.51         2.62 o                         
   5   4   4         78.14         79.48         1.19 o                         
   6   4   4         24.17         27.13         0.83 o                         
   7   4   4          0.05         -0.16         0.16 o                         
   8   4   4          3.24          3.43         0.60 o                         
  -6   5   4          0.96          0.62         0.41 o                         
  -5   5   4          1.98          1.81         0.26 o                         
  -4   5   4          0.18          0.27         0.20 o                         
  -3   5   4          8.09          8.88         0.50 o                         
  -2   5   4          3.03          3.73         0.35 o                         
  -1   5   4          2.17          2.05         0.25 o                         
   0   5   4         16.21         18.89         0.58 o                         
   1   5   4         18.89         20.78         0.59 o                         
   2   5   4         54.50         56.59         0.95 o                         
   3   5   4          5.40          6.16         0.35 o                         
   4   5   4          6.39          6.64         0.36 o                         
   5   5   4         37.13         38.74         0.98 o                         
   6   5   4          3.43          4.16         0.35 o                         
   7   5   4          5.67          6.04         0.41 o                         
  -5   6   4          0.69          0.21         0.26 o                         
  -4   6   4          0.25          0.24         0.17 o                         
  -3   6   4          1.20          1.06         0.21 o                         
  -2   6   4          3.05          4.32         0.38 o                         
  -1   6   4         66.75         65.93         1.41 o                         
   0   6   4         32.40         35.39         0.81 o                         
   1   6   4          1.90          2.00         0.24 o                         
   2   6   4         23.20         21.13         0.66 o                         
   3   6   4          1.50          1.60         0.23 o                         
   4   6   4        106.25        105.66         1.88 o                         
   5   6   4         99.82         98.31         1.68 o                         
   6   6   4          2.15          2.53         0.34 o                         
   7   6   4          0.17          0.06         0.23 o                         
  -4   7   4          0.31          0.08         0.31 o                         
  -3   7   4          2.71          2.29         0.29 o                         
  -2   7   4          2.29          1.82         0.29 o                         
  -1   7   4          1.71          1.41         0.25 o                         
   0   7   4          7.39          8.87         0.50 o                         
   1   7   4          5.23          4.94         0.34 o                         
   2   7   4          5.22          4.72         0.40 o                         
   3   7   4          0.47          0.88         0.22 o                         
   4   7   4          3.12          3.54         0.33 o                         
   5   7   4         20.47         21.18         0.73 o                         
   6   7   4          0.01         -0.19         0.19 o                         
  -3   8   4          0.00          0.47         0.30 o                         
  -2   8   4          0.39          0.16         0.24 o                         
  -1   8   4          7.27          6.56         0.55 o                         
   0   8   4         44.43         43.73         1.10 o                         
   1   8   4         13.79         14.29         0.75 o                         
   2   8   4          5.81          5.24         0.45 o                         
   3   8   4          0.05          0.35         0.22 o                         
   4   8   4         19.25         22.08         1.01 o                         
   5   8   4         46.04         43.46         1.58 o                         
  -1   9   4          0.71          0.76         0.35 o                         
   0   9   4          5.40          4.77         0.54 o                         
   1   9   4          0.57          0.45         0.32 o                         
   2   9   4          0.55          0.16         0.46 o                         
   3   9   4          0.15         -0.03         0.25 o                         
   4   9   4          2.04          1.86         0.53 o                         
  -3  -8   5          8.31          8.13         0.86 o                         
  -2  -8   5          3.13          2.60         0.45 o                         
  -1  -8   5          0.06         -0.03         0.30 o                         
   0  -8   5          1.13          0.80         0.56 o                         
   1  -8   5          0.04          0.65         0.35 o                         
  -5  -7   5          0.82          0.38         0.43 o                         
  -4  -7   5          1.65          1.17         0.32 o                         
  -3  -7   5          4.53          3.98         0.36 o                         
  -2  -7   5          9.67         10.22         0.62 o                         
  -1  -7   5          0.04          0.40         0.28 o                         
   0  -7   5          9.69          9.10         0.67 o                         
   1  -7   5          5.49          4.29         0.47 o                         
   2  -7   5          0.05          0.20         0.46 o                         
   3  -7   5          0.79          0.71         0.32 o                         
  -6  -6   5          2.03          1.71         0.40 o                         
  -5  -6   5         10.33          9.90         0.56 o                         
  -4  -6   5          4.16          4.74         0.42 o                         
  -3  -6   5          5.37          5.48         0.38 o                         
  -2  -6   5         18.43         16.99         0.67 o                         
  -1  -6   5          2.32          2.71         0.36 o                         
   0  -6   5          2.56          2.93         0.37 o                         
   1  -6   5          0.36          0.56         0.23 o                         
   2  -6   5          0.02         -0.14         0.19 o                         
   3  -6   5          0.06         -0.23         0.23 o                         
   4  -6   5          2.52          2.14         0.63 o                         
  -7  -5   5          1.00          0.15         0.50 o                         
  -6  -5   5          1.51          1.00         0.40 o                         
  -5  -5   5          5.85          5.77         0.46 o                         
  -4  -5   5          1.87          2.28         0.23 o                         
  -3  -5   5          2.17          2.62         0.26 o                         
  -2  -5   5         28.49         28.20         0.70 o                         
  -1  -5   5         12.84         12.39         0.57 o                         
   0  -5   5         24.06         22.74         0.78 o                         
   1  -5   5         26.54         25.60         0.86 o                         
   2  -5   5          0.03         -0.03         0.15 o                         
   3  -5   5          2.68          1.89         0.31 o                         
   4  -5   5         18.03         16.84         0.75 o                         
   5  -5   5          4.45          3.63         0.45 o                         
  -7  -4   5         34.02         35.32         1.30 o                         
  -6  -4   5          4.46          5.90         0.51 o                         
  -5  -4   5         10.70          9.18         0.45 o                         
  -4  -4   5          6.18          6.04         0.35 o                         
  -3  -4   5          4.76          4.98         0.36 o                         
  -2  -4   5         24.58         23.59         0.58 o                         
  -1  -4   5         39.88         39.71         0.75 o                         
   0  -4   5          0.30          0.43         0.17 o                         
   1  -4   5          3.55          4.79         0.33 o                         
   2  -4   5          2.07          2.05         0.23 o                         
   3  -4   5          0.63          0.41         0.20 o                         
   4  -4   5          5.62          6.41         0.42 o                         
   5  -4   5          0.05         -0.09         0.18 o                         
   6  -4   5          1.34          1.23         0.81 o                         
  -7  -3   5          0.34          0.09         0.22 o                         
  -6  -3   5          7.55          6.69         0.49 o                         
  -5  -3   5         10.29          9.75         0.58 o                         
  -4  -3   5          0.29          0.30         0.19 o                         
  -3  -3   5          0.66          0.75         0.16 o                         
  -2  -3   5         32.21         38.95         0.78 o                         
  -1  -3   5        117.89        120.98         1.52 o                         
   0  -3   5         19.34         17.95         0.54 o                         
   1  -3   5         69.01         74.07         1.15 o                         
   2  -3   5         13.63         13.19         0.47 o                         
   3  -3   5         49.31         51.84         0.93 o                         
   4  -3   5          7.01          6.57         0.45 o                         
   5  -3   5         22.35         20.35         0.95 o                         
   6  -3   5          0.01         -0.19         0.19 o                         
   7  -3   5          5.36          8.27         1.21 o                         
  -7  -2   5         14.54         12.95         0.80 o                         
  -6  -2   5         16.94         16.84         0.66 o                         
  -5  -2   5         19.49         16.74         0.69 o                         
  -4  -2   5          0.76          1.03         0.16 o                         
  -3  -2   5         14.29         12.24         0.38 o                         
  -2  -2   5          4.95          3.79         0.33 o                         
  -1  -2   5         67.70         71.34         1.17 o                         
   0  -2   5         57.95         51.89         0.97 o                         
   1  -2   5          0.01          0.15         0.09 o                         
   2  -2   5         21.36         22.57         0.52 o                         
   3  -2   5         12.57         15.04         0.39 o                         
   4  -2   5          5.77          6.09         0.34 o                         
   5  -2   5          0.03          0.13         0.16 o                         
   6  -2   5         11.24         11.42         0.52 o                         
   7  -2   5          1.15          1.82         0.29 o                         
  -8  -1   5          0.21          0.53         0.44 o                         
  -7  -1   5          1.95          2.16         0.26 o                         
  -6  -1   5         12.25         11.19         0.43 o                         
  -5  -1   5         15.00         12.85         0.45 o                         
  -4  -1   5          0.25          0.25         0.11 o                         
  -3  -1   5          0.06          0.21         0.11 o                         
  -2  -1   5         26.45         28.71         0.57 o                         
  -1  -1   5        370.19        395.50         4.58 o                         
   0  -1   5          0.24          1.03         0.14 o                         
   1  -1   5         35.02         36.85         0.67 o                         
   2  -1   5         76.77         85.41         1.05 o                         
   3  -1   5         59.68         64.42         0.96 o                         
   4  -1   5          9.15         10.47         0.36 o                         
   5  -1   5          6.71          5.73         0.42 o                         
   6  -1   5         12.61         11.72         0.55 o                         
   7  -1   5          3.00          5.33         0.45 o                         
  -7   0   5          0.43          0.35         0.25 o                         
  -6   0   5         17.87         14.06         0.44 o                         
  -5   0   5         62.87         51.05         0.86 o                         
  -4   0   5          2.00          2.10         0.19 o                         
  -3   0   5          7.55         10.36         0.30 o                         
  -2   0   5         27.32         22.89         0.56 o                         
  -1   0   5         46.19         45.02         0.60 o                         
   0   0   5        319.20        308.31         3.56 o                         
   1   0   5        170.96        171.35         1.89 o                         
   2   0   5          0.46          0.34         0.07 o                         
   3   0   5        107.27        121.51         1.75 o                         
   4   0   5          7.27         10.63         0.38 o                         
   5   0   5          4.07          6.14         0.52 o                         
   6   0   5         17.15         14.80         0.56 o                         
   7   0   5          0.00         -0.15         0.17 o                         
   8   0   5          0.25          0.01         0.43 o                         
  -7   1   5          9.38          8.71         0.35 o                         
  -6   1   5          2.34          2.62         0.20 o                         
  -5   1   5         11.53         11.56         0.33 o                         
  -4   1   5          1.44          0.90         0.15 o                         
  -3   1   5          1.56          1.47         0.14 o                         
  -2   1   5         14.97         17.31         0.37 o                         
  -1   1   5        312.60        329.69         3.25 o                         
   0   1   5         39.41         34.34         0.52 o                         
   1   1   5          0.14          0.22         0.08 o                         
   2   1   5         51.77         54.03         0.65 o                         
   3   1   5          8.33         10.83         0.27 o                         
   4   1   5          9.05          8.26         0.33 o                         
   5   1   5         22.24         22.45         0.66 o                         
   6   1   5         14.95         13.90         0.53 o                         
   7   1   5          0.08          0.04         0.21 o                         
   8   1   5         20.24         24.13         0.79 o                         
  -7   2   5          8.59          9.68         0.45 o                         
  -6   2   5          1.50          0.50         0.14 o                         
  -5   2   5         75.94         62.09         1.04 o                         
  -4   2   5          8.30          6.17         0.30 o                         
  -3   2   5         15.97         15.66         0.37 o                         
  -2   2   5         26.53         31.68         0.55 o                         
  -1   2   5        185.37        178.07         1.83 o                         
   0   2   5         76.82         80.04         1.17 o                         
   1   2   5        385.82        390.09         4.16 o                         
   2   2   5        181.05        201.89         2.27 o                         
   3   2   5         95.00        106.26         1.36 o                         
   4   2   5         37.17         48.07         1.19 o                         
   5   2   5          6.69          7.24         0.55 o                         
   6   2   5          3.07          2.02         0.26 o                         
   7   2   5          0.16          0.04         0.14 o                         
   8   2   5          2.56          3.24         0.52 o                         
  -7   3   5          4.98          4.49         0.41 o                         
  -6   3   5          0.42          0.51         0.21 o                         
  -5   3   5          0.33          0.54         0.17 o                         
  -4   3   5          9.18          9.26         0.49 o                         
  -3   3   5          1.57          1.85         0.19 o                         
  -2   3   5          0.10          0.33         0.12 o                         
  -1   3   5         85.75         81.20         1.01 o                         
   0   3   5         37.01         42.53         0.72 o                         
   1   3   5          1.40          0.38         0.13 o                         
   2   3   5         13.78         12.60         0.33 o                         
   3   3   5          3.91          5.64         0.27 o                         
   4   3   5          4.33          5.82         0.27 o                         
   5   3   5         38.39         39.25         0.90 o                         
   6   3   5          0.09          0.07         0.14 o                         
   7   3   5          0.00          0.12         0.17 o                         
   8   3   5          5.53          5.95         0.43 o                         
  -6   4   5          1.14          1.88         0.36 o                         
  -5   4   5         26.58         22.32         0.68 o                         
  -4   4   5         32.48         26.52         1.04 o                         
  -3   4   5          0.22          0.29         0.13 o                         
  -2   4   5         66.32         62.82         1.14 o                         
  -1   4   5         11.12          8.37         0.44 o                         
   0   4   5          8.12          7.73         0.31 o                         
   1   4   5        106.79        107.73         1.47 o                         
   2   4   5        292.92        305.12         3.32 o                         
   3   4   5          1.55          2.41         0.19 o                         
   4   4   5         39.58         45.26         0.89 o                         
   5   4   5          0.47          1.05         0.17 o                         
   6   4   5          1.69          1.90         0.36 o                         
   7   4   5          0.72          0.66         0.19 o                         
   8   4   5          3.16          3.31         0.96 o                         
  -6   5   5          0.29         -0.25         0.25 o                         
  -5   5   5          1.88          2.80         0.34 o                         
  -4   5   5          2.52          2.94         0.31 o                         
  -3   5   5          0.00         -0.09         0.17 o                         
  -2   5   5          0.35          0.22         0.17 o                         
  -1   5   5          7.50          5.76         0.43 o                         
   0   5   5          4.87          6.85         0.43 o                         
   1   5   5          0.25          0.61         0.17 o                         
   2   5   5          1.94          2.60         0.24 o                         
   3   5   5          1.39          1.38         0.18 o                         
   4   5   5          5.35          5.87         0.39 o                         
   5   5   5          4.15          3.68         0.35 o                         
   6   5   5          0.34          0.43         0.16 o                         
   7   5   5          3.57          3.86         0.43 o                         
  -5   6   5          2.21          1.26         0.33 o                         
  -4   6   5         22.74         21.21         0.72 o                         
  -3   6   5          9.27          9.30         0.56 o                         
  -2   6   5         12.64         11.14         0.61 o                         
  -1   6   5          1.80          2.53         0.31 o                         
   0   6   5          3.96          4.64         0.43 o                         
   1   6   5          5.85          6.52         0.45 o                         
   2   6   5        100.09         99.22         1.34 o                         
   3   6   5         10.31         10.97         0.57 o                         
   4   6   5          3.39          3.42         0.31 o                         
   5   6   5         11.49         11.84         0.51 o                         
   6   6   5          1.55          1.36         0.21 o                         
   7   6   5          4.67          3.93         0.49 o                         
  -4   7   5          0.01          0.30         0.47 o                         
  -3   7   5          0.02          0.11         0.26 o                         
  -2   7   5          0.13          0.81         0.22 o                         
  -1   7   5          0.15          0.44         0.20 o                         
   0   7   5          0.02         -0.10         0.18 o                         
   1   7   5          0.90          0.67         0.20 o                         
   2   7   5          0.04          0.29         0.20 o                         
   3   7   5          0.18          0.18         0.20 o                         
   4   7   5          0.63          0.16         0.19 o                         
   5   7   5          0.00          0.08         0.18 o                         
   6   7   5          1.07          0.86         0.25 o                         
  -3   8   5          9.26          9.39         0.76 o                         
  -2   8   5          0.13          0.12         0.22 o                         
  -1   8   5          0.43          0.31         0.24 o                         
   0   8   5          0.21          0.09         0.21 o                         
   1   8   5          0.80          0.80         0.23 o                         
   2   8   5         17.18         14.74         0.67 o                         
   3   8   5          7.41          7.75         0.52 o                         
   4   8   5          0.75          0.52         0.23 o                         
   5   8   5          8.15          8.53         0.72 o                         
   0   9   5          0.79          0.19         0.33 o                         
   1   9   5          1.50          0.95         0.25 o                         
   2   9   5          0.10         -0.25         0.25 o                         
   3   9   5          0.31          0.11         0.29 o                         
  -2  -8   6          9.66          8.21         0.78 o                         
  -1  -8   6          0.57         -0.17         0.34 o                         
   0  -8   6          0.76          0.40         0.43 o                         
  -4  -7   6          0.25          0.11         0.21 o                         
  -3  -7   6          4.52          4.27         0.47 o                         
  -2  -7   6         33.13         32.71         0.97 o                         
  -1  -7   6          1.12          1.00         0.32 o                         
   0  -7   6          3.96          3.95         0.54 o                         
   1  -7   6          1.04          0.85         0.46 o                         
   2  -7   6         12.84         13.36         1.10 o                         
  -5  -6   6          0.61          0.03         0.14 o                         
  -4  -6   6          9.42         10.28         0.54 o                         
  -3  -6   6         23.50         23.82         0.70 o                         
  -2  -6   6         50.64         47.88         0.99 o                         
  -1  -6   6         13.71         12.56         0.69 o                         
   0  -6   6          1.11          1.26         0.29 o                         
   1  -6   6          5.24          4.25         0.43 o                         
   2  -6   6          0.05         -0.08         0.21 o                         
   3  -6   6          0.06          2.42         0.36 o                         
   4  -6   6          1.99          2.17         0.38 o                         
  -6  -5   6          0.13         -0.07         0.27 o                         
  -5  -5   6          3.36          3.33         0.43 o                         
  -4  -5   6          0.03         -0.02         0.13 o                         
  -3  -5   6          1.21          1.36         0.20 o                         
  -2  -5   6         69.80         69.80         1.19 o                         
  -1  -5   6         13.61         15.36         0.65 o                         
   0  -5   6         26.28         26.51         0.83 o                         
   1  -5   6          4.13          4.68         0.38 o                         
   2  -5   6          2.37          2.14         0.29 o                         
   3  -5   6         21.86         23.05         0.77 o                         
   4  -5   6         17.79         18.73         0.80 o                         
   5  -5   6          0.28          0.16         0.24 o                         
  -7  -4   6          2.03          1.05         0.48 o                         
  -6  -4   6          6.85          8.31         0.61 o                         
  -5  -4   6          0.36          0.36         0.21 o                         
  -4  -4   6         20.92         19.67         0.56 o                         
  -3  -4   6          2.84          2.31         0.26 o                         
  -2  -4   6         77.14         80.79         1.24 o                         
  -1  -4   6        225.40        229.56         2.99 o                         
   0  -4   6          7.92          9.18         0.51 o                         
   1  -4   6         36.40         37.27         1.06 o                         
   2  -4   6          6.54          7.06         0.45 o                         
   3  -4   6          4.10          4.69         0.40 o                         
   4  -4   6          4.44          5.17         0.38 o                         
   5  -4   6         11.19         11.77         0.61 o                         
   6  -4   6          0.40          0.20         0.37 o                         
  -7  -3   6          0.40          0.40         0.33 o                         
  -6  -3   6          3.98          3.79         0.43 o                         
  -5  -3   6          0.01         -0.14         0.14 o                         
  -4  -3   6          5.45          6.03         0.27 o                         
  -3  -3   6          0.90          1.08         0.18 o                         
  -2  -3   6         58.79         56.59         1.00 o                         
  -1  -3   6         40.19         46.21         1.04 o                         
   0  -3   6        167.67        168.04         2.26 o                         
   1  -3   6          2.27          3.59         0.28 o                         
   2  -3   6          0.76          0.53         0.16 o                         
   3  -3   6          1.88          3.77         0.27 o                         
   4  -3   6         32.67         30.36         0.89 o                         
   5  -3   6         24.74         24.45         0.85 o                         
   6  -3   6          2.72          1.77         0.33 o                         
  -7  -2   6          1.07          0.51         0.24 o                         
  -6  -2   6         30.04         28.55         0.80 o                         
  -5  -2   6          2.07          2.34         0.28 o                         
  -4  -2   6          6.81          6.74         0.32 o                         
  -3  -2   6          1.74          3.08         0.26 o                         
  -2  -2   6          2.67          2.43         0.24 o                         
  -1  -2   6       1019.45       1061.97        11.93 o                         
   0  -2   6        337.22        357.42         4.43 o                         
   1  -2   6        128.32        120.01         1.79 o                         
   2  -2   6          1.88          0.94         0.14 o                         
   3  -2   6         55.44         58.29         0.76 o                         
   4  -2   6          0.46          0.48         0.13 o                         
   5  -2   6         21.68         19.73         0.62 o                         
   6  -2   6          5.19          6.60         0.43 o                         
   7  -2   6          0.19         -0.02         0.26 o                         
  -7  -1   6          0.01          0.44         0.24 o                         
  -6  -1   6          0.91          0.95         0.19 o                         
  -5  -1   6          0.24          0.32         0.13 o                         
  -4  -1   6         61.48         61.98         0.93 o                         
  -3  -1   6          0.44          0.66         0.12 o                         
  -2  -1   6         16.66         14.21         0.46 o                         
  -1  -1   6         13.38         11.96         0.36 o                         
   0  -1   6        690.06        728.42         8.22 o                         
   1  -1   6          0.00          0.08         0.08 o                         
   2  -1   6          0.38          0.22         0.08 o                         
   3  -1   6          1.53          0.64         0.10 o                         
   4  -1   6          4.47          1.95         0.22 o                         
   5  -1   6         85.02         74.88         1.31 o                         
   6  -1   6          3.17          3.46         0.34 o                         
   7  -1   6          2.85          1.79         0.31 o                         
  -7   0   6          0.20          0.30         0.19 o                         
  -6   0   6         25.82         21.22         0.60 o                         
  -5   0   6         58.67         45.47         1.20 o                         
  -4   0   6          3.12          3.16         0.24 o                         
  -3   0   6          1.32          1.97         0.20 o                         
  -2   0   6        259.79        264.64         3.29 o                         
  -1   0   6        903.12       1001.78        11.16 o                         
   1   0   6          1.88          1.54         0.13 o                         
   2   0   6         34.13         36.14         0.51 o                         
   3   0   6         62.78         63.04         0.85 o                         
   4   0   6         38.59         43.62         0.87 o                         
   5   0   6          4.93          3.76         0.33 o                         
   6   0   6         21.06         22.88         0.69 o                         
   7   0   6          0.23         -0.17         0.17 o                         
   8   0   6         14.35         17.55         1.30 o                         
  -7   1   6          3.15          3.64         0.38 o                         
  -6   1   6          0.02          0.12         0.14 o                         
  -5   1   6          5.96          5.15         0.33 o                         
  -4   1   6         76.94         76.74         1.14 o                         
  -3   1   6          8.34          9.10         0.31 o                         
  -2   1   6          5.27          4.15         0.19 o                         
  -1   1   6          6.68         13.78         0.35 o                         
   0   1   6        869.00        913.47        10.13 o                         
   1   1   6          0.33          0.30         0.08 o                         
   2   1   6          9.15         11.44         0.29 o                         
   3   1   6          0.61          0.12         0.07 o                         
   4   1   6          2.83          3.13         0.24 o                         
   5   1   6         56.22         48.04         1.05 o                         
   6   1   6         39.63         36.61         0.91 o                         
   7   1   6          2.87          4.58         0.40 o                         
   8   1   6         12.15         13.81         1.03 o                         
  -7   2   6          0.15          0.17         0.26 o                         
  -6   2   6          0.68          0.06         0.12 o                         
  -5   2   6        110.27         88.88         1.44 o                         
  -4   2   6         34.77         28.45         0.65 o                         
  -3   2   6          7.08          6.59         0.29 o                         
  -2   2   6        200.67        194.92         2.05 o                         
  -1   2   6         65.43         78.21         1.05 o                         
   0   2   6        914.56        980.94        10.94 o                         
   1   2   6        424.49        427.16         4.56 o                         
   2   2   6         17.90         18.98         0.42 o                         
   3   2   6          0.00          0.03         0.07 o                         
   4   2   6         28.84         28.29         0.72 o                         
   5   2   6          9.35         10.39         0.41 o                         
   6   2   6         20.69         18.88         0.54 o                         
   7   2   6          3.60          3.18         0.31 o                         
   8   2   6         13.32         15.23         0.91 o                         
  -7   3   6          4.64          4.99         0.58 o                         
  -6   3   6          0.67          2.54         0.29 o                         
  -5   3   6         12.13         10.58         0.59 o                         
  -4   3   6         14.92         15.70         0.49 o                         
  -3   3   6          8.29          9.57         0.38 o                         
  -2   3   6         55.52         56.42         0.97 o                         
  -1   3   6         19.49         18.74         0.44 o                         
   0   3   6        252.04        253.21         2.74 o                         
   1   3   6         19.71         24.81         0.47 o                         
   2   3   6         10.87         16.12         0.42 o                         
   3   3   6          0.60          3.23         0.25 o                         
   4   3   6          2.59          2.59         0.22 o                         
   5   3   6          8.19          7.81         0.36 o                         
   6   3   6         42.37         43.08         1.18 o                         
   7   3   6         37.85         38.87         1.00 o                         
   8   3   6          4.46          4.05         0.42 o                         
  -6   4   6          3.77          3.67         0.43 o                         
  -5   4   6         42.77         35.85         0.90 o                         
  -4   4   6         71.99         60.71         1.93 o                         
  -3   4   6          1.89          2.19         0.24 o                         
  -2   4   6         45.77         42.30         0.80 o                         
  -1   4   6          0.35          0.20         0.15 o                         
   0   4   6         25.71         30.97         0.62 o                         
   1   4   6        335.56        338.70         3.37 o                         
   2   4   6         35.78         36.14         0.73 o                         
   3   4   6          5.66          4.50         0.25 o                         
   4   4   6          0.00          0.18         0.13 o                         
   5   4   6         12.36         11.77         0.52 o                         
   6   4   6          5.69          6.65         0.42 o                         
   7   4   6          3.87          3.77         0.36 o                         
   8   4   6          3.04          7.92         1.50 o                         
  -5   5   6          3.12          2.70         0.35 o                         
  -4   5   6          0.25          0.17         0.17 o                         
  -3   5   6          0.76          0.69         0.23 o                         
  -2   5   6         41.55         42.64         0.98 o                         
  -1   5   6         24.99         22.56         0.66 o                         
   0   5   6         40.41         40.57         0.81 o                         
   1   5   6         33.31         38.63         0.75 o                         
   2   5   6          0.22          0.54         0.20 o                         
   3   5   6          2.04          1.88         0.23 o                         
   4   5   6          0.87          1.32         0.27 o                         
   5   5   6          0.00         -0.13         0.13 o                         
   6   5   6         17.30         18.92         0.62 o                         
   7   5   6         49.88         51.30         1.03 o                         
  -5   6   6          2.75          2.08         0.40 o                         
  -4   6   6         33.20         31.10         0.98 o                         
  -3   6   6         25.77         26.04         0.80 o                         
  -2   6   6         16.83         16.06         0.68 o                         
  -1   6   6          0.00         -0.08         0.19 o                         
   0   6   6          3.42          3.80         0.37 o                         
   1   6   6         31.19         32.70         0.74 o                         
   2   6   6         66.53         65.91         1.23 o                         
   3   6   6          3.25          5.66         0.40 o                         
   4   6   6          1.86          1.89         0.25 o                         
   5   6   6          0.21          0.15         0.15 o                         
   6   6   6          3.02          4.02         0.36 o                         
   7   6   6          0.87          0.85         0.39 o                         
  -4   7   6          0.00          0.17         0.40 o                         
  -3   7   6          4.45          5.13         0.46 o                         
  -2   7   6          5.50          5.26         0.49 o                         
  -1   7   6         14.02         14.37         0.64 o                         
   0   7   6          1.94          1.67         0.30 o                         
   1   7   6         16.74         16.28         0.58 o                         
   2   7   6          2.57          2.70         0.40 o                         
   3   7   6          0.41          0.62         0.21 o                         
   4   7   6          0.09          0.04         0.19 o                         
   5   7   6          2.29          2.93         0.37 o                         
   6   7   6          3.59          4.64         0.50 o                         
  -2   8   6         13.62         14.04         0.82 o                         
  -1   8   6          0.05         -0.13         0.27 o                         
   0   8   6          1.24          1.47         0.30 o                         
   1   8   6          0.01          0.11         0.19 o                         
   2   8   6         19.62         19.53         0.74 o                         
   3   8   6         13.30         11.84         0.92 o                         
   4   8   6          0.07         -0.08         0.20 o                         
   5   8   6          0.72         -0.11         0.42 o                         
   0   9   6          0.20          0.37         0.43 o                         
   1   9   6          2.21          1.77         0.41 o                         
   2   9   6          3.00          2.57         0.38 o                         
   3   9   6          0.17         -0.03         0.59 o                         
  -4  -7   7          1.03          0.46         0.31 o                         
  -3  -7   7          2.47          2.54         0.45 o                         
  -2  -7   7          0.38          0.33         0.27 o                         
  -1  -7   7          3.72          3.63         0.58 o                         
   0  -7   7          3.66          2.97         0.47 o                         
   1  -7   7          3.41          3.47         0.56 o                         
   2  -7   7          0.16          0.09         0.37 o                         
  -5  -6   7          0.95          0.25         0.23 o                         
  -4  -6   7          1.82          1.10         0.33 o                         
  -3  -6   7          7.68          7.53         0.44 o                         
  -2  -6   7         70.75         71.38         1.58 o                         
  -1  -6   7         14.62         13.48         0.69 o                         
   0  -6   7          0.86          1.11         0.28 o                         
   1  -6   7         31.46         30.79         0.97 o                         
   2  -6   7          0.90          1.29         0.30 o                         
   3  -6   7         15.79         18.43         1.09 o                         
   4  -6   7          2.39          1.98         0.60 o                         
  -6  -5   7          0.56          0.17         0.31 o                         
  -5  -5   7          4.82          4.71         0.55 o                         
  -4  -5   7         28.30         28.31         0.83 o                         
  -3  -5   7         23.64         24.58         0.67 o                         
  -2  -5   7         14.92         14.05         0.64 o                         
  -1  -5   7         31.84         30.81         0.90 o                         
   0  -5   7         17.92         17.31         0.69 o                         
   1  -5   7          4.05          5.20         0.43 o                         
   2  -5   7         10.63         10.84         0.56 o                         
   3  -5   7         25.15         27.73         1.14 o                         
   4  -5   7         48.21         46.04         1.46 o                         
   5  -5   7          0.19         -0.23         0.25 o                         
  -6  -4   7          6.16          7.38         0.64 o                         
  -5  -4   7          3.37          3.79         0.50 o                         
  -4  -4   7          2.11          2.50         0.21 o                         
  -3  -4   7         92.99         97.50         2.14 o                         
  -2  -4   7        113.52        115.57         1.83 o                         
  -1  -4   7         65.96         64.55         1.27 o                         
   0  -4   7          0.73          1.39         0.25 o                         
   1  -4   7         46.08         45.17         1.02 o                         
   2  -4   7          9.60         10.10         0.47 o                         
   3  -4   7          7.37          5.91         0.44 o                         
   4  -4   7         22.38         22.43         0.63 o                         
   5  -4   7          0.59          0.65         0.25 o                         
   6  -4   7          0.74          0.43         0.41 o                         
  -7  -3   7          0.48          0.50         0.56 o                         
  -6  -3   7          3.05          2.95         0.39 o                         
  -5  -3   7          1.79          2.41         0.38 o                         
  -4  -3   7        119.57        119.84         1.65 o                         
  -3  -3   7         15.47         17.09         0.55 o                         
  -2  -3   7         80.23         75.98         1.44 o                         
  -1  -3   7         34.42         34.54         0.81 o                         
   0  -3   7         32.81         31.87         0.82 o                         
   1  -3   7          6.32          7.33         0.41 o                         
   2  -3   7         17.79         16.50         0.71 o                         
   3  -3   7          5.45          5.30         0.36 o                         
   4  -3   7         97.02         92.05         1.86 o                         
   5  -3   7         27.61         24.24         0.89 o                         
   6  -3   7          2.61          2.93         0.56 o                         
  -7  -2   7          0.38         -0.09         0.34 o                         
  -6  -2   7         24.38         22.32         0.83 o                         
  -5  -2   7          0.36          0.47         0.19 o                         
  -4  -2   7          0.61          1.02         0.17 o                         
  -3  -2   7        207.51        204.58         2.59 o                         
  -2  -2   7         33.44         30.69         0.61 o                         
  -1  -2   7         96.74        103.50         1.58 o                         
   0  -2   7         95.87        105.15         1.31 o                         
   1  -2   7          6.04          7.56         0.32 o                         
   2  -2   7          7.72          7.32         0.44 o                         
   3  -2   7         13.31         16.43         0.39 o                         
   4  -2   7         24.65         20.76         0.65 o                         
   5  -2   7         31.27         27.61         0.78 o                         
   6  -2   7          0.00          0.06         0.17 o                         
   7  -2   7          0.74         -0.05         0.28 o                         
  -7  -1   7          1.07          1.35         0.32 o                         
  -6  -1   7          0.17          0.31         0.18 o                         
  -5  -1   7         15.40         14.85         0.56 o                         
  -4  -1   7        128.75        122.53         1.64 o                         
  -3  -1   7          0.07          0.16         0.14 o                         
  -2  -1   7         33.20         31.36         0.73 o                         
  -1  -1   7          0.44          1.01         0.17 o                         
   0  -1   7         90.06         88.21         1.39 o                         
   1  -1   7         27.38         25.50         0.55 o                         
   2  -1   7         16.55         15.62         0.44 o                         
   3  -1   7          0.94          1.03         0.13 o                         
   4  -1   7         61.30         51.88         1.02 o                         
   5  -1   7        101.96         91.40         1.79 o                         
   6  -1   7          4.01          2.94         0.32 o                         
   7  -1   7          4.12          3.68         0.42 o                         
  -7   0   7          2.53          2.42         0.60 o                         
  -6   0   7          7.23          5.81         0.40 o                         
  -5   0   7          0.65          0.39         0.16 o                         
  -4   0   7          7.59          7.35         0.35 o                         
  -3   0   7        127.63        118.17         1.64 o                         
  -2   0   7          0.02          0.07         0.12 o                         
  -1   0   7         16.59         15.33         0.34 o                         
   0   0   7        568.74        611.91         6.94 o                         
   1   0   7         36.86         46.69         0.87 o                         
   2   0   7         54.18         51.38         0.81 o                         
   3   0   7         29.82         28.18         0.45 o                         
   4   0   7          3.57          5.08         0.33 o                         
   5   0   7         66.31         62.44         1.11 o                         
   6   0   7         20.20         17.69         0.62 o                         
   7   0   7          0.00          1.21         0.25 o                         
  -7   1   7          0.03         -0.01         0.26 o                         
  -6   1   7          2.88          3.29         0.31 o                         
  -5   1   7          1.86          2.25         0.29 o                         
  -4   1   7         59.54         55.90         0.91 o                         
  -3   1   7          2.14          2.42         0.17 o                         
  -2   1   7         26.63         30.17         0.51 o                         
  -1   1   7          0.10          0.26         0.09 o                         
   0   1   7        190.97        195.85         2.05 o                         
   1   1   7         61.57         63.35         0.91 o                         
   2   1   7         31.44         35.87         0.64 o                         
   3   1   7         11.94         11.28         0.31 o                         
   4   1   7          6.95          4.06         0.29 o                         
   5   1   7         86.56         74.32         1.31 o                         
   6   1   7         46.93         40.62         0.97 o                         
   7   1   7          0.99          1.16         0.24 o                         
   8   1   7          4.46          7.06         0.83 o                         
  -7   2   7          1.34          0.75         0.36 o                         
  -6   2   7          0.35          0.15         0.21 o                         
  -5   2   7          2.01          2.99         0.30 o                         
  -4   2   7         39.75         37.73         0.73 o                         
  -3   2   7         27.28         27.29         0.54 o                         
  -2   2   7          0.37          0.32         0.12 o                         
  -1   2   7        301.46        318.71         3.28 o                         
   0   2   7        319.41        343.67         3.47 o                         
   1   2   7        389.61        414.36         4.47 o                         
   2   2   7         87.48         80.75         1.56 o                         
   3   2   7         11.01         10.86         0.30 o                         
   4   2   7         42.95         43.92         0.65 o                         
   5   2   7          8.31          7.85         0.58 o                         
   6   2   7         57.14         51.54         1.14 o                         
   7   2   7         18.40         17.69         0.64 o                         
   8   2   7          0.93          1.29         0.46 o                         
  -6   3   7          0.07         -0.10         0.14 o                         
  -5   3   7          2.02          2.61         0.32 o                         
  -4   3   7         35.74         35.79         0.71 o                         
  -3   3   7         12.19         12.49         0.38 o                         
  -2   3   7         56.69         59.25         1.03 o                         
  -1   3   7          9.17          8.78         0.32 o                         
   0   3   7         80.54         81.70         1.12 o                         
   1   3   7         35.09         38.00         0.61 o                         
   2   3   7         39.37         42.39         0.74 o                         
   3   3   7         13.60         15.09         0.48 o                         
   4   3   7          3.40          5.92         0.33 o                         
   5   3   7         18.24         16.16         0.56 o                         
   6   3   7         49.21         45.07         1.14 o                         
   7   3   7          5.47          4.94         0.41 o                         
   8   3   7          2.98          4.29         0.43 o                         
  -6   4   7          0.00         -0.27         0.37 o                         
  -5   4   7         21.48         22.08         0.71 o                         
  -4   4   7         37.85         31.87         1.56 o                         
  -3   4   7         13.38         14.30         0.53 o                         
  -2   4   7         10.29         10.08         0.53 o                         
  -1   4   7        146.62        151.37         1.78 o                         
   0   4   7          6.56          7.61         0.32 o                         
   1   4   7        314.23        325.50         3.53 o                         
   2   4   7         12.90         14.92         0.46 o                         
   3   4   7         46.92         41.07         0.80 o                         
   4   4   7          3.47          4.19         0.30 o                         
   5   4   7          5.76          5.68         0.37 o                         
   6   4   7         20.05         19.44         0.55 o                         
   7   4   7         58.72         58.61         1.18 o                         
  -5   5   7          0.93          1.22         0.31 o                         
  -4   5   7         21.66         22.57         0.69 o                         
  -3   5   7          4.18          4.40         0.41 o                         
  -2   5   7         17.31         16.77         0.69 o                         
  -1   5   7          5.59          4.96         0.43 o                         
   0   5   7          6.69          7.11         0.71 o                         
   1   5   7          7.11          8.06         0.36 o                         
   2   5   7         24.25         22.78         0.63 o                         
   3   5   7          8.13          8.36         0.37 o                         
   4   5   7          6.73          8.22         0.39 o                         
   5   5   7          0.00         -0.08         0.14 o                         
   6   5   7          8.98          9.04         0.46 o                         
   7   5   7         13.68         13.09         0.69 o                         
  -4   6   7          6.01          5.54         0.50 o                         
  -3   6   7         14.96         16.55         0.66 o                         
  -2   6   7          4.19          4.54         0.44 o                         
  -1   6   7         11.60         12.28         0.63 o                         
   0   6   7          4.29          4.52         0.51 o                         
   1   6   7         50.05         47.43         1.10 o                         
   2   6   7         87.42         84.05         1.59 o                         
   3   6   7          1.17          1.65         0.30 o                         
   4   6   7          5.33          5.29         0.40 o                         
   5   6   7          4.86          4.76         0.47 o                         
   6   6   7          0.13          0.30         0.20 o                         
   7   6   7         40.56         42.12         1.16 o                         
  -3   7   7          0.07          0.03         0.24 o                         
  -2   7   7          4.90          5.12         0.50 o                         
  -1   7   7          0.37          0.36         0.25 o                         
   0   7   7          1.55          1.48         0.49 o                         
   1   7   7          0.97          1.21         0.25 o                         
   2   7   7         11.97         11.03         0.85 o                         
   3   7   7          5.57          5.89         0.45 o                         
   4   7   7          1.48          1.68         0.26 o                         
   5   7   7          2.05          1.14         0.34 o                         
   6   7   7          0.52          0.82         0.26 o                         
  -2   8   7          0.65          0.38         0.43 o                         
  -1   8   7          0.00          0.32         0.34 o                         
   0   8   7          0.27          0.56         0.29 o                         
   1   8   7          1.53          0.74         0.26 o                         
   2   8   7         37.92         35.54         0.98 o                         
   3   8   7         11.21          9.40         0.73 o                         
   4   8   7          1.49          1.84         0.43 o                         
   5   8   7          0.30         -0.06         0.38 o                         
   0   9   7          1.08          1.42         0.39 o                         
   1   9   7          0.15          0.15         0.40 o                         
   2   9   7          3.36          2.67         0.37 o                         
   3   9   7          3.96          2.67         0.44 o                         
  -3  -7   8          5.38          4.74         0.56 o                         
  -2  -7   8          8.05          8.95         0.74 o                         
  -1  -7   8         17.89         18.27         0.96 o                         
   0  -7   8         27.17         27.82         1.52 o                         
   1  -7   8          8.53          8.41         0.74 o                         
  -5  -6   8         28.07         25.52         1.06 o                         
  -4  -6   8         12.46         11.36         0.61 o                         
  -3  -6   8          2.13          2.56         0.33 o                         
  -2  -6   8         28.06         29.18         1.07 o                         
  -1  -6   8          3.74          4.58         0.55 o                         
   0  -6   8          4.39          4.06         0.45 o                         
   1  -6   8          0.50          0.31         0.23 o                         
   2  -6   8          0.27          0.04         0.27 o                         
   3  -6   8         13.11         13.50         0.93 o                         
  -5  -5   8         41.76         42.89         1.09 o                         
  -4  -5   8         20.02         21.66         0.76 o                         
  -3  -5   8         26.50         26.77         0.91 o                         
  -2  -5   8          5.40          5.86         0.52 o                         
  -1  -5   8          0.17          0.07         0.21 o                         
   0  -5   8          7.14          8.47         0.59 o                         
   1  -5   8         69.76         70.67         1.35 o                         
   2  -5   8          0.57          0.67         0.23 o                         
   3  -5   8          1.89          2.06         0.34 o                         
   4  -5   8         16.47         15.65         0.84 o                         
  -6  -4   8          0.54          0.37         0.30 o                         
  -5  -4   8         27.05         28.47         1.08 o                         
  -4  -4   8        117.68        114.76         2.65 o                         
  -3  -4   8         29.29         30.42         1.34 o                         
  -2  -4   8         74.08         74.98         1.41 o                         
  -1  -4   8          0.93          1.04         0.24 o                         
   0  -4   8         27.49         31.22         0.87 o                         
   1  -4   8         22.93         22.59         0.71 o                         
   2  -4   8          0.43          0.41         0.21 o                         
   3  -4   8         19.81         18.97         0.64 o                         
   4  -4   8         31.25         30.50         0.93 o                         
   5  -4   8          0.73          0.47         0.34 o                         
  -6  -3   8         15.82         16.54         0.83 o                         
  -5  -3   8          4.38          4.61         0.66 o                         
  -4  -3   8         40.66         41.36         0.78 o                         
  -3  -3   8        210.96        213.99         2.71 o                         
  -2  -3   8          0.80          1.23         0.21 o                         
  -1  -3   8          0.03          0.25         0.17 o                         
   0  -3   8         65.60         68.32         1.26 o                         
   1  -3   8         90.58         93.32         1.57 o                         
   2  -3   8         30.26         29.10         1.08 o                         
   3  -3   8          0.00         -0.21         0.22 o                         
   4  -3   8          9.08          8.34         0.41 o                         
   5  -3   8         30.19         27.28         1.05 o                         
   6  -3   8          0.03          0.28         0.42 o                         
  -7  -2   8          0.03         -0.04         0.34 o                         
  -6  -2   8          0.34          0.54         0.21 o                         
  -5  -2   8          0.28          0.32         0.15 o                         
  -4  -2   8        300.46        305.22         3.69 o                         
  -3  -2   8        238.92        242.15         3.35 o                         
  -2  -2   8         98.20         97.07         1.41 o                         
  -1  -2   8         15.14         18.20         0.48 o                         
   0  -2   8          8.06          9.47         0.31 o                         
   1  -2   8        113.75        107.89         1.56 o                         
   2  -2   8          4.68          5.43         0.33 o                         
   3  -2   8          0.70          0.88         0.16 o                         
   4  -2   8         85.52         77.34         1.22 o                         
   5  -2   8         44.26         42.06         1.08 o                         
   6  -2   8          9.74         10.24         0.90 o                         
  -7  -1   8          0.21          0.09         0.29 o                         
  -6  -1   8          3.59          3.68         0.39 o                         
  -5  -1   8         20.92         19.58         0.59 o                         
  -4  -1   8          0.00          0.25         0.15 o                         
  -3  -1   8        612.01        603.14         6.53 o                         
  -2  -1   8          6.57          7.19         0.26 o                         
  -1  -1   8         49.01         47.78         0.81 o                         
   0  -1   8        223.47        232.55         2.98 o                         
   1  -1   8          5.70          5.84         0.28 o                         
   2  -1   8         68.20         60.72         0.97 o                         
   3  -1   8          7.25          7.39         0.27 o                         
   4  -1   8          1.68          1.84         0.23 o                         
   5  -1   8         55.44         47.12         1.40 o                         
   6  -1   8         13.11          9.98         0.56 o                         
   7  -1   8          7.08          6.52         0.62 o                         
  -7   0   8          1.20          1.72         0.59 o                         
  -6   0   8         11.80         12.38         0.51 o                         
  -5   0   8         38.92         36.92         0.89 o                         
  -4   0   8        201.03        197.40         2.63 o                         
  -3   0   8        571.77        554.69         6.58 o                         
  -2   0   8          1.12          1.28         0.17 o                         
  -1   0   8         11.40          9.54         0.33 o                         
   0   0   8         17.02         24.51         0.50 o                         
   1   0   8         36.43         34.47         0.70 o                         
   2   0   8        118.98        103.70         1.38 o                         
   3   0   8          4.69          4.71         0.25 o                         
   4   0   8         36.10         30.85         1.51 o                         
   5   0   8        152.43        141.22         2.02 o                         
   6   0   8          1.29          1.09         0.22 o                         
   7   0   8         18.46         17.47         0.73 o                         
  -7   1   8          0.42          0.11         0.31 o                         
  -6   1   8          1.53          2.08         0.30 o                         
  -5   1   8         37.17         34.59         0.94 o                         
  -4   1   8         88.27         81.57         1.33 o                         
  -3   1   8        444.30        427.52         4.45 o                         
  -2   1   8        117.27        123.36         1.41 o                         
  -1   1   8         46.91         43.47         0.69 o                         
   0   1   8         22.80         23.01         0.45 o                         
   1   1   8        206.73        219.13         2.51 o                         
   2   1   8          0.49          0.60         0.13 o                         
   3   1   8         35.64         30.70         0.61 o                         
   4   1   8          8.59          6.04         0.32 o                         
   5   1   8         22.05         17.81         0.64 o                         
   6   1   8         47.38         38.76         1.09 o                         
   7   1   8          1.55          2.81         0.34 o                         
  -6   2   8         11.45         10.88         0.62 o                         
  -5   2   8         22.75         20.67         0.62 o                         
  -4   2   8         26.12         27.55         0.65 o                         
  -3   2   8        321.99        315.69         3.50 o                         
  -2   2   8        140.68        140.40         1.60 o                         
  -1   2   8         41.11         34.17         0.62 o                         
   0   2   8         13.38         15.08         0.36 o                         
   1   2   8         54.00         57.48         1.09 o                         
   2   2   8         97.40         86.73         1.14 o                         
   3   2   8          5.18          4.93         0.32 o                         
   4   2   8          1.36          0.94         0.13 o                         
   5   2   8         99.12         83.22         1.62 o                         
   6   2   8         43.66         42.62         1.67 o                         
   7   2   8          4.04          6.35         0.49 o                         
  -6   3   8          3.73          5.01         0.56 o                         
  -5   3   8         11.99         11.89         0.57 o                         
  -4   3   8        104.55        102.24         1.36 o                         
  -3   3   8         59.05         61.46         1.08 o                         
  -2   3   8         93.68         88.38         1.32 o                         
  -1   3   8          4.74          5.70         0.33 o                         
   0   3   8         23.50         22.50         0.50 o                         
   1   3   8         55.16         60.30         1.02 o                         
   2   3   8         46.53         44.93         0.79 o                         
   3   3   8          6.54          6.75         0.28 o                         
   4   3   8          2.11          0.89         0.15 o                         
   5   3   8          2.36          2.12         0.19 o                         
   6   3   8         36.25         32.57         0.89 o                         
   7   3   8          2.76          1.56         0.26 o                         
  -6   4   8          2.53          2.78         0.42 o                         
  -5   4   8          1.39          1.26         0.25 o                         
  -4   4   8          1.78          2.56         0.43 o                         
  -3   4   8         25.93         26.59         0.72 o                         
  -2   4   8        177.88        178.24         2.23 o                         
  -1   4   8        121.00        125.64         1.60 o                         
   0   4   8          0.88          0.72         0.17 o                         
   1   4   8         82.20         88.41         1.18 o                         
   2   4   8          3.24          3.52         0.25 o                         
   3   4   8         18.50         18.27         0.49 o                         
   4   4   8          8.15          7.94         0.40 o                         
   5   4   8         16.40         12.46         0.45 o                         
   6   4   8         34.47         34.27         0.79 o                         
   7   4   8          5.15          4.04         0.44 o                         
  -5   5   8          2.44          1.77         0.33 o                         
  -4   5   8         29.42         30.19         0.86 o                         
  -3   5   8          0.01         -0.07         0.18 o                         
  -2   5   8         10.29         10.84         0.55 o                         
  -1   5   8         24.73         24.34         0.75 o                         
   0   5   8         14.91         14.83         0.48 o                         
   1   5   8          0.82          0.79         0.17 o                         
   2   5   8         18.84         21.46         0.56 o                         
   3   5   8          2.93          2.44         0.25 o                         
   4   5   8          0.83          0.35         0.16 o                         
   5   5   8          0.13          0.32         0.16 o                         
   6   5   8          9.55         10.63         0.55 o                         
   7   5   8          7.60          6.50         0.48 o                         
  -4   6   8          4.00          5.82         0.59 o                         
  -3   6   8          1.91          1.98         0.36 o                         
  -2   6   8         37.71         37.74         0.96 o                         
  -1   6   8        108.57        111.40         1.93 o                         
   0   6   8          6.82          6.43         0.38 o                         
   1   6   8         13.42         15.07         0.52 o                         
   2   6   8         37.67         38.57         0.93 o                         
   3   6   8          1.17          1.27         0.23 o                         
   4   6   8         21.12         21.92         0.79 o                         
   5   6   8          6.84          5.93         0.49 o                         
   6   6   8          3.79          3.73         0.41 o                         
   7   6   8          9.40          7.36         0.72 o                         
  -3   7   8          0.80          0.57         0.37 o                         
  -2   7   8          0.01         -0.22         0.22 o                         
  -1   7   8          8.95          8.67         0.57 o                         
   0   7   8          1.81          2.16         0.41 o                         
   1   7   8          5.16          5.83         0.48 o                         
   2   7   8          0.01         -0.15         0.15 o                         
   3   7   8          3.95          4.14         0.38 o                         
   4   7   8          1.32          0.81         0.24 o                         
   5   7   8          0.20          0.23         0.23 o                         
   6   7   8          1.13          0.81         0.30 o                         
  -2   8   8          0.11          0.50         0.46 o                         
  -1   8   8         32.49         32.95         1.19 o                         
   0   8   8         18.22         18.20         0.76 o                         
   1   8   8          1.10          1.27         0.37 o                         
   2   8   8         12.68         12.68         0.74 o                         
   3   8   8         21.59         21.12         0.87 o                         
   4   8   8          4.29          3.74         0.47 o                         
   5   8   8         10.22          8.63         0.94 o                         
   1   9   8          2.13          1.87         0.62 o                         
   2   9   8          2.16          1.95         0.71 o                         
  -1  -7   9          2.66          2.28         0.51 o                         
   0  -7   9         57.23         56.51         2.29 o                         
  -4  -6   9         31.59         30.66         1.33 o                         
  -3  -6   9          5.07          5.81         0.61 o                         
  -2  -6   9         16.45         17.05         0.79 o                         
  -1  -6   9          7.76          7.65         0.83 o                         
   0  -6   9         22.38         24.11         1.00 o                         
   1  -6   9          7.96          8.39         0.64 o                         
   2  -6   9          0.07          0.05         0.29 o                         
  -5  -5   9          2.68          2.14         0.59 o                         
  -4  -5   9         31.64         33.52         1.54 o                         
  -3  -5   9         22.92         22.28         0.90 o                         
  -2  -5   9          2.06          2.31         0.37 o                         
  -1  -5   9         45.36         50.05         1.27 o                         
   0  -5   9         27.30         28.49         0.92 o                         
   1  -5   9        143.14        144.54         2.33 o                         
   2  -5   9          3.12          3.17         0.39 o                         
   3  -5   9         33.69         33.47         1.03 o                         
   4  -5   9          1.51          1.14         0.49 o                         
  -6  -4   9         12.65         12.67         1.40 o                         
  -5  -4   9         43.14         43.93         1.44 o                         
  -4  -4   9        103.29        106.89         2.22 o                         
  -3  -4   9         44.62         46.21         0.94 o                         
  -2  -4   9         32.88         34.57         1.17 o                         
  -1  -4   9          0.12          0.33         0.18 o                         
   0  -4   9         12.47         12.58         0.58 o                         
   1  -4   9         35.04         35.16         0.90 o                         
   2  -4   9          0.68          0.40         0.16 o                         
   3  -4   9         11.62         11.93         0.82 o                         
   4  -4   9         12.82         11.04         0.49 o                         
   5  -4   9          1.70          3.28         0.59 o                         
  -6  -3   9          7.14          7.62         0.89 o                         
  -5  -3   9          4.40          4.59         0.73 o                         
  -4  -3   9         64.71         67.11         1.15 o                         
  -3  -3   9         10.45         11.95         0.61 o                         
  -2  -3   9         11.28         11.85         0.49 o                         
  -1  -3   9         23.97         25.54         0.74 o                         
   0  -3   9         17.91         18.73         0.65 o                         
   1  -3   9        242.35        239.73         3.10 o                         
   2  -3   9        141.76        137.75         2.07 o                         
   3  -3   9         63.16         59.64         1.09 o                         
   4  -3   9          3.96          4.61         0.31 o                         
   5  -3   9          0.02          0.28         0.28 o                         
   6  -3   9         10.61         18.80         1.55 o                         
  -6  -2   9         23.58         26.56         1.58 o                         
  -5  -2   9          0.60          0.53         0.21 o                         
  -4  -2   9         92.75         92.75         1.54 o                         
  -3  -2   9        263.50        268.72         3.71 o                         
  -2  -2   9         61.46         58.99         1.01 o                         
  -1  -2   9          0.88          0.99         0.15 o                         
   0  -2   9          1.43          1.79         0.19 o                         
   1  -2   9         44.09         42.46         0.87 o                         
   2  -2   9          1.20          0.88         0.22 o                         
   3  -2   9         15.72         16.70         0.56 o                         
   4  -2   9         22.34         18.98         0.49 o                         
   5  -2   9          0.24          0.32         0.26 o                         
   6  -2   9          0.17         -0.00         0.25 o                         
  -7  -1   9          9.61         10.62         0.93 o                         
  -6  -1   9          0.53          0.40         0.20 o                         
  -5  -1   9         17.98         18.64         0.63 o                         
  -4  -1   9         18.55         19.88         0.69 o                         
  -3  -1   9          3.85          3.71         0.33 o                         
  -2  -1   9          4.18          3.67         0.35 o                         
  -1  -1   9         37.85         42.14         0.77 o                         
   0  -1   9         75.24         81.67         1.80 o                         
   1  -1   9         66.50         63.10         0.95 o                         
   2  -1   9        441.93        420.87         7.07 o                         
   3  -1   9          2.07          3.13         0.24 o                         
   4  -1   9         29.74         27.48         0.63 o                         
   5  -1   9         12.61         13.65         0.57 o                         
   6  -1   9          0.12          0.03         0.20 o                         
   7  -1   9          9.09         12.18         1.55 o                         
  -7   0   9          0.92         -0.01         0.86 o                         
  -6   0   9          3.15          5.93         0.42 o                         
  -5   0   9         14.10         13.83         0.54 o                         
  -4   0   9          0.40          0.62         0.20 o                         
  -3   0   9        501.71        499.81         5.56 o                         
  -2   0   9        276.63        259.88         3.10 o                         
  -1   0   9          9.49         10.87         0.35 o                         
   0   0   9          0.02          0.43         0.12 o                         
   1   0   9          1.57          2.36         0.18 o                         
   2   0   9          1.79          2.34         0.21 o                         
   3   0   9         39.98         42.32         0.85 o                         
   4   0   9          5.27          5.76         0.49 o                         
   5   0   9          8.88          7.76         0.47 o                         
   6   0   9          7.20          6.14         0.51 o                         
   7   0   9          5.74          5.63         0.53 o                         
  -6   1   9          1.07          0.96         0.36 o                         
  -5   1   9          1.03          1.46         0.24 o                         
  -4   1   9          3.45          3.21         0.30 o                         
  -3   1   9          6.03          5.92         0.41 o                         
  -2   1   9         47.91         44.19         0.80 o                         
  -1   1   9         99.17         95.39         1.23 o                         
   0   1   9          1.89          2.35         0.20 o                         
   1   1   9          4.19          3.18         0.22 o                         
   2   1   9        178.03        171.15         2.13 o                         
   3   1   9        245.73        242.52         2.87 o                         
   4   1   9          0.70          0.84         0.17 o                         
   5   1   9         97.11         87.09         2.02 o                         
   6   1   9          1.35          0.75         0.18 o                         
   7   1   9          0.06          0.31         0.26 o                         
  -6   2   9          0.00          0.32         0.37 o                         
  -5   2   9          1.21          1.07         0.24 o                         
  -4   2   9        101.29        101.90         1.29 o                         
  -3   2   9        198.62        191.12         2.18 o                         
  -2   2   9        608.94        595.33         5.55 o                         
  -1   2   9         14.28         12.31         0.37 o                         
   0   2   9         74.59         73.26         1.06 o                         
   1   2   9          4.59          4.20         0.34 o                         
   2   2   9         26.40         24.26         0.53 o                         
   3   2   9        112.38        106.57         1.49 o                         
   4   2   9          0.09          0.82         0.17 o                         
   5   2   9          4.12          4.34         0.46 o                         
   6   2   9         38.03         31.92         1.00 o                         
   7   2   9          3.85          4.05         0.43 o                         
  -6   3   9          0.84          1.26         0.39 o                         
  -5   3   9          8.38          7.42         0.61 o                         
  -4   3   9          8.15          7.99         0.55 o                         
  -3   3   9          4.03          5.41         0.38 o                         
  -2   3   9        106.63         99.96         1.50 o                         
  -1   3   9          0.11          0.21         0.13 o                         
   0   3   9         61.29         60.79         1.07 o                         
   1   3   9         64.40         59.85         1.06 o                         
   2   3   9          0.22          0.24         0.13 o                         
   3   3   9        251.94        247.31         2.83 o                         
   4   3   9        146.34        136.22         1.60 o                         
   5   3   9         80.01         71.05         1.06 o                         
   6   3   9          3.55          3.93         0.46 o                         
   7   3   9          8.28          6.89         0.51 o                         
  -5   4   9          4.08          3.19         0.45 o                         
  -4   4   9         64.64         63.84         1.34 o                         
  -3   4   9          1.15          1.21         0.20 o                         
  -2   4   9        352.03        344.30         4.31 o                         
  -1   4   9        203.24        199.23         2.66 o                         
   0   4   9         72.70         71.61         1.06 o                         
   1   4   9          6.80          6.57         0.31 o                         
   2   4   9         53.81         50.85         0.95 o                         
   3   4   9         85.88         84.93         1.33 o                         
   4   4   9          6.01          8.44         0.49 o                         
   5   4   9          0.23          0.83         0.15 o                         
   6   4   9         34.05         31.60         0.78 o                         
   7   4   9          1.85          1.88         0.45 o                         
  -5   5   9         11.32         10.36         0.79 o                         
  -4   5   9          0.26          0.20         0.21 o                         
  -3   5   9         11.51         12.32         0.62 o                         
  -2   5   9         27.46         27.45         0.77 o                         
  -1   5   9         46.58         44.14         0.90 o                         
   0   5   9          4.44          5.65         0.41 o                         
   1   5   9        122.91        120.29         1.57 o                         
   2   5   9          3.88          4.66         0.30 o                         
   3   5   9         46.00         47.39         0.90 o                         
   4   5   9        195.83        186.77         3.33 o                         
   5   5   9          2.75          1.90         0.22 o                         
   6   5   9          9.65          8.80         0.45 o                         
   7   5   9          4.50          4.85         0.40 o                         
  -4   6   9          3.99          4.08         0.52 o                         
  -3   6   9          9.37         10.73         0.57 o                         
  -2   6   9         46.59         43.85         1.06 o                         
  -1   6   9        239.40        242.76         3.30 o                         
   0   6   9          0.04          1.12         0.21 o                         
   1   6   9         24.89         24.69         0.64 o                         
   2   6   9         14.54         14.29         0.50 o                         
   3   6   9         12.29         14.42         0.51 o                         
   4   6   9         15.02         15.27         0.68 o                         
   5   6   9          4.35          6.09         0.55 o                         
   6   6   9         11.14         10.54         0.68 o                         
  -3   7   9          2.95          3.11         0.45 o                         
  -2   7   9          0.40          0.81         0.31 o                         
  -1   7   9         37.39         37.81         1.01 o                         
   0   7   9         11.51         10.83         0.61 o                         
   1   7   9         44.22         44.19         1.02 o                         
   2   7   9          0.72          0.68         0.19 o                         
   3   7   9          3.72          4.58         0.42 o                         
   4   7   9         68.34         65.69         1.44 o                         
   5   7   9          9.14         10.97         0.71 o                         
   6   7   9          1.39          0.63         0.39 o                         
  -1   8   9         81.46         79.62         1.90 o                         
   0   8   9         27.42         27.86         0.99 o                         
   1   8   9          2.68          2.69         0.38 o                         
   2   8   9          0.03          0.50         0.37 o                         
   3   8   9          0.12         -0.11         0.25 o                         
   4   8   9          3.42          2.72         0.49 o                         
  -3  -6  10          0.56         -0.01         0.47 o                         
  -2  -6  10          0.00         -0.01         0.30 o                         
  -1  -6  10          0.26          0.82         0.48 o                         
   0  -6  10         16.07         15.63         0.88 o                         
   1  -6  10          9.57          7.95         1.23 o                         
   2  -6  10          5.01          4.03         0.62 o                         
  -4  -5  10         12.65         12.44         0.78 o                         
  -3  -5  10          0.06          0.41         0.18 o                         
  -2  -5  10         19.17         18.82         0.69 o                         
  -1  -5  10          3.95          4.57         0.47 o                         
   0  -5  10         29.16         31.55         1.08 o                         
   1  -5  10        126.95        131.90         2.24 o                         
   2  -5  10         36.28         35.51         0.93 o                         
   3  -5  10          0.26          0.63         0.39 o                         
  -5  -4  10          0.01         -0.20         0.20 o                         
  -4  -4  10         37.44         37.95         1.50 o                         
  -3  -4  10          0.01         -0.13         0.13 o                         
  -2  -4  10          4.30          5.06         0.34 o                         
  -1  -4  10          0.51          0.31         0.19 o                         
   0  -4  10          9.03          9.29         0.54 o                         
   1  -4  10         51.77         48.12         1.60 o                         
   2  -4  10         62.42         60.97         1.30 o                         
   3  -4  10         20.49         20.90         0.68 o                         
   4  -4  10         14.26         13.69         0.72 o                         
  -6  -3  10          6.64          7.75         0.90 o                         
  -5  -3  10          0.33          0.05         0.14 o                         
  -4  -3  10         32.50         32.17         0.87 o                         
  -3  -3  10         30.44         29.89         0.93 o                         
  -2  -3  10         30.80         31.30         0.77 o                         
  -1  -3  10          0.83          0.81         0.19 o                         
   0  -3  10          0.17          0.24         0.26 o                         
   1  -3  10        115.83        117.29         1.57 o                         
   2  -3  10        398.40        393.14         4.72 o                         
   3  -3  10         24.03         24.66         0.71 o                         
   4  -3  10         34.67         32.90         0.87 o                         
   5  -3  10          5.90          6.64         0.62 o                         
  -6  -2  10          0.42          0.30         0.33 o                         
  -5  -2  10          8.24          8.00         0.56 o                         
  -4  -2  10         59.58         59.77         1.21 o                         
  -3  -2  10         30.26         29.82         0.91 o                         
  -2  -2  10          4.38          4.72         0.29 o                         
  -1  -2  10         17.54         20.20         0.52 o                         
   0  -2  10          2.43          2.65         0.23 o                         
   1  -2  10         80.53         79.11         1.23 o                         
   2  -2  10        365.12        353.52         4.12 o                         
   3  -2  10         12.28         12.59         0.55 o                         
   4  -2  10         12.81         11.89         0.37 o                         
   5  -2  10          4.28          4.42         0.42 o                         
   6  -2  10         17.38         15.82         1.95 o                         
  -6  -1  10         22.20         24.21         0.94 o                         
  -5  -1  10          0.18          0.09         0.18 o                         
  -4  -1  10         14.83         15.26         0.58 o                         
  -3  -1  10        110.23        105.62         1.66 o                         
  -2  -1  10          0.51          0.81         0.22 o                         
  -1  -1  10          5.97          6.30         0.32 o                         
   0  -1  10          2.08          2.49         0.21 o                         
   1  -1  10          9.32          9.69         0.36 o                         
   2  -1  10        956.40        923.59        12.05 o                         
   3  -1  10        369.19        345.17         6.81 o                         
   4  -1  10         73.20         67.37         1.14 o                         
   5  -1  10          4.10          5.01         0.40 o                         
   6  -1  10          0.01          0.24         0.25 o                         
  -6   0  10          9.37         10.43         0.86 o                         
  -5   0  10          9.50          9.61         0.48 o                         
  -4   0  10         10.94         10.63         0.46 o                         
  -3   0  10        131.86        128.57         1.90 o                         
  -2   0  10         53.78         52.63         1.01 o                         
  -1   0  10        111.93        112.78         1.56 o                         
   0   0  10          4.26          4.11         0.31 o                         
   1   0  10         18.51         16.83         0.42 o                         
   2   0  10        747.27        686.61        15.47 o                         
   3   0  10         17.81         17.95         0.49 o                         
   4   0  10          0.04         -0.07         0.13 o                         
   5   0  10          4.96          5.56         0.50 o                         
   6   0  10         21.89         19.46         0.77 o                         
   7   0  10          0.61          0.31         0.36 o                         
  -6   1  10         12.44         13.84         0.66 o                         
  -5   1  10          5.15          6.14         0.47 o                         
  -4   1  10          2.06          2.32         0.25 o                         
  -3   1  10         58.14         60.19         1.16 o                         
  -2   1  10        100.78         91.72         1.29 o                         
  -1   1  10          0.43          0.38         0.12 o                         
   0   1  10          8.77         13.07         0.36 o                         
   1   1  10        304.34        291.88         3.63 o                         
   2   1  10        498.38        479.55         4.83 o                         
   3   1  10       1005.03        947.63         9.12 o                         
   4   1  10          0.04          0.20         0.18 o                         
   5   1  10          3.87          4.01         0.49 o                         
   6   1  10          1.42          2.01         0.29 o                         
   7   1  10          4.55          6.64         0.70 o                         
  -6   2  10          6.27          7.07         0.72 o                         
  -5   2  10          1.02          0.91         0.26 o                         
  -4   2  10          2.25          2.11         0.24 o                         
  -3   2  10         60.20         56.62         0.92 o                         
  -2   2  10        337.95        326.43         3.28 o                         
  -1   2  10         17.35         17.09         0.45 o                         
   0   2  10          4.42          6.23         0.33 o                         
   1   2  10          4.89          4.19         0.34 o                         
   2   2  10        443.86        433.72         4.44 o                         
   3   2  10        134.76        131.19         1.83 o                         
   4   2  10         65.57         65.10         1.21 o                         
   5   2  10          3.03          3.61         0.35 o                         
   6   2  10         10.32          7.41         0.49 o                         
   7   2  10          0.82          1.40         0.44 o                         
  -6   3  10          0.21         -0.26         0.26 o                         
  -5   3  10          4.84          5.69         0.41 o                         
  -4   3  10          3.75          3.50         0.27 o                         
  -3   3  10          1.23          2.13         0.22 o                         
  -2   3  10        115.62        111.37         1.58 o                         
  -1   3  10         27.76         27.76         0.62 o                         
   0   3  10         10.52         11.92         0.50 o                         
   1   3  10        277.02        260.20         3.17 o                         
   2   3  10         27.38         26.54         0.68 o                         
   3   3  10        561.20        551.64         6.73 o                         
   4   3  10        181.29        173.80         2.49 o                         
   5   3  10          0.00          0.07         0.12 o                         
   6   3  10          9.41          7.13         0.58 o                         
   7   3  10          3.55          4.52         0.71 o                         
  -5   4  10         10.29         10.31         0.85 o                         
  -4   4  10          0.11          0.07         0.20 o                         
  -3   4  10          0.02         -0.02         0.13 o                         
  -2   4  10        248.76        243.51         3.59 o                         
  -1   4  10         89.16         86.67         2.19 o                         
   0   4  10          2.27          1.97         0.29 o                         
   1   4  10         39.37         40.40         0.84 o                         
   2   4  10         93.39         89.70         1.38 o                         
   3   4  10         77.34         77.03         1.23 o                         
   4   4  10        216.85        211.78         2.47 o                         
   5   4  10          2.32          2.60         0.23 o                         
   6   4  10          3.31          2.59         0.27 o                         
   7   4  10          0.25          1.72         0.38 o                         
  -4   5  10          5.87          5.91         0.51 o                         
  -3   5  10          1.60          1.01         0.28 o                         
  -2   5  10         20.65         23.88         0.81 o                         
  -1   5  10         40.54         39.22         0.91 o                         
   0   5  10          2.64          3.61         0.30 o                         
   1   5  10         87.51         85.13         1.24 o                         
   2   5  10          1.09          1.79         0.21 o                         
   3   5  10         45.51         46.21         0.78 o                         
   4   5  10        218.63        215.31         3.12 o                         
   5   5  10         45.88         40.64         0.89 o                         
   6   5  10         20.81         21.39         0.90 o                         
  -4   6  10          4.13          4.63         0.84 o                         
  -3   6  10          3.04          3.25         0.43 o                         
  -2   6  10         30.52         29.81         0.87 o                         
  -1   6  10        158.12        159.49         2.30 o                         
   0   6  10         99.31        103.59         1.63 o                         
   1   6  10         31.00         32.14         0.74 o                         
   2   6  10         26.91         25.72         0.65 o                         
   3   6  10          5.80          5.42         0.31 o                         
   4   6  10        158.41        159.09         2.50 o                         
   5   6  10         29.52         28.32         0.90 o                         
   6   6  10          0.03          0.18         0.23 o                         
  -3   7  10          0.29          0.14         0.46 o                         
  -2   7  10          0.06          0.18         0.27 o                         
  -1   7  10          5.60          5.58         0.53 o                         
   0   7  10         17.03         19.19         1.01 o                         
   1   7  10         29.27         28.44         0.75 o                         
   2   7  10          0.14          0.31         0.22 o                         
   3   7  10          1.34          2.76         0.37 o                         
   4   7  10         53.46         55.48         2.53 o                         
   5   7  10         75.63         70.51         1.67 o                         
  -1   8  10         45.04         43.81         1.39 o                         
   0   8  10        143.10        147.66         2.69 o                         
   1   8  10          0.02         -0.24         0.24 o                         
   2   8  10         12.89         11.96         0.62 o                         
   3   8  10          0.03         -0.07         0.32 o                         
   4   8  10         35.44         34.90         1.40 o                         
  -2  -6  11          0.64          0.81         0.80 o                         
  -1  -6  11          0.83          0.46         0.33 o                         
   0  -6  11          4.10          3.95         0.72 o                         
  -4  -5  11         13.07         12.02         1.44 o                         
  -3  -5  11          0.47          0.26         0.30 o                         
  -2  -5  11          6.99          7.14         0.57 o                         
  -1  -5  11          0.03         -0.18         0.18 o                         
   0  -5  11          6.95          7.36         0.66 o                         
   1  -5  11         37.75         38.51         1.09 o                         
   2  -5  11          0.06         -0.27         0.32 o                         
   3  -5  11          8.33         10.72         0.89 o                         
  -5  -4  11          0.82         -0.05         0.32 o                         
  -4  -4  11          0.36          0.12         0.20 o                         
  -3  -4  11          0.07         -0.12         0.12 o                         
  -2  -4  11          7.61          7.50         0.44 o                         
  -1  -4  11         14.22         14.03         0.78 o                         
   0  -4  11          1.27          1.71         0.26 o                         
   1  -4  11         38.85         39.65         0.92 o                         
   2  -4  11          0.81          0.90         0.22 o                         
   3  -4  11         22.73         23.43         0.81 o                         
   4  -4  11          0.02          0.30         0.34 o                         
  -5  -3  11          0.52         -0.16         0.21 o                         
  -4  -3  11          4.36          4.43         0.44 o                         
  -3  -3  11         27.82         28.56         1.03 o                         
  -2  -3  11          6.25          6.33         0.34 o                         
  -1  -3  11         11.11         10.11         0.54 o                         
   0  -3  11         53.18         53.98         1.12 o                         
   1  -3  11         28.50         29.33         0.70 o                         
   2  -3  11          8.95          8.26         0.44 o                         
   3  -3  11         10.19         11.08         0.63 o                         
   4  -3  11          3.52          3.38         0.39 o                         
   5  -3  11          4.91          6.01         0.95 o                         
  -6  -2  11          8.20          8.31         0.73 o                         
  -5  -2  11          0.88          0.52         0.26 o                         
  -4  -2  11          1.63          1.81         0.29 o                         
  -3  -2  11          6.38          5.67         0.41 o                         
  -2  -2  11         22.27         22.86         0.61 o                         
  -1  -2  11         24.49         20.10         0.54 o                         
   0  -2  11          6.54          6.32         0.32 o                         
   1  -2  11         23.07         21.61         0.66 o                         
   2  -2  11         18.77         17.98         0.67 o                         
   3  -2  11         78.27         74.62         1.69 o                         
   4  -2  11          0.97          0.99         0.19 o                         
   5  -2  11          0.28          0.30         0.22 o                         
  -6  -1  11          5.04          5.63         0.60 o                         
  -5  -1  11          0.33         -0.00         0.21 o                         
  -4  -1  11          6.73          5.45         0.42 o                         
  -3  -1  11         41.83         39.56         0.94 o                         
  -2  -1  11          1.02          1.60         0.28 o                         
  -1  -1  11         31.57         28.62         0.67 o                         
   0  -1  11         38.70         35.62         0.75 o                         
   1  -1  11          0.72          0.44         0.19 o                         
   2  -1  11          0.33          0.03         0.15 o                         
   3  -1  11          6.31          6.79         0.44 o                         
   4  -1  11          1.76          2.52         0.24 o                         
   5  -1  11          0.46          0.17         0.24 o                         
   6  -1  11          6.92          8.78         2.40 o                         
  -6   0  11         13.81         17.04         1.45 o                         
  -5   0  11          4.33          5.89         0.52 o                         
  -4   0  11          0.08          0.28         0.19 o                         
  -3   0  11         18.76         17.51         0.67 o                         
  -2   0  11          5.90          5.69         0.40 o                         
  -1   0  11          7.23          3.81         0.34 o                         
   0   0  11          8.15          9.64         0.43 o                         
   1   0  11         25.38         25.20         0.62 o                         
   2   0  11         20.21         19.15         0.61 o                         
   3   0  11        257.60        256.70         8.68 o                         
   4   0  11          3.76          4.45         0.33 o                         
   5   0  11          1.00          1.34         0.51 o                         
   6   0  11          0.04          0.08         0.28 o                         
  -6   1  11          0.17          0.25         0.38 o                         
  -5   1  11         11.54         11.15         0.67 o                         
  -4   1  11         12.79         12.46         0.52 o                         
  -3   1  11          2.69          2.56         0.30 o                         
  -2   1  11          7.90          9.26         0.35 o                         
  -1   1  11          3.67          2.64         0.23 o                         
   0   1  11          0.08          0.05         0.12 o                         
   1   1  11          1.18          1.05         0.19 o                         
   2   1  11         80.79         80.87         1.29 o                         
   3   1  11         67.66         64.13         1.22 o                         
   4   1  11          3.34          2.41         0.37 o                         
   5   1  11         41.70         41.91         1.21 o                         
   6   1  11          7.34          5.02         0.75 o                         
   7   1  11          8.39         11.38         1.14 o                         
  -6   2  11          3.79          4.54         1.10 o                         
  -5   2  11         13.55         17.00         0.89 o                         
  -4   2  11          0.05          0.36         0.24 o                         
  -3   2  11          1.28          1.35         0.18 o                         
  -2   2  11          6.60          6.06         0.31 o                         
  -1   2  11         11.67          9.06         0.36 o                         
   0   2  11         14.66         13.35         0.47 o                         
   1   2  11        150.65        149.09         2.43 o                         
   2   2  11         15.02         15.85         0.52 o                         
   3   2  11        345.85        328.34         4.22 o                         
   4   2  11          4.62          4.17         0.67 o                         
   5   2  11          6.68          8.06         0.47 o                         
   6   2  11          1.27          1.91         0.31 o                         
   7   2  11          0.17          0.38         0.30 o                         
  -5   3  11          8.27          8.64         0.64 o                         
  -4   3  11          0.09          0.03         0.19 o                         
  -3   3  11          3.49          3.15         0.27 o                         
  -2   3  11          1.16          0.93         0.19 o                         
  -1   3  11         12.66         13.32         0.44 o                         
   0   3  11          6.28          4.68         0.38 o                         
   1   3  11         46.40         45.36         1.12 o                         
   2   3  11        175.91        182.42         3.17 o                         
   3   3  11         24.04         25.12         0.70 o                         
   4   3  11         69.68         67.03         1.16 o                         
   5   3  11         26.58         24.45         0.52 o                         
   6   3  11          6.78          8.58         0.62 o                         
   7   3  11          0.11          1.08         0.51 o                         
  -5   4  11          9.04         10.85         0.74 o                         
  -4   4  11          6.29          9.03         0.50 o                         
  -3   4  11          5.45          5.18         0.35 o                         
  -2   4  11          4.95          4.72         0.34 o                         
  -1   4  11         51.02         51.07         1.19 o                         
   0   4  11         38.82         38.40         0.98 o                         
   1   4  11         59.90         62.58         1.11 o                         
   2   4  11         86.14         86.61         1.48 o                         
   3   4  11        106.42        104.70         1.53 o                         
   4   4  11         51.20         48.44         1.06 o                         
   5   4  11          0.24          0.83         0.18 o                         
   6   4  11         16.75         20.19         1.09 o                         
  -4   5  11          5.70          6.16         0.58 o                         
  -3   5  11          0.03         -0.27         0.27 o                         
  -2   5  11         19.65         20.44         0.79 o                         
  -1   5  11         12.41         13.17         0.60 o                         
   0   5  11          1.16          1.47         0.25 o                         
   1   5  11         69.42         68.00         1.09 o                         
   2   5  11         56.84         57.81         1.21 o                         
   3   5  11          0.61          0.77         0.18 o                         
   4   5  11         62.89         64.16         1.25 o                         
   5   5  11          5.77          5.71         0.37 o                         
   6   5  11         19.42         21.18         0.77 o                         
  -3   6  11          1.58          0.80         0.35 o                         
  -2   6  11          1.28          0.93         0.42 o                         
  -1   6  11         34.20         35.57         1.06 o                         
   0   6  11          1.71          2.07         0.26 o                         
   1   6  11          4.69          5.20         0.35 o                         
   2   6  11         23.74         24.06         0.63 o                         
   3   6  11          1.95          2.18         0.36 o                         
   4   6  11         37.65         36.86         0.89 o                         
   5   6  11         13.33         12.19         0.72 o                         
   6   6  11         15.79         19.87         0.85 o                         
  -2   7  11          9.72         12.06         0.91 o                         
  -1   7  11          0.43          0.04         0.35 o                         
   0   7  11          0.01         -0.06         0.21 o                         
   1   7  11         22.08         21.98         0.79 o                         
   2   7  11          1.96          2.25         0.28 o                         
   3   7  11          2.42          3.02         0.34 o                         
   4   7  11          8.50          8.17         0.55 o                         
   5   7  11         36.35         38.26         1.39 o                         
   0   8  11          3.59          4.57         0.71 o                         
   1   8  11          4.17          3.88         0.87 o                         
   2   8  11          0.00          0.43         0.30 o                         
   3   8  11          0.18         -0.11         0.20 o                         
  -3  -5  12          0.08         -0.05         0.31 o                         
  -2  -5  12         13.04         11.70         0.57 o                         
  -1  -5  12          5.08          3.95         0.76 o                         
   0  -5  12          0.11         -0.12         0.21 o                         
   1  -5  12          0.91          0.78         0.30 o                         
   2  -5  12          0.12          0.43         0.33 o                         
  -4  -4  12          0.46          0.00         0.20 o                         
  -3  -4  12          4.60          4.28         0.46 o                         
  -2  -4  12          3.48          3.16         0.41 o                         
  -1  -4  12          5.05          5.06         0.40 o                         
   0  -4  12          3.34          3.24         0.45 o                         
   1  -4  12          2.61          1.68         0.33 o                         
   2  -4  12          6.69          7.15         0.58 o                         
   3  -4  12         23.33         24.39         0.94 o                         
  -5  -3  12          7.88          7.11         0.86 o                         
  -4  -3  12          0.34          0.39         0.26 o                         
  -3  -3  12          6.73          7.28         0.66 o                         
  -2  -3  12          3.77          3.70         0.33 o                         
  -1  -3  12         50.21         48.37         0.93 o                         
   0  -3  12         11.03         10.58         0.54 o                         
   1  -3  12         13.58         13.01         0.61 o                         
   2  -3  12         13.66         12.59         0.55 o                         
   3  -3  12         14.45         16.51         0.60 o                         
   4  -3  12         32.14         32.70         1.03 o                         
  -5  -2  12          0.02         -0.23         0.23 o                         
  -4  -2  12          1.47          0.97         0.33 o                         
  -3  -2  12          7.28          7.33         0.51 o                         
  -2  -2  12         12.32         11.38         0.45 o                         
  -1  -2  12         31.49         28.42         0.67 o                         
   0  -2  12          8.06          8.81         0.39 o                         
   1  -2  12          0.05          0.07         0.16 o                         
   2  -2  12          1.38          1.38         0.28 o                         
   3  -2  12         81.79         83.54         1.57 o                         
   4  -2  12          1.29          1.63         0.24 o                         
   5  -2  12          0.58          1.26         0.43 o                         
  -5  -1  12          1.12          0.24         0.26 o                         
  -4  -1  12         11.97         12.65         0.64 o                         
  -3  -1  12          2.41          2.07         0.29 o                         
  -2  -1  12         17.34         17.31         0.69 o                         
  -1  -1  12         72.75         61.87         1.11 o                         
   0  -1  12        110.73         98.25         1.49 o                         
   1  -1  12         19.97         19.79         0.62 o                         
   2  -1  12         19.09         17.65         0.72 o                         
   3  -1  12          0.07          0.06         0.16 o                         
   4  -1  12         33.84         34.17         0.73 o                         
   5  -1  12          3.79          5.00         0.44 o                         
   6  -1  12          1.29          3.69         0.66 o                         
  -5   0  12          6.81          9.21         0.54 o                         
  -4   0  12          0.72          0.04         0.21 o                         
  -3   0  12          7.29          8.40         0.47 o                         
  -2   0  12         16.40         16.45         0.61 o                         
  -1   0  12        101.26         78.06         1.47 o                         
   0   0  12          2.71          2.62         0.28 o                         
   1   0  12          0.13          0.06         0.13 o                         
   2   0  12          2.59          2.77         0.31 o                         
   3   0  12         54.26         54.66         1.79 o                         
   4   0  12         30.65         33.08         1.00 o                         
   5   0  12          4.62          5.34         0.51 o                         
   6   0  12          0.53          1.61         0.48 o                         
  -5   1  12          4.33          4.94         0.57 o                         
  -4   1  12          6.51          6.60         1.19 o                         
  -3   1  12         10.06         10.01         0.47 o                         
  -2   1  12         58.05         48.14         1.05 o                         
  -1   1  12          6.78          3.81         0.30 o                         
   0   1  12        195.15        157.36         4.00 o                         
   1   1  12          2.35          2.15         0.25 o                         
   2   1  12          7.54          7.80         0.39 o                         
   3   1  12          4.36          4.72         0.89 o                         
   4   1  12          0.00         -0.06         0.15 o                         
   5   1  12         20.02         21.90         0.76 o                         
   6   1  12          2.45          3.43         0.77 o                         
  -5   2  12         16.60         20.91         0.86 o                         
  -4   2  12          2.45          3.48         0.43 o                         
  -3   2  12          3.76          3.86         0.27 o                         
  -2   2  12          9.96         10.93         0.39 o                         
  -1   2  12        113.44         92.15         1.40 o                         
   0   2  12          9.84          8.18         0.44 o                         
   1   2  12          5.70          4.90         0.39 o                         
   2   2  12          1.20          1.05         0.18 o                         
   3   2  12          0.64          0.17         0.19 o                         
   4   2  12         16.04         17.31         0.56 o                         
   5   2  12         35.64         34.77         0.82 o                         
   6   2  12          0.01          0.58         0.54 o                         
  -5   3  12          5.01          5.79         0.95 o                         
  -4   3  12          1.63          1.48         0.39 o                         
  -3   3  12         18.72         19.32         0.56 o                         
  -2   3  12         14.44         13.06         0.58 o                         
  -1   3  12          9.73         10.74         0.46 o                         
   0   3  12         54.28         43.49         1.03 o                         
   1   3  12         56.95         51.69         1.15 o                         
   2   3  12         15.58         15.17         0.70 o                         
   3   3  12          0.82          0.94         0.20 o                         
   4   3  12         23.70         23.66         0.76 o                         
   5   3  12          4.47          5.50         0.39 o                         
   6   3  12          0.06          0.48         0.60 o                         
  -4   4  12         16.71         19.98         0.71 o                         
  -3   4  12          0.21          0.26         0.18 o                         
  -2   4  12          8.10          7.98         0.43 o                         
  -1   4  12         40.00         39.45         0.97 o                         
   0   4  12         27.42         23.67         0.78 o                         
   1   4  12         49.51         47.04         1.13 o                         
   2   4  12          0.00          0.01         0.13 o                         
   3   4  12          3.52          4.12         0.32 o                         
   4   4  12          3.09          3.20         0.38 o                         
   5   4  12         15.13         14.24         0.60 o                         
   6   4  12          6.34          6.00         0.45 o                         
  -4   5  12          5.50          7.11         0.58 o                         
  -3   5  12          0.54          0.67         0.25 o                         
  -2   5  12          0.03          0.26         0.25 o                         
  -1   5  12          4.27          4.59         0.36 o                         
   0   5  12          1.39          1.92         0.34 o                         
   1   5  12         37.50         35.07         0.86 o                         
   2   5  12         37.86         35.37         0.87 o                         
   3   5  12          6.59          7.07         0.57 o                         
   4   5  12          8.91          9.50         0.53 o                         
   5   5  12          3.43          3.36         0.49 o                         
   6   5  12          0.81          1.27         0.59 o                         
  -3   6  12         10.60         11.84         2.38 o                         
  -2   6  12          4.11          4.65         0.56 o                         
  -1   6  12          7.69          7.35         0.54 o                         
   0   6  12          6.45          5.92         0.43 o                         
   1   6  12         64.37         61.87         1.09 o                         
   2   6  12          3.49          3.89         0.70 o                         
   3   6  12          0.87          1.36         0.26 o                         
   4   6  12         12.13         13.65         0.80 o                         
   5   6  12          3.82          3.89         0.42 o                         
  -1   7  12          0.55          1.02         0.34 o                         
   0   7  12         10.28         10.19         0.60 o                         
   1   7  12          2.30          1.65         0.29 o                         
   2   7  12         25.76         26.02         0.76 o                         
   3   7  12          0.78          1.38         0.39 o                         
   4   7  12          0.60          0.45         0.19 o                         
   1   8  12         17.44         17.00         0.87 o                         
   2   8  12          9.83         10.10         1.63 o                         
  -3  -4  13          0.18         -0.26         0.26 o                         
  -2  -4  13          0.17         -0.16         0.16 o                         
  -1  -4  13          2.36          1.59         0.27 o                         
   0  -4  13          7.26          6.05         0.58 o                         
   1  -4  13          0.28         -0.10         0.22 o                         
   2  -4  13          5.11          4.89         0.45 o                         
  -4  -3  13          0.07         -0.00         0.23 o                         
  -3  -3  13          0.12          0.33         0.25 o                         
  -2  -3  13          4.89          4.59         0.44 o                         
  -1  -3  13         14.68         16.29         0.69 o                         
   0  -3  13          0.25          0.49         0.21 o                         
   1  -3  13          2.76          2.68         0.31 o                         
   2  -3  13          0.09         -0.00         0.25 o                         
   3  -3  13          0.60          0.13         0.23 o                         
  -4  -2  13         11.85         11.93         0.68 o                         
  -3  -2  13          0.28          0.41         0.33 o                         
  -2  -2  13          0.12         -0.09         0.13 o                         
  -1  -2  13          3.94          3.14         0.28 o                         
   0  -2  13         21.55         18.10         0.76 o                         
   1  -2  13          2.70          2.12         0.25 o                         
   2  -2  13          0.47          0.39         0.22 o                         
   3  -2  13          7.64          7.85         0.54 o                         
   4  -2  13          0.05         -0.10         0.21 o                         
  -5  -1  13          6.43          6.09         0.56 o                         
  -4  -1  13          1.87          2.11         0.36 o                         
  -3  -1  13          0.18          0.66         0.22 o                         
  -2  -1  13          1.18          0.79         0.25 o                         
  -1  -1  13         17.45         17.01         0.55 o                         
   0  -1  13         15.81         14.53         0.60 o                         
   1  -1  13          9.01          9.80         0.41 o                         
   2  -1  13         13.21         11.68         0.53 o                         
   3  -1  13          7.65          7.38         0.67 o                         
   4  -1  13         13.00         15.56         0.75 o                         
   5  -1  13          2.09          3.60         0.61 o                         
  -5   0  13          6.45          6.97         0.61 o                         
  -4   0  13          7.69         10.12         0.81 o                         
  -3   0  13          1.04          1.63         0.24 o                         
  -2   0  13          0.11          0.11         0.17 o                         
  -1   0  13          2.68          2.38         0.32 o                         
   0   0  13         30.26         22.77         0.71 o                         
   1   0  13         10.09          9.41         0.46 o                         
   2   0  13          7.50          8.50         0.72 o                         
   3   0  13          7.10          6.40         0.45 o                         
   4   0  13          1.01          0.37         0.34 o                         
   5   0  13         10.74         12.29         1.17 o                         
  -5   1  13         15.41         15.90         0.80 o                         
  -4   1  13          0.38          0.27         0.20 o                         
  -3   1  13          6.72          7.14         0.52 o                         
  -2   1  13          6.03          5.81         0.44 o                         
  -1   1  13          0.21         -0.03         0.17 o                         
   0   1  13         51.69         45.06         1.37 o                         
   1   1  13          0.75          0.38         0.15 o                         
   2   1  13         56.14         55.73         1.23 o                         
   3   1  13          0.65          0.40         0.22 o                         
   4   1  13          2.55          3.17         0.45 o                         
   5   1  13          4.56          5.83         0.49 o                         
   6   1  13          4.20          5.57         1.35 o                         
  -5   2  13         12.60         15.98         1.40 o                         
  -4   2  13          0.02         -0.18         0.26 o                         
  -3   2  13          1.70          2.07         0.21 o                         
  -2   2  13          0.38         -0.05         0.13 o                         
  -1   2  13          0.04          0.19         0.18 o                         
   0   2  13         25.10         17.77         0.67 o                         
   1   2  13         10.43          7.75         0.47 o                         
   2   2  13         17.24         17.29         0.60 o                         
   3   2  13          0.71          0.54         0.19 o                         
   4   2  13          0.11         -0.07         0.13 o                         
   5   2  13          0.21         -0.01         0.17 o                         
   6   2  13         10.15         11.88         2.15 o                         
  -4   3  13          2.25          2.52         0.26 o                         
  -3   3  13          8.68          9.14         0.51 o                         
  -2   3  13          0.40          0.23         0.15 o                         
  -1   3  13         17.76         13.94         0.46 o                         
   0   3  13         15.29         13.11         0.61 o                         
   1   3  13         29.71         24.09         0.92 o                         
   2   3  13         16.23         16.86         0.62 o                         
   3   3  13         45.35         47.50         1.07 o                         
   4   3  13          5.61          5.74         0.56 o                         
   5   3  13          0.42          0.81         0.50 o                         
   6   3  13         31.24         39.20         1.19 o                         
  -4   4  13          4.58          5.18         0.47 o                         
  -3   4  13          0.00         -0.15         0.17 o                         
  -2   4  13          0.01         -0.15         0.15 o                         
  -1   4  13          0.88          0.83         0.23 o                         
   0   4  13          7.79          6.01         0.48 o                         
   1   4  13         10.12          8.63         0.54 o                         
   2   4  13          9.10          9.85         0.49 o                         
   3   4  13          0.57          0.29         0.18 o                         
   4   4  13          2.91          3.62         0.34 o                         
   5   4  13          2.37          2.92         0.38 o                         
   6   4  13          3.50          3.53         0.41 o                         
  -3   5  13          0.63          0.60         0.55 o                         
  -2   5  13          7.08          6.86         0.61 o                         
  -1   5  13          5.14          4.97         0.39 o                         
   0   5  13          0.33          0.39         0.20 o                         
   1   5  13         20.06         19.33         0.66 o                         
   2   5  13          6.59          5.51         0.64 o                         
   3   5  13         41.67         45.21         1.22 o                         
   4   5  13         26.60         27.12         0.85 o                         
   5   5  13          0.07         -0.12         0.28 o                         
  -2   6  13          0.16         -0.21         0.28 o                         
  -1   6  13          0.13          0.65         0.37 o                         
   0   6  13          0.10         -0.28         0.28 o                         
   1   6  13          6.13          7.08         0.50 o                         
   2   6  13          6.14          5.12         0.55 o                         
   3   6  13          2.04          1.85         0.29 o                         
   4   6  13          1.97          1.54         0.28 o                         
   5   6  13          1.19          0.44         0.41 o                         
  -1   7  13          0.26         -0.56         0.60 o                         
   0   7  13          0.71          0.42         0.39 o                         
   1   7  13          1.13          0.84         0.34 o                         
   2   7  13         20.46         19.71         1.07 o                         
   3   7  13          2.47          2.72         0.44 o                         
  -1  -4  14          0.23         -0.00         0.24 o                         
   0  -4  14          0.70          0.55         0.39 o                         
   1  -4  14          0.05         -0.17         0.22 o                         
  -3  -3  14         10.16         13.18         0.73 o                         
  -2  -3  14          8.33          8.57         0.55 o                         
  -1  -3  14         12.19          9.42         1.05 o                         
   0  -3  14          0.21         -0.26         0.26 o                         
   1  -3  14          0.70          0.02         0.26 o                         
   2  -3  14          1.54          1.34         0.30 o                         
   3  -3  14          0.39          0.59         0.33 o                         
  -4  -2  14         10.76         11.55         2.62 o                         
  -3  -2  14          0.19          0.86         0.30 o                         
  -2  -2  14          0.50          0.72         0.26 o                         
  -1  -2  14          0.40          0.72         0.18 o                         
   0  -2  14          0.04         -0.03         0.14 o                         
   1  -2  14          0.01         -0.01         0.19 o                         
   2  -2  14          3.69          3.32         0.39 o                         
   3  -2  14          0.13          0.23         0.20 o                         
   4  -2  14          0.01         -0.21         0.30 o                         
  -4  -1  14         13.60         14.81         0.96 o                         
  -3  -1  14         20.56         24.85         0.83 o                         
  -2  -1  14          2.42          2.72         0.37 o                         
  -1  -1  14         20.91         17.51         0.57 o                         
   0  -1  14          2.36          1.39         0.27 o                         
   1  -1  14          1.19          0.57         0.13 o                         
   2  -1  14          0.30          0.27         0.15 o                         
   3  -1  14          2.44          2.67         0.51 o                         
   4  -1  14          5.10          5.93         0.51 o                         
  -4   0  14         12.02         13.57         0.70 o                         
  -3   0  14          0.00          0.21         0.20 o                         
  -2   0  14          0.50          0.32         0.18 o                         
  -1   0  14          1.66          1.70         0.30 o                         
   0   0  14          0.24          0.92         0.19 o                         
   1   0  14          0.21          0.49         0.18 o                         
   2   0  14          6.92          6.31         0.55 o                         
   3   0  14          0.39          0.37         0.23 o                         
   4   0  14          7.83         10.32         0.85 o                         
   5   0  14          2.37          2.74         0.39 o                         
  -4   1  14          9.59         10.29         0.79 o                         
  -3   1  14         18.55         23.53         0.82 o                         
  -2   1  14          0.08          0.51         0.20 o                         
  -1   1  14          9.93          8.78         0.45 o                         
   0   1  14         16.46         12.00         0.60 o                         
   1   1  14          3.04          1.93         0.26 o                         
   2   1  14          7.45          7.43         0.63 o                         
   3   1  14          4.04          5.26         0.45 o                         
   4   1  14          1.08          0.93         0.23 o                         
   5   1  14         69.42         74.43         2.09 o                         
  -4   2  14          8.00          8.36         0.82 o                         
  -3   2  14          0.07          0.29         0.23 o                         
  -2   2  14          1.91          2.77         0.26 o                         
  -1   2  14          6.93          6.86         0.51 o                         
   0   2  14          0.53          0.44         0.17 o                         
   1   2  14          1.48          0.99         0.24 o                         
   2   2  14          3.41          3.71         0.39 o                         
   3   2  14          0.99          1.27         0.26 o                         
   4   2  14         28.17         31.75         0.82 o                         
   5   2  14          0.00          0.10         0.25 o                         
  -4   3  14          3.87          4.52         0.64 o                         
  -3   3  14         10.69         12.20         0.48 o                         
  -2   3  14          0.59          1.19         0.21 o                         
  -1   3  14          0.40          0.74         0.21 o                         
   0   3  14         10.85         10.05         0.52 o                         
   1   3  14         29.17         22.45         1.07 o                         
   2   3  14          1.41          1.34         0.24 o                         
   3   3  14          0.90          1.53         0.27 o                         
   4   3  14          5.68          6.56         0.51 o                         
   5   3  14         18.29         21.74         0.93 o                         
  -3   4  14          0.10         -0.14         0.18 o                         
  -2   4  14          0.16          0.32         0.19 o                         
  -1   4  14          9.47          9.46         0.59 o                         
   0   4  14          0.07          0.34         0.18 o                         
   1   4  14          2.98          2.17         0.29 o                         
   2   4  14          0.12          0.27         0.15 o                         
   3   4  14          0.34          0.24         0.21 o                         
   4   4  14         28.07         32.01         0.90 o                         
   5   4  14          1.95          1.64         0.39 o                         
  -2   5  14          0.60          0.47         0.21 o                         
  -1   5  14          0.00         -0.02         0.28 o                         
   0   5  14          0.48          0.63         0.23 o                         
   1   5  14         22.26         19.23         0.68 o                         
   2   5  14          5.14          4.16         0.43 o                         
   3   5  14          3.21          4.20         0.38 o                         
   4   5  14          0.71          0.81         0.27 o                         
   5   5  14          0.04         -0.35         0.35 o                         
  -1   6  14          3.07          3.72         0.63 o                         
   0   6  14          1.80          1.63         0.32 o                         
   1   6  14          1.20          0.84         0.28 o                         
   2   6  14          6.02          5.92         0.57 o                         
   3   6  14          0.15          0.15         0.22 o                         
   4   6  14         12.82         13.96         0.91 o                         
   1   7  14          2.18          0.44         0.77 o                         
   2   7  14          7.63          6.26         0.86 o                         
  -1  -3  15          0.44          0.22         0.29 o                         
   0  -3  15          5.16          5.28         0.71 o                         
   1  -3  15         12.28         15.60         0.97 o                         
  -3  -2  15         18.97         23.77         0.88 o                         
  -2  -2  15          3.31          3.50         0.50 o                         
  -1  -2  15          0.22          0.01         0.20 o                         
   0  -2  15          0.32          0.11         0.19 o                         
   1  -2  15          6.21          8.80         1.82 o                         
   2  -2  15          0.02         -0.30         0.30 o                         
   3  -2  15          2.72          1.37         0.81 o                         
  -3  -1  15          3.89          4.26         0.53 o                         
  -2  -1  15          4.34          4.10         0.48 o                         
  -1  -1  15          0.22         -0.07         0.17 o                         
   0  -1  15          2.42          1.41         0.24 o                         
   1  -1  15          5.08          7.40         0.46 o                         
   2  -1  15         16.55         17.93         0.79 o                         
   3  -1  15          9.02         11.22         1.08 o                         
   4  -1  15          0.06          0.09         0.44 o                         
  -3   0  15         26.18         34.11         0.95 o                         
  -2   0  15          8.95         10.82         0.53 o                         
  -1   0  15          0.62          0.25         0.17 o                         
   0   0  15          0.11          1.25         0.21 o                         
   1   0  15          9.30         11.55         0.76 o                         
   2   0  15          0.18          0.21         0.24 o                         
   3   0  15          2.66          2.92         0.48 o                         
   4   0  15         10.71         10.30         0.90 o                         
  -4   1  15          0.04          2.88         0.90 o                         
  -3   1  15          8.41          9.06         0.55 o                         
  -2   1  15         10.88         13.70         0.57 o                         
  -1   1  15          0.28          0.27         0.29 o                         
   0   1  15          4.05          3.35         0.40 o                         
   1   1  15          0.14          0.11         0.20 o                         
   2   1  15          9.62         12.91         0.71 o                         
   3   1  15         21.39         26.41         1.09 o                         
   4   1  15         11.44         14.33         0.92 o                         
   5   1  15          0.09          0.10         0.54 o                         
  -3   2  15         13.28         16.41         0.71 o                         
  -2   2  15         18.02         20.66         0.89 o                         
  -1   2  15          0.00         -0.08         0.20 o                         
   0   2  15          0.33          0.16         0.23 o                         
   1   2  15          5.67          7.02         0.49 o                         
   2   2  15          1.44          1.73         0.40 o                         
   3   2  15          1.41          1.56         0.32 o                         
   4   2  15         19.53         21.12         1.59 o                         
   5   2  15          0.07          2.65         0.88 o                         
  -3   3  15          5.35          5.33         0.35 o                         
  -2   3  15         18.45         19.04         0.65 o                         
  -1   3  15          3.11          3.51         0.56 o                         
   0   3  15          4.09          4.68         0.50 o                         
   1   3  15          0.04         -0.06         0.16 o                         
   2   3  15          0.81          1.13         0.27 o                         
   3   3  15          8.78         12.27         0.78 o                         
   4   3  15         31.71         37.31         1.12 o                         
   5   3  15          4.99          7.85         0.71 o                         
  -2   4  15         12.83         14.27         0.87 o                         
  -1   4  15          3.00          4.93         0.42 o                         
   0   4  15          0.08         -0.09         0.31 o                         
   1   4  15          0.56          0.96         0.29 o                         
   2   4  15          1.62          1.93         0.28 o                         
   3   4  15          0.25          0.29         0.19 o                         
   4   4  15         16.31         20.54         0.99 o                         
  -2   5  15         14.34         13.46         0.98 o                         
  -1   5  15          8.66         10.24         0.66 o                         
   0   5  15          0.47          0.71         0.28 o                         
   1   5  15          0.22          0.63         0.36 o                         
   2   5  15          0.00         -0.19         0.28 o                         
   3   5  15          0.14          0.21         0.29 o                         
   4   5  15         20.64         24.82         1.41 o                         
   0   6  15          0.96          0.88         0.56 o                         
   1   6  15          0.09          0.12         0.98 o                         
   2   6  15          0.41          0.20         0.30 o                         
   3   6  15          0.10          0.55         0.27 o                         
  -1  -2  16          0.22          0.18         0.22 o                         
   0  -2  16          0.86          0.62         0.29 o                         
   1  -2  16          7.34          7.97         0.66 o                         
  -2  -1  16          2.09          2.74         0.47 o                         
  -1  -1  16          0.06         -0.17         0.24 o                         
   0  -1  16          6.28          6.07         0.82 o                         
   1  -1  16         10.56         13.99         0.64 o                         
   2  -1  16         77.83         94.52         1.77 o                         
   3  -1  16          4.71         -0.32         0.51 o                         
  -2   0  16          0.21          0.17         0.23 o                         
  -1   0  16          0.13          0.67         0.24 o                         
   0   0  16          2.79          4.65         0.48 o                         
   1   0  16          8.23         11.78         1.49 o                         
   2   0  16          0.10         -0.12         0.26 o                         
   3   0  16          0.45          0.76         0.33 o                         
  -3   1  16          9.15          8.30         0.69 o                         
  -2   1  16         13.56         17.67         0.76 o                         
  -1   1  16          0.18          0.07         0.22 o                         
   0   1  16         14.29         15.27         0.95 o                         
   1   1  16          0.01         -0.21         0.21 o                         
   2   1  16         67.45         84.14         2.02 o                         
   3   1  16         29.63         35.16         1.38 o                         
   4   1  16          0.38         -0.15         0.46 o                         
  -2   2  16          1.33          2.18         0.39 o                         
  -1   2  16          0.02         -0.23         0.24 o                         
   0   2  16          0.43          0.34         0.24 o                         
   1   2  16          5.05         10.18         0.59 o                         
   2   2  16          0.07          0.13         0.21 o                         
   3   2  16          0.11         -0.04         0.28 o                         
   4   2  16          1.79          0.50         0.40 o                         
  -2   3  16         20.35         25.21         0.83 o                         
  -1   3  16          0.81          1.62         0.31 o                         
   0   3  16         12.38         11.65         0.85 o                         
   1   3  16          3.62          4.11         0.43 o                         
   2   3  16         17.29         21.09         0.83 o                         
   3   3  16         34.85         42.08         1.41 o                         
   4   3  16          4.71          5.66         0.62 o                         
  -1   4  16          3.92          4.83         0.49 o                         
   0   4  16          0.01         -0.09         0.27 o                         
   1   4  16          5.74          9.34         0.88 o                         
   2   4  16          0.83          0.12         0.38 o                         
   3   4  16          0.94          0.69         0.42 o                         
   0   5  16         10.07         11.57         0.82 o                         
   1   5  16          2.84          3.55         0.48 o                         
   2   5  16          1.00          0.45         0.35 o                         
   3   5  16         10.96         14.42         0.81 o                         
  -1   0  17          4.00          5.45         0.61 o                         
   0   0  17          0.40          4.40         0.77 o                         
   1   0  17          0.22          0.07         0.21 o                         
   2   0  17         22.42         25.19         1.36 o                         
  -1   1  17          3.05          3.12         0.63 o                         
   0   1  17          2.34          2.48         0.42 o                         
   1   1  17          4.27          5.72         0.78 o                         
   2   1  17          0.21         -0.25         0.26 o                         
  -1   2  17          0.28          1.06         0.60 o                         
   0   2  17          0.02          0.05         0.46 o                         
   1   2  17         10.30         12.19         2.07 o                         
   2   2  17         21.47         22.42         1.42 o                         
   3   2  17         13.24         16.61         2.94 o                         
  -1   3  17          7.30          9.46         0.57 o                         
   0   3  17          9.56         13.18         1.04 o                         
   1   3  17          2.69          3.51         0.52 o                         
   2   3  17          6.97          7.80         0.70 o                         
   3   3  17         26.23         30.51         1.36 o                         
   0   4  17          0.30         -0.30         0.37 o                         
   1   4  17         11.18         11.97         1.22 o                         
   2   4  17          5.09          7.25         0.63 o                         
                                                                                
